# Supplementary material for: Identification of ubiquitination-related signature genes for predicting kidney transplant rejection
Source: Sci Rep. 2026 Feb 10;16:8102. doi: 10.1038/s41598-026-38022-8 (PMC12961045; doi:10.1038/s41598-026-38022-8)
Supplement: Supplementary file 3 — Supplementary Material 3 [file 41598_2026_38022_MOESM3_ESM.xlsx]

## Sheet: Table S1
Table S1. PCR primer sequence
DTX3L-F	AACTGGACAAGAAGGAAAAGGG
DTX3L-R	CAATGGTGCCAAAGGACTCA
MARCH1-F	TGTCACTGCGAAGGGGATG
MARCH1-R	CCTCCTTTCACTTGTGGTCATC
NCF4-F	TCTCAGCAGCACTCCCCTATT
NCF4-R	CTGTAGTTGTCCTTCTGCGTGA
RNF125-F	GTGTTACACCAGCCTGTCCG
RNF125-R	GAGGCAAACCAGGGTGTCA
TRIM21-F	AACACCGTGACCACGCCAT
TRIM21-R	TCCAACTTCTCAGCCAACTCC
TRIM22-F	TCCGCATAAACGAGGTGGT
TRIM22-R	CTCTCTCTGCTCCTCATTGTCC
