# Supplementary material for: Identification of ubiquitination-related signature genes for predicting kidney transplant rejection
Source: Sci Rep. 2026 Feb 10;16:8102. doi: 10.1038/s41598-026-38022-8 (PMC12961045; doi:10.1038/s41598-026-38022-8)
Supplement: Supplementary file 4 — Supplementary Material 4 [file 41598_2026_38022_MOESM4_ESM.xlsx]

## Sheet: Table S2
Table S2 Identification of differentially expressed genes (DEGs) in GSE98320.
	SampleA	SampleB	logFC	AveExpr	t	P.Value	adj.P.Val	B
PLA1A	A_Reject	B_NOReject	1.00966	8.43104	24.0927	4.51533e-105	7.94022e-101	228.806
KLRD1	A_Reject	B_NOReject	0.981126	5.9339	23.9644	3.65113e-104	3.21026e-100	226.728
CCL4	A_Reject	B_NOReject	1.82511	7.42822	23.3647	6.06285e-100	3.55384e-96	217.07
CXCL11	A_Reject	B_NOReject	2.53054	6.62939	23.3308	1.04693e-99	4.60256e-96	216.527
GBP4	A_Reject	B_NOReject	1.09254	6.81014	22.8433	2.62662e-96	9.23783e-93	208.747
IDO1	A_Reject	B_NOReject	1.73645	7.60959	22.2032	6.89861e-92	2.02187e-88	198.633
PRF1	A_Reject	B_NOReject	0.621024	6.76116	21.711	1.59026e-88	3.99497e-85	190.938
CXCL9	A_Reject	B_NOReject	2.39348	9.46429	21.3565	4.00917e-86	8.81265e-83	185.442
GBP1	A_Reject	B_NOReject	1.34123	8.51714	21.1831	5.90062e-85	1.15292e-81	182.77
CXCL10	A_Reject	B_NOReject	2.08941	8.56537	21.1386	1.17553e-84	2.06717e-81	182.085
GBP5	A_Reject	B_NOReject	1.76575	6.1035	20.7236	7.01005e-82	1.12065e-78	175.734
GNLY	A_Reject	B_NOReject	0.805373	6.12631	20.5624	8.25832e-81	1.21019e-77	173.283
TAP1	A_Reject	B_NOReject	0.971542	8.72428	20.3163	3.50027e-79	4.73479e-76	169.559
CD160	A_Reject	B_NOReject	0.700527	5.62344	20.2658	7.5325e-79	9.46135e-76	168.798
NKG7	A_Reject	B_NOReject	0.796897	7.26885	20.2232	1.43797e-78	1.68578e-75	168.155
APOL3	A_Reject	B_NOReject	0.681411	7.76838	20.0915	1.05327e-77	1.15761e-74	166.176
HLA-F	A_Reject	B_NOReject	0.649114	7.66689	20.0715	1.42458e-77	1.4736e-74	165.876
PSMB9	A_Reject	B_NOReject	0.977861	8.66882	19.8418	4.51784e-76	4.41368e-73	162.441
HLA-DPA1	A_Reject	B_NOReject	0.964305	11.3828	19.6289	1.09385e-74	1.01238e-71	159.275
HLA-DOA	A_Reject	B_NOReject	0.553399	6.22081	19.5936	1.85276e-74	1.62904e-71	158.751
FAM26F	A_Reject	B_NOReject	1.03003	7.71943	19.5192	5.61223e-74	4.69958e-71	157.65
STX11	A_Reject	B_NOReject	0.52172	5.08085	19.5086	6.56499e-74	5.24751e-71	157.494
FCGR3A	A_Reject	B_NOReject	1.46538	7.42301	19.4463	1.65872e-73	1.2682e-70	156.573
IRF1	A_Reject	B_NOReject	0.743049	7.19824	19.3715	5.03279e-73	3.68757e-70	155.47
CARD16	A_Reject	B_NOReject	0.76834	6.72904	19.3355	8.57482e-73	6.03153e-70	154.941
LST1	A_Reject	B_NOReject	0.892709	8.3612	19.266	2.39907e-72	1.6226e-69	153.919
TBX21	A_Reject	B_NOReject	0.555363	6.32733	19.2116	5.35327e-72	3.40538e-69	153.121
KLRC4-KLRK1	A_Reject	B_NOReject	1.10238	6.92048	19.2108	5.42227e-72	3.40538e-69	153.109
HLA-DRB1	A_Reject	B_NOReject	0.759988	11.0392	19.2049	5.91485e-72	3.58664e-69	153.022
HLA-DPB1	A_Reject	B_NOReject	0.768641	8.96384	19.1678	1.02275e-71	5.99502e-69	152.478
S1PR5	A_Reject	B_NOReject	0.37043	4.64631	19.134	1.68188e-71	9.54061e-69	151.984
CST7	A_Reject	B_NOReject	0.939662	6.44131	19.1095	2.4108e-71	1.32481e-68	151.626
KLRC1	A_Reject	B_NOReject	1.24581	4.76639	18.9866	1.46666e-70	7.81552e-68	149.832
HLA-DRA	A_Reject	B_NOReject	0.7039	10.4744	18.9079	4.6476e-70	2.40377e-67	148.686
PSMB8	A_Reject	B_NOReject	0.664325	8.0624	18.8844	6.55894e-70	3.2954e-67	148.344
GZMB	A_Reject	B_NOReject	1.23329	6.461	18.8523	1.04776e-69	5.118e-67	147.879
HLA-DMA	A_Reject	B_NOReject	0.8483	9.37693	18.7987	2.2941e-69	1.09032e-66	147.1
LILRB2	A_Reject	B_NOReject	1.15355	5.90623	18.6757	1.37402e-68	6.35844e-66	145.322
XCL1	A_Reject	B_NOReject	0.682669	5.16134	18.6432	2.20349e-68	9.9355e-66	144.853
TNFRSF9	A_Reject	B_NOReject	0.602249	4.75213	18.5896	4.79535e-68	2.10816e-65	144.08
APOL1	A_Reject	B_NOReject	0.590432	7.703	18.5203	1.30984e-67	5.61796e-65	143.082
CRTAM	A_Reject	B_NOReject	0.940523	5.43003	18.4763	2.47252e-67	1.03522e-64	142.451
HLA-E	A_Reject	B_NOReject	0.596937	10.816	18.4523	3.49841e-67	1.43069e-64	142.106
GBP2	A_Reject	B_NOReject	1.06772	7.99396	18.3693	1.15901e-66	4.6321e-64	140.916
SCIMP	A_Reject	B_NOReject	0.66551	5.4974	18.3411	1.73739e-66	6.78935e-64	140.514
LYPD5	A_Reject	B_NOReject	0.314388	4.85638	18.3323	1.97395e-66	7.54609e-64	140.387
FGFBP2	A_Reject	B_NOReject	0.650809	5.38958	18.3011	3.08929e-66	1.15586e-63	139.942
ITGAL	A_Reject	B_NOReject	0.745764	6.45109	18.2531	6.157e-66	2.25564e-63	139.257
BTN3A2	A_Reject	B_NOReject	0.798812	8.523	18.2514	6.3062e-66	2.26315e-63	139.233
WARS	A_Reject	B_NOReject	0.716419	8.1198	18.2091	1.15724e-65	4.07e-63	138.63
KLRC3	A_Reject	B_NOReject	0.605222	3.937	18.1879	1.56881e-65	5.40931e-63	138.328
BTN3A3	A_Reject	B_NOReject	0.753697	7.66768	18.0743	7.95774e-65	2.69109e-62	136.715
UBE2L6	A_Reject	B_NOReject	0.71072	9.67239	18.0553	1.04444e-64	3.46536e-62	136.445
KLRF1	A_Reject	B_NOReject	0.592927	5.13013	18.0221	1.67624e-64	5.45864e-62	135.975
EOMES	A_Reject	B_NOReject	0.917574	5.9523	17.9968	2.40407e-64	7.68646e-62	135.616
NLRC5	A_Reject	B_NOReject	0.815278	7.00602	17.9819	2.96973e-64	9.32548e-62	135.407
LCP2	A_Reject	B_NOReject	1.01919	7.25912	17.8675	1.50949e-63	4.65691e-61	133.792
IL2RB	A_Reject	B_NOReject	0.952988	7.18182	17.8566	1.76221e-63	5.34283e-61	133.638
GZMA	A_Reject	B_NOReject	1.29108	7.92419	17.8321	2.49191e-63	7.42716e-61	133.294
FCN1	A_Reject	B_NOReject	1.09874	6.52473	17.8037	3.72519e-63	1.09179e-60	132.894
CLEC7A	A_Reject	B_NOReject	0.562869	5.03223	17.6007	6.52528e-62	1.8811e-59	130.05
CCL5	A_Reject	B_NOReject	1.22174	8.17182	17.5856	8.06542e-62	2.28759e-59	129.84
GIMAP4	A_Reject	B_NOReject	0.732367	8.3496	17.5741	9.48897e-62	2.64863e-59	129.678
HLA-DQA1	A_Reject	B_NOReject	0.890058	7.5425	17.5313	1.72822e-61	4.74856e-59	129.083
HCST	A_Reject	B_NOReject	0.851554	7.9764	17.4655	4.34645e-61	1.17588e-58	128.167
TNFAIP3	A_Reject	B_NOReject	0.744365	7.5531	17.4227	7.90989e-61	2.10751e-58	127.572
HLA-DMB	A_Reject	B_NOReject	0.837798	8.54919	17.3917	1.21985e-60	3.20166e-58	127.142
CASP1	A_Reject	B_NOReject	0.756186	6.8459	17.3883	1.27834e-60	3.30582e-58	127.096
MS4A7	A_Reject	B_NOReject	0.939292	7.629	17.36	1.89747e-60	4.83579e-58	126.703
IL15	A_Reject	B_NOReject	0.385198	6.40178	17.3416	2.4511e-60	6.15752e-58	126.449
CTSS	A_Reject	B_NOReject	1.08747	8.96788	17.3071	3.96582e-60	9.82238e-58	125.971
BTN3A1	A_Reject	B_NOReject	0.461132	6.58901	17.2738	6.30048e-60	1.5388e-57	125.511
SH2D1B	A_Reject	B_NOReject	0.395392	4.40015	17.1638	2.89716e-59	6.97898e-57	123.996
AOAH	A_Reject	B_NOReject	0.891388	6.89523	17.1463	3.69145e-59	8.77219e-57	123.756
PSMB10	A_Reject	B_NOReject	0.69558	9.09217	17.1385	4.11254e-59	9.64254e-57	123.648
HCP5	A_Reject	B_NOReject	0.63221	7.33665	17.115	5.69118e-59	1.31683e-56	123.326
HLA-B	A_Reject	B_NOReject	0.600055	10.3228	17.0747	9.93835e-59	2.26969e-56	122.772
CD300A	A_Reject	B_NOReject	0.624543	6.66416	17.0499	1.39956e-58	3.15529e-56	122.432
IL15RA	A_Reject	B_NOReject	0.381821	6.88997	17.03	1.84015e-58	4.09607e-56	122.16
GIMAP2	A_Reject	B_NOReject	0.911149	8.36918	17.0213	2.07373e-58	4.55832e-56	122.042
CSF2RB	A_Reject	B_NOReject	0.831765	7.11393	17.0151	2.25917e-58	4.90463e-56	121.957
CLIC2	A_Reject	B_NOReject	0.636994	6.13201	16.9965	2.91934e-58	6.26056e-56	121.702
GIMAP6	A_Reject	B_NOReject	0.390987	7.0871	16.9687	4.28252e-58	9.07326e-56	121.321
RARRES3	A_Reject	B_NOReject	0.653907	8.74076	16.9624	4.6669e-58	9.76994e-56	121.236
PILRA	A_Reject	B_NOReject	0.444606	6.19093	16.9539	5.24815e-58	1.08575e-55	121.12
RUNX3	A_Reject	B_NOReject	0.649962	6.07504	16.939	6.44113e-58	1.31706e-55	120.916
EBI3	A_Reject	B_NOReject	0.503413	6.13258	16.9249	7.81468e-58	1.57955e-55	120.724
CD247	A_Reject	B_NOReject	0.729003	6.33925	16.8705	1.64891e-57	3.29501e-55	119.983
C10orf54	A_Reject	B_NOReject	0.343445	8.08931	16.8658	1.75781e-57	3.47316e-55	119.919
SERPINB9	A_Reject	B_NOReject	0.392025	6.0293	16.8626	1.83507e-57	3.58552e-55	119.876
C1orf162	A_Reject	B_NOReject	1.05649	7.72346	16.8566	1.9934e-57	3.85209e-55	119.794
LYN	A_Reject	B_NOReject	0.769751	7.7342	16.7768	5.94097e-57	1.13556e-54	118.71
APOL6	A_Reject	B_NOReject	0.449771	6.82062	16.7577	7.70976e-57	1.45781e-54	118.451
GIMAP1-GIMAP5	A_Reject	B_NOReject	0.561493	7.7874	16.7562	7.87086e-57	1.47244e-54	118.431
LILRB1	A_Reject	B_NOReject	0.653437	4.82513	16.7119	1.43975e-56	2.66506e-54	117.831
TLR8	A_Reject	B_NOReject	0.874812	5.68706	16.6339	4.16199e-56	7.62381e-54	116.777
AIF1	A_Reject	B_NOReject	0.593671	8.65376	16.5837	8.21837e-56	1.4899e-53	116.101
MYO1F	A_Reject	B_NOReject	0.684199	6.17111	16.5528	1.25043e-55	2.24375e-53	115.685
CD86	A_Reject	B_NOReject	0.640634	5.96789	16.4949	2.73475e-55	4.85763e-53	114.907
CD48	A_Reject	B_NOReject	1.01212	6.59591	16.4623	4.24713e-55	7.46858e-53	114.47
ACSL5	A_Reject	B_NOReject	0.385752	5.51524	16.4531	4.81022e-55	8.37502e-53	114.347
SAMD3	A_Reject	B_NOReject	0.56426	5.14402	16.4521	4.87399e-55	8.40286e-53	114.334
PRKCH	A_Reject	B_NOReject	0.47345	7.04116	16.4409	5.66776e-55	9.67646e-53	114.184
PLEK	A_Reject	B_NOReject	0.925309	7.11095	16.432	6.39395e-55	1.07163e-52	114.064
PATL2	A_Reject	B_NOReject	0.532847	5.65076	16.4319	6.39868e-55	1.07163e-52	114.063
VAMP5	A_Reject	B_NOReject	0.508277	8.0569	16.4079	8.85071e-55	1.4683e-52	113.741
LCP1	A_Reject	B_NOReject	0.967519	9.00013	16.3302	2.51699e-54	4.13657e-52	112.704
GZMH	A_Reject	B_NOReject	0.867526	6.49468	16.3245	2.71391e-54	4.4189e-52	112.629
FASLG	A_Reject	B_NOReject	0.445393	4.70592	16.3077	3.40187e-54	5.48825e-52	112.405
CCL3	A_Reject	B_NOReject	0.80536	6.92866	16.2733	5.39647e-54	8.627e-52	111.946
ISG20	A_Reject	B_NOReject	1.0179	7.07707	16.237	8.77836e-54	1.3907e-51	111.463
BCL2A1	A_Reject	B_NOReject	0.8201	4.94992	16.2129	1.2108e-53	1.90106e-51	111.144
TNFRSF1B	A_Reject	B_NOReject	0.524235	6.8301	16.2096	1.26578e-53	1.9698e-51	111.1
TYROBP	A_Reject	B_NOReject	0.912026	9.3038	16.198	1.47824e-53	2.28025e-51	110.946
TAP2	A_Reject	B_NOReject	0.56523	7.46552	16.1734	2.05411e-53	3.141e-51	110.619
FCGR1A	A_Reject	B_NOReject	0.489295	4.59998	16.1708	2.12654e-53	3.22372e-51	110.585
HCK	A_Reject	B_NOReject	0.901295	6.64485	16.1149	4.47712e-53	6.72908e-51	109.846
FCRL3	A_Reject	B_NOReject	0.649479	5.07433	16.0596	9.34791e-53	1.39308e-50	109.115
LILRA1	A_Reject	B_NOReject	0.25594	4.72928	16.0515	1.04044e-52	1.5375e-50	109.009
FCER1G	A_Reject	B_NOReject	1.00338	8.99554	16.0415	1.18817e-52	1.74116e-50	108.877
PTPRC	A_Reject	B_NOReject	0.993878	6.84703	16.0272	1.4376e-52	2.08928e-50	108.688
PTPRE	A_Reject	B_NOReject	0.459923	6.11863	15.95	3.99712e-52	5.76142e-50	107.673
GMFG	A_Reject	B_NOReject	0.789426	8.18807	15.9478	4.11235e-52	5.87933e-50	107.644
SLA	A_Reject	B_NOReject	0.638561	6.72253	15.9374	4.72325e-52	6.69825e-50	107.507
CLEC12A	A_Reject	B_NOReject	0.518964	4.74514	15.9352	4.86338e-52	6.8418e-50	107.478
TARP	A_Reject	B_NOReject	0.533416	5.32252	15.8942	8.35397e-52	1.16591e-49	106.941
TNF	A_Reject	B_NOReject	0.454324	6.23625	15.8644	1.23795e-51	1.71413e-49	106.55
GIMAP7	A_Reject	B_NOReject	0.646892	8.95212	15.7921	3.20695e-51	4.4058e-49	105.606
ARHGAP30	A_Reject	B_NOReject	0.637153	6.95423	15.7636	4.65901e-51	6.35107e-49	105.235
HLA-A	A_Reject	B_NOReject	0.436317	11.0051	15.7331	6.95339e-51	9.4058e-49	104.837
CD53	A_Reject	B_NOReject	0.953003	7.88995	15.685	1.30694e-50	1.75439e-48	104.211
PLAC8	A_Reject	B_NOReject	0.86454	6.31455	15.6652	1.69188e-50	2.25392e-48	103.955
CD244	A_Reject	B_NOReject	0.199608	4.7162	15.6594	1.82448e-50	2.4123e-48	103.88
ICAM2	A_Reject	B_NOReject	0.34028	7.50861	15.6526	1.99599e-50	2.61936e-48	103.791
PYHIN1	A_Reject	B_NOReject	0.513749	5.01598	15.633	2.57867e-50	3.35896e-48	103.536
DOCK2	A_Reject	B_NOReject	0.530112	5.2265	15.5905	4.48764e-50	5.80258e-48	102.986
SRGN	A_Reject	B_NOReject	0.758845	9.85062	15.586	4.75986e-50	6.10965e-48	102.928
SLAMF7	A_Reject	B_NOReject	0.797139	6.07708	15.5793	5.19438e-50	6.61907e-48	102.841
CD8A	A_Reject	B_NOReject	0.866251	6.95541	15.567	6.09842e-50	7.71516e-48	102.682
BIN2	A_Reject	B_NOReject	0.599277	6.42833	15.5513	7.47775e-50	9.33754e-48	102.48
MYBL1	A_Reject	B_NOReject	0.705733	5.73801	15.5512	7.48702e-50	9.33754e-48	102.478
MLKL	A_Reject	B_NOReject	0.610099	6.90792	15.5405	8.6039e-50	1.06549e-47	102.34
B2M	A_Reject	B_NOReject	0.321125	13.1274	15.5158	1.18635e-49	1.45888e-47	102.022
FCGR1B	A_Reject	B_NOReject	0.814613	4.67911	15.4919	1.6179e-49	1.97574e-47	101.714
ABI3	A_Reject	B_NOReject	0.381728	6.70443	15.4899	1.66065e-49	2.01396e-47	101.688
PLEKHO1	A_Reject	B_NOReject	0.736707	7.75122	15.461	2.41672e-49	2.91082e-47	101.315
DUSP2	A_Reject	B_NOReject	0.5672	6.50297	15.3171	1.5518e-48	1.85635e-46	99.4698
PECAM1	A_Reject	B_NOReject	0.450212	8.97311	15.3158	1.57677e-48	1.87348e-46	99.4539
AIM2	A_Reject	B_NOReject	1.04787	5.87779	15.3101	1.69722e-48	2.00306e-46	99.3809
IL10RA	A_Reject	B_NOReject	0.531244	6.73203	15.296	2.03461e-48	2.38525e-46	99.2009
GPR171	A_Reject	B_NOReject	0.956005	6.46441	15.2923	2.1344e-48	2.48566e-46	99.1534
IFNG	A_Reject	B_NOReject	0.706718	5.19839	15.2908	2.17628e-48	2.51775e-46	99.1341
STAT4	A_Reject	B_NOReject	0.640614	6.44639	15.2897	2.20791e-48	2.53765e-46	99.1198
ROBO4	A_Reject	B_NOReject	0.32345	8.19899	15.2773	2.58938e-48	2.95677e-46	98.9616
HAPLN3	A_Reject	B_NOReject	0.414631	6.53725	15.2567	3.3733e-48	3.82707e-46	98.6992
CD72	A_Reject	B_NOReject	0.621161	4.37843	15.2499	3.68413e-48	4.15291e-46	98.6117
P2RX7	A_Reject	B_NOReject	0.419016	5.32955	15.2373	4.32777e-48	4.84738e-46	98.4519
CX3CR1	A_Reject	B_NOReject	0.572235	6.92652	15.2298	4.76602e-48	5.30446e-46	98.3562
C1QB	A_Reject	B_NOReject	1.08401	9.70448	15.1885	8.09437e-48	8.95216e-46	97.8305
CLEC2B	A_Reject	B_NOReject	0.668689	7.56838	15.1774	9.33181e-48	1.02562e-45	97.6894
NCF2	A_Reject	B_NOReject	0.831947	5.84913	15.1518	1.29442e-47	1.41381e-45	97.3646
ETV7	A_Reject	B_NOReject	0.374027	5.63486	15.1115	2.16652e-47	2.35174e-45	96.8535
PSME1	A_Reject	B_NOReject	0.365827	10.6314	15.0958	2.6479e-47	2.85665e-45	96.6544
C3AR1	A_Reject	B_NOReject	0.830955	7.96655	15.0952	2.66862e-47	2.86144e-45	96.6467
CYBB	A_Reject	B_NOReject	0.722454	6.88211	15.0878	2.93166e-47	3.12444e-45	96.5534
CORO1A	A_Reject	B_NOReject	0.81728	7.50299	15.0628	4.03158e-47	4.2708e-45	96.2372
APOBEC3G	A_Reject	B_NOReject	0.418855	6.99395	15.0542	4.4991e-47	4.73753e-45	96.1284
RAC2	A_Reject	B_NOReject	0.892358	7.86478	15.0323	5.94245e-47	6.22012e-45	95.8523
KLRB1	A_Reject	B_NOReject	1.02436	6.85	15.01	7.89261e-47	8.21252e-45	95.5706
GPR18	A_Reject	B_NOReject	1.00987	6.16892	14.9621	1.44944e-46	1.49932e-44	94.9675
MPEG1	A_Reject	B_NOReject	0.712001	7.44912	14.9364	2.00886e-46	2.06583e-44	94.6436
PDCD1LG2	A_Reject	B_NOReject	0.292018	4.95918	14.9215	2.42623e-46	2.48054e-44	94.4563
SH2D2A	A_Reject	B_NOReject	0.304698	5.34909	14.9178	2.54074e-46	2.5826e-44	94.4106
HLA-DOB	A_Reject	B_NOReject	0.434314	5.39981	14.9095	2.82183e-46	2.85183e-44	94.3064
PYCARD	A_Reject	B_NOReject	0.632477	7.48046	14.8945	3.41324e-46	3.42982e-44	94.1176
NCR1	A_Reject	B_NOReject	0.206409	5.30169	14.8631	5.07585e-46	5.07153e-44	93.7239
IKZF1	A_Reject	B_NOReject	0.489654	6.20825	14.8353	7.20962e-46	7.16278e-44	93.3757
RGS19	A_Reject	B_NOReject	0.527088	7.9152	14.7995	1.13181e-45	1.11814e-43	92.9282
PIK3CG	A_Reject	B_NOReject	0.52148	4.92876	14.7974	1.16151e-45	1.14107e-43	92.9025
IRF8	A_Reject	B_NOReject	0.728507	8.22777	14.7791	1.4615e-45	1.42781e-43	92.6746
CD300LF	A_Reject	B_NOReject	0.41639	5.55922	14.775	1.54022e-45	1.49639e-43	92.6225
ITGB2	A_Reject	B_NOReject	0.820681	7.87642	14.7622	1.80815e-45	1.74705e-43	92.4634
PMAIP1	A_Reject	B_NOReject	0.729353	5.08944	14.7603	1.85198e-45	1.77962e-43	92.4396
PSTPIP2	A_Reject	B_NOReject	0.622113	6.58991	14.7438	2.27753e-45	2.17665e-43	92.2344
ADCY7	A_Reject	B_NOReject	0.431474	6.84181	14.692	4.36095e-45	4.14526e-43	91.5899
CLEC10A	A_Reject	B_NOReject	0.696906	6.27978	14.6901	4.46941e-45	4.22552e-43	91.5655
TNFAIP8L2	A_Reject	B_NOReject	0.494686	6.38713	14.6777	5.21459e-45	4.90367e-43	91.4126
RNASE6	A_Reject	B_NOReject	0.785152	8.62697	14.6379	8.58119e-45	8.02661e-43	90.9184
ST8SIA4	A_Reject	B_NOReject	0.537557	4.80872	14.6347	8.9314e-45	8.30998e-43	90.8787
GPR65	A_Reject	B_NOReject	0.800008	7.12674	14.6304	9.42203e-45	8.72033e-43	90.8256
2024-03-01	A_Reject	B_NOReject	0.630248	6.28926	14.6262	9.93726e-45	9.14904e-43	90.7728
ITK	A_Reject	B_NOReject	0.722918	4.97299	14.6009	1.36205e-44	1.24749e-42	90.46
TLR2	A_Reject	B_NOReject	0.55153	6.76838	14.5943	1.47782e-44	1.3465e-42	90.3791
GZMK	A_Reject	B_NOReject	1.13816	7.29942	14.5887	1.58641e-44	1.43799e-42	90.3087
CD40	A_Reject	B_NOReject	0.42816	7.54642	14.5706	1.98652e-44	1.79143e-42	90.0856
LCK	A_Reject	B_NOReject	0.759531	6.33494	14.5604	2.25519e-44	2.02335e-42	89.9598
AMICA1	A_Reject	B_NOReject	0.533446	6.44796	14.5507	2.5434e-44	2.27034e-42	89.8405
TNFSF13B	A_Reject	B_NOReject	0.878593	7.40049	14.534	3.13132e-44	2.78102e-42	89.6342
THEMIS2	A_Reject	B_NOReject	0.453579	6.47895	14.5335	3.1504e-44	2.78391e-42	89.6281
CD52	A_Reject	B_NOReject	1.24723	8.20716	14.5325	3.19171e-44	2.80631e-42	89.6152
NOD2	A_Reject	B_NOReject	0.445053	5.09776	14.5291	3.33015e-44	2.91347e-42	89.5731
BATF3	A_Reject	B_NOReject	0.326782	6.72161	14.522	3.63488e-44	3.16433e-42	89.4862
HLA-G	A_Reject	B_NOReject	0.342688	7.08357	14.3986	1.67773e-43	1.45334e-41	87.969
IFI35	A_Reject	B_NOReject	0.46263	8.3914	14.3898	1.86913e-43	1.61121e-41	87.8618
RGS10	A_Reject	B_NOReject	0.645118	7.92599	14.3859	1.96157e-43	1.68264e-41	87.8139
IER5	A_Reject	B_NOReject	0.438244	7.38561	14.3798	2.11612e-43	1.80641e-41	87.7387
CSTA	A_Reject	B_NOReject	1.06222	6.84051	14.3587	2.74245e-43	2.32976e-41	87.4815
PARP12	A_Reject	B_NOReject	0.446502	8.59726	14.3483	3.11687e-43	2.6351e-41	87.3546
GJD3	A_Reject	B_NOReject	0.264566	6.91864	14.346	3.20633e-43	2.69777e-41	87.3265
AKNA	A_Reject	B_NOReject	0.40815	6.1645	14.3321	3.80783e-43	3.1886e-41	87.156
IGSF6	A_Reject	B_NOReject	0.608397	5.3174	14.3225	4.28383e-43	3.57019e-41	87.0391
RCSD1	A_Reject	B_NOReject	0.55964	6.5393	14.3168	4.59435e-43	3.81093e-41	86.9697
EFHD2	A_Reject	B_NOReject	0.414675	7.11066	14.31	4.9948e-43	4.12364e-41	86.8868
PRKCB	A_Reject	B_NOReject	0.612465	5.95616	14.3081	5.11698e-43	4.20477e-41	86.8628
GABBR1	A_Reject	B_NOReject	0.362104	7.20297	14.296	5.93834e-43	4.85701e-41	86.7152
BATF2	A_Reject	B_NOReject	0.392542	5.65249	14.2943	6.06148e-43	4.93477e-41	86.6948
ECSCR	A_Reject	B_NOReject	0.428745	7.40696	14.2817	7.077e-43	5.73498e-41	86.5412
GIMAP1	A_Reject	B_NOReject	0.441699	6.82722	14.2767	7.52556e-43	6.0705e-41	86.4802
FLI1	A_Reject	B_NOReject	0.396084	6.04979	14.2741	7.76243e-43	6.23299e-41	86.4495
NFE2L3	A_Reject	B_NOReject	0.603307	5.33429	14.2617	9.03833e-43	7.2245e-41	86.2985
EVI2A	A_Reject	B_NOReject	1.01076	6.30927	14.2473	1.07944e-42	8.58912e-41	86.1224
DOCK10	A_Reject	B_NOReject	0.621278	7.03972	14.2386	1.20075e-42	9.51132e-41	86.0168
FYB	A_Reject	B_NOReject	0.73149	7.2566	14.2378	1.21229e-42	9.5597e-41	86.0073
PIK3R5	A_Reject	B_NOReject	0.358193	5.98808	14.2252	1.41404e-42	1.11008e-40	85.8546
RTP4	A_Reject	B_NOReject	0.551414	6.72849	14.2248	1.42202e-42	1.11139e-40	85.849
MS4A6A	A_Reject	B_NOReject	0.796464	8.49054	14.1879	2.23357e-42	1.73793e-40	85.4012
STAT1	A_Reject	B_NOReject	0.746153	8.72564	14.1855	2.29834e-42	1.78045e-40	85.3728
RGS18	A_Reject	B_NOReject	0.692266	5.36339	14.1781	2.51631e-42	1.94076e-40	85.2829
CD1D	A_Reject	B_NOReject	0.488216	5.33455	14.1658	2.92396e-42	2.24532e-40	85.134
C1QA	A_Reject	B_NOReject	0.86633	9.09902	14.1654	2.93819e-42	2.24644e-40	85.1292
NLRP1	A_Reject	B_NOReject	0.400268	5.79816	14.1494	3.57446e-42	2.72108e-40	84.9348
DOK2	A_Reject	B_NOReject	0.378159	6.3663	14.1458	3.73522e-42	2.8312e-40	84.8912
FAM49A	A_Reject	B_NOReject	0.532798	5.42408	14.1362	4.19635e-42	3.15666e-40	84.7757
GGTA1P	A_Reject	B_NOReject	0.687137	7.99154	14.1361	4.2005e-42	3.15666e-40	84.7747
P2RY13	A_Reject	B_NOReject	0.632391	5.39529	14.1358	4.21914e-42	3.15717e-40	84.7703
STK10	A_Reject	B_NOReject	0.30899	6.73316	14.1265	4.72298e-42	3.51922e-40	84.6584
TRIM22	A_Reject	B_NOReject	0.657397	8.73419	14.1241	4.86252e-42	3.60791e-40	84.6296
S1PR1	A_Reject	B_NOReject	0.407241	7.39774	14.1192	5.16438e-42	3.81579e-40	84.5698
PVRIG	A_Reject	B_NOReject	0.729899	6.29737	14.1059	6.07301e-42	4.46836e-40	84.4091
CYTIP	A_Reject	B_NOReject	0.634277	6.25265	14.0918	7.2059e-42	5.27982e-40	84.2394
ACKR1	A_Reject	B_NOReject	0.621429	7.56682	14.0504	1.19163e-41	8.69492e-40	83.7406
TAGAP	A_Reject	B_NOReject	0.396853	5.42731	14.0369	1.40363e-41	1.01995e-39	83.5782
KLRG1	A_Reject	B_NOReject	0.434738	6.38792	14.0145	1.84316e-41	1.33383e-39	83.308
ITGA4	A_Reject	B_NOReject	0.627601	5.03941	14.0041	2.08871e-41	1.50532e-39	83.184
EPSTI1	A_Reject	B_NOReject	0.633017	8.20566	13.9992	2.21791e-41	1.58642e-39	83.1244
CCR5	A_Reject	B_NOReject	0.553874	5.41959	13.9991	2.21928e-41	1.58642e-39	83.1238
PLEKHO2	A_Reject	B_NOReject	0.452973	7.94021	13.9733	3.03237e-41	2.15887e-39	82.8143
CD38	A_Reject	B_NOReject	0.945732	6.17054	13.9586	3.62304e-41	2.569e-39	82.6378
IFI30	A_Reject	B_NOReject	0.559395	10.704	13.94	4.53437e-41	3.20229e-39	82.4152
ARHGDIB	A_Reject	B_NOReject	0.591184	9.54136	13.9332	4.92624e-41	3.46511e-39	82.333
GNGT2	A_Reject	B_NOReject	0.3006	5.10279	13.9295	5.14937e-41	3.60764e-39	82.2891
SLC2A6	A_Reject	B_NOReject	0.244404	5.82451	13.9187	5.86254e-41	4.09099e-39	82.1605
ADA	A_Reject	B_NOReject	0.477679	6.80421	13.8913	8.16083e-41	5.67226e-39	81.8325
SH2D1A	A_Reject	B_NOReject	0.601885	4.84103	13.8786	9.50958e-41	6.5837e-39	81.6808
DUSP5	A_Reject	B_NOReject	0.570024	6.82907	13.8439	1.44266e-40	9.93171e-39	81.2675
VAV1	A_Reject	B_NOReject	0.558005	6.04687	13.8437	1.44584e-40	9.93171e-39	81.2653
TRBC1	A_Reject	B_NOReject	0.976895	8.60634	13.8289	1.7274e-40	1.18196e-38	81.0889
SLFN11	A_Reject	B_NOReject	0.545737	7.01281	13.8239	1.83456e-40	1.25042e-38	81.0292
SP110	A_Reject	B_NOReject	0.376185	7.59231	13.8233	1.84784e-40	1.2546e-38	81.022
KLRC4	A_Reject	B_NOReject	0.335286	3.09385	13.8088	2.19886e-40	1.48719e-38	80.8496
LY96	A_Reject	B_NOReject	0.893911	7.99772	13.7963	2.55376e-40	1.72061e-38	80.7012
NMI	A_Reject	B_NOReject	0.481183	8.28567	13.779	3.1432e-40	2.10967e-38	80.4953
TLR7	A_Reject	B_NOReject	0.564535	5.73604	13.7646	3.73106e-40	2.4947e-38	80.3253
RFX5	A_Reject	B_NOReject	0.265842	8.13873	13.7608	3.90505e-40	2.60115e-38	80.2801
LAP3	A_Reject	B_NOReject	0.454644	10.346	13.7392	5.05699e-40	3.35574e-38	80.0237
TRAC	A_Reject	B_NOReject	0.86598	7.84762	13.7331	5.44126e-40	3.59717e-38	79.9511
C16orf54	A_Reject	B_NOReject	0.792153	6.59955	13.7256	5.94703e-40	3.9168e-38	79.863
SIGLEC10	A_Reject	B_NOReject	0.380722	5.59181	13.7175	6.55141e-40	4.29875e-38	79.767
PARP14	A_Reject	B_NOReject	0.512323	7.29095	13.6942	8.65344e-40	5.65691e-38	79.4911
LOC154761	A_Reject	B_NOReject	0.34537	6.3048	13.6924	8.84247e-40	5.75907e-38	79.4697
CD3D	A_Reject	B_NOReject	0.973784	6.81417	13.686	9.53467e-40	6.18698e-38	79.3949
LYZ	A_Reject	B_NOReject	1.21373	9.85696	13.6856	9.57917e-40	6.19301e-38	79.3903
LAT2	A_Reject	B_NOReject	0.332146	6.25837	13.6721	1.1253e-39	7.2485e-38	79.2306
CARD8	A_Reject	B_NOReject	0.339878	6.6107	13.6635	1.24641e-39	7.99934e-38	79.1293
ICAM1	A_Reject	B_NOReject	0.503737	6.9388	13.6604	1.29329e-39	8.27001e-38	79.0927
TRIM21	A_Reject	B_NOReject	0.31549	7.26191	13.6529	1.41467e-39	9.0134e-38	79.0037
FGR	A_Reject	B_NOReject	0.341976	6.04566	13.6368	1.71297e-39	1.08746e-37	78.814
SAMSN1	A_Reject	B_NOReject	0.770333	6.9032	13.6138	2.24955e-39	1.42296e-37	78.5438
MNDA	A_Reject	B_NOReject	0.903226	7.02566	13.6071	2.43693e-39	1.53596e-37	78.4645
HCLS1	A_Reject	B_NOReject	0.559923	6.58924	13.5747	3.58012e-39	2.24845e-37	78.0831
GCNT1	A_Reject	B_NOReject	0.419084	5.17567	13.558	4.35823e-39	2.72738e-37	77.8881
RNASET2	A_Reject	B_NOReject	0.423466	8.73596	13.5378	5.53877e-39	3.45388e-37	77.6505
ANKRD22	A_Reject	B_NOReject	0.602186	6.0073	13.5275	6.24985e-39	3.88352e-37	77.5307
IL18RAP	A_Reject	B_NOReject	0.287551	4.65548	13.524	6.51981e-39	4.037e-37	77.4888
CD2	A_Reject	B_NOReject	0.624121	6.33262	13.5094	7.74312e-39	4.77764e-37	77.3183
TBC1D10C	A_Reject	B_NOReject	0.59728	6.99963	13.4812	1.07993e-38	6.64007e-37	76.9885
GAB3	A_Reject	B_NOReject	0.400196	5.82954	13.4613	1.36532e-38	8.36554e-37	76.756
CD96	A_Reject	B_NOReject	0.580023	4.76036	13.4608	1.37346e-38	8.38624e-37	76.7501
TRAF3IP3	A_Reject	B_NOReject	0.649905	5.94674	13.4316	1.93633e-38	1.17821e-36	76.4096
SLC15A3	A_Reject	B_NOReject	0.42414	7.80854	13.4227	2.14977e-38	1.30358e-36	76.306
HLA-DQB1	A_Reject	B_NOReject	0.460276	6.87081	13.4161	2.3213e-38	1.40275e-36	76.2299
BTK	A_Reject	B_NOReject	0.578237	4.99913	13.3897	3.16506e-38	1.90608e-36	75.9225
PREX1	A_Reject	B_NOReject	0.419658	7.08785	13.3698	3.99573e-38	2.39812e-36	75.6915
CYTH4	A_Reject	B_NOReject	0.228136	5.70802	13.3649	4.23332e-38	2.53207e-36	75.6342
CSF2RA	A_Reject	B_NOReject	0.547656	5.43682	13.3425	5.50009e-38	3.27861e-36	75.3747
LY86	A_Reject	B_NOReject	0.609258	7.06085	13.3224	6.95912e-38	4.13433e-36	75.1415
FNBP1	A_Reject	B_NOReject	0.407117	7.51571	13.3157	7.52229e-38	4.45385e-36	75.0644
TIGIT	A_Reject	B_NOReject	0.503367	5.07922	13.2937	9.73194e-38	5.74282e-36	74.8091
CLEC4A	A_Reject	B_NOReject	0.728168	6.11712	13.2731	1.23664e-37	7.27302e-36	74.5716
TRPV2	A_Reject	B_NOReject	0.262086	5.68288	13.269	1.29711e-37	7.60323e-36	74.5243
LAIR1	A_Reject	B_NOReject	0.51652	6.89602	13.2546	1.53331e-37	8.95788e-36	74.3584
APOBEC3F	A_Reject	B_NOReject	0.21579	5.54101	13.2519	1.58374e-37	9.22187e-36	74.3264
LAPTM5	A_Reject	B_NOReject	0.889932	9.17829	13.2178	2.35461e-37	1.36653e-35	73.9333
FAM65B	A_Reject	B_NOReject	0.495834	6.15229	13.2167	2.38277e-37	1.37832e-35	73.9215
THEMIS	A_Reject	B_NOReject	0.589958	4.96785	13.2073	2.65857e-37	1.53282e-35	73.8129
LILRA6	A_Reject	B_NOReject	0.305435	5.50206	13.165	4.34283e-37	2.49571e-35	73.3265
IRF2	A_Reject	B_NOReject	0.329657	7.17629	13.1646	4.36268e-37	2.49895e-35	73.322
GNG2	A_Reject	B_NOReject	0.226585	6.05502	13.1608	4.55577e-37	2.60108e-35	73.2791
FGL2	A_Reject	B_NOReject	0.513003	9.75358	13.143	5.60322e-37	3.18876e-35	73.0739
LILRA5	A_Reject	B_NOReject	0.219319	4.30919	13.139	5.86717e-37	3.3282e-35	73.0283
MFNG	A_Reject	B_NOReject	0.257336	6.10454	13.1178	7.49048e-37	4.23537e-35	72.7862
TBXAS1	A_Reject	B_NOReject	0.242606	6.32456	13.1116	8.04922e-37	4.53672e-35	72.7149
CIITA	A_Reject	B_NOReject	0.186738	5.56805	13.102	8.98852e-37	5.04994e-35	72.6055
KIR2DL4	A_Reject	B_NOReject	0.149204	3.96439	13.0985	9.3638e-37	5.24403e-35	72.565
CASP5	A_Reject	B_NOReject	0.324822	3.91066	13.0631	1.40838e-36	7.86234e-35	72.1604
ARNTL2	A_Reject	B_NOReject	0.477298	4.91678	13.0401	1.83544e-36	1.0214e-34	71.898
CASP4	A_Reject	B_NOReject	0.430333	7.44506	13.0388	1.86265e-36	1.03327e-34	71.8834
HSPA6	A_Reject	B_NOReject	0.460053	6.60253	13.0375	1.88948e-36	1.04486e-34	71.8692
ENTPD1	A_Reject	B_NOReject	0.411109	5.77039	13.025	2.18199e-36	1.20283e-34	71.7266
EVI2B	A_Reject	B_NOReject	0.77982	8.01945	13.0084	2.63996e-36	1.45074e-34	71.5377
FAR2	A_Reject	B_NOReject	0.340527	5.38692	12.9687	4.16421e-36	2.28123e-34	71.0861
HVCN1	A_Reject	B_NOReject	0.445597	6.8157	12.9513	5.07985e-36	2.7742e-34	70.8891
IL23A	A_Reject	B_NOReject	0.366529	5.98429	12.9489	5.22409e-36	2.84414e-34	70.8614
LAYN	A_Reject	B_NOReject	0.377035	5.49137	12.9095	8.19464e-36	4.44761e-34	70.4152
ZNFX1	A_Reject	B_NOReject	0.34055	7.93598	12.9037	8.7472e-36	4.73291e-34	70.3506
IFI27	A_Reject	B_NOReject	0.595424	9.6936	12.8977	9.3698e-36	5.05423e-34	70.2824
IFIT3	A_Reject	B_NOReject	0.506678	8.76552	12.8931	9.87346e-36	5.30962e-34	70.2305
ARHGAP25	A_Reject	B_NOReject	0.291167	6.00778	12.8816	1.12657e-35	6.03987e-34	70.0998
CXCR6	A_Reject	B_NOReject	0.710703	5.56917	12.8737	1.23252e-35	6.5878e-34	70.0108
CD74	A_Reject	B_NOReject	0.694961	10.4878	12.8445	1.71821e-35	9.15598e-34	69.6815
NLRC3	A_Reject	B_NOReject	0.602461	6.29431	12.8302	2.02198e-35	1.07421e-33	69.5202
PTPN6	A_Reject	B_NOReject	0.45287	7.63013	12.8235	2.18091e-35	1.15516e-33	69.4453
EGR2	A_Reject	B_NOReject	0.456414	5.39236	12.8192	2.2895e-35	1.20903e-33	69.3971
RNF125	A_Reject	B_NOReject	0.446371	5.85369	12.8166	2.3579e-35	1.24142e-33	69.3679
DOCK8	A_Reject	B_NOReject	0.32955	7.17191	12.8094	2.55881e-35	1.34319e-33	69.2869
IL18BP	A_Reject	B_NOReject	0.248816	6.78034	12.7965	2.96111e-35	1.54974e-33	69.1422
SP140L	A_Reject	B_NOReject	0.328854	5.53065	12.7948	3.01878e-35	1.57523e-33	69.1231
ACKR4	A_Reject	B_NOReject	0.495241	5.58834	12.7917	3.12906e-35	1.62794e-33	69.0876
CD69	A_Reject	B_NOReject	0.614357	4.31101	12.7692	4.03766e-35	2.09446e-33	68.835
PTGDR	A_Reject	B_NOReject	0.367274	4.65309	12.7513	4.94437e-35	2.55726e-33	68.6342
CLIC3	A_Reject	B_NOReject	0.405758	5.00855	12.7418	5.50089e-35	2.83675e-33	68.5286
DPEP2	A_Reject	B_NOReject	0.401504	5.39079	12.7109	7.80361e-35	4.01247e-33	68.1821
HMHA1	A_Reject	B_NOReject	0.383979	6.47303	12.7077	8.08361e-35	4.14432e-33	68.1472
IFI16	A_Reject	B_NOReject	0.622312	8.89349	12.7072	8.13559e-35	4.15885e-33	68.1408
TAPBPL	A_Reject	B_NOReject	0.283545	8.00519	12.706	8.24293e-35	4.20151e-33	68.1278
IFITM1	A_Reject	B_NOReject	0.52306	11.4561	12.6938	9.46393e-35	4.80992e-33	67.991
C11orf21	A_Reject	B_NOReject	0.197065	5.89589	12.6843	1.05291e-34	5.33588e-33	67.8853
BID	A_Reject	B_NOReject	0.343874	7.00543	12.665	1.30749e-34	6.60695e-33	67.6707
TLR1	A_Reject	B_NOReject	0.512371	6.85879	12.6563	1.44251e-34	7.26834e-33	67.5734
ADRB2	A_Reject	B_NOReject	0.484276	6.76847	12.6413	1.70767e-34	8.57985e-33	67.4062
LYSMD2	A_Reject	B_NOReject	0.313221	8.5612	12.632	1.89631e-34	9.50045e-33	67.3024
BTN2A2	A_Reject	B_NOReject	0.203182	5.4963	12.6203	2.16211e-34	1.08013e-32	67.1724
KIAA0922	A_Reject	B_NOReject	0.383315	7.26675	12.6087	2.46202e-34	1.22648e-32	67.0437
RASSF1	A_Reject	B_NOReject	0.218907	6.87049	12.6043	2.58607e-34	1.28463e-32	66.995
CX3CL1	A_Reject	B_NOReject	0.246841	8.07811	12.6026	2.63738e-34	1.30643e-32	66.9756
WDFY4	A_Reject	B_NOReject	0.449581	6.39446	12.5956	2.85092e-34	1.40824e-32	66.8984
CCL8	A_Reject	B_NOReject	0.842739	6.55671	12.5941	2.89852e-34	1.42774e-32	66.882
TLR4	A_Reject	B_NOReject	0.362155	6.69634	12.5761	3.54844e-34	1.743e-32	66.6816
HHEX	A_Reject	B_NOReject	0.550873	6.34343	12.5544	4.52353e-34	2.21577e-32	66.4411
SECTM1	A_Reject	B_NOReject	0.310839	7.31673	12.5533	4.57752e-34	2.23599e-32	66.4293
NRROS	A_Reject	B_NOReject	0.41908	6.08575	12.5333	5.72615e-34	2.78932e-32	66.2076
OAS2	A_Reject	B_NOReject	0.44653	5.94443	12.5206	6.5942e-34	3.20329e-32	66.0677
SH3BP1	A_Reject	B_NOReject	0.202534	7.03882	12.5114	7.3105e-34	3.53236e-32	65.9656
NLRP3	A_Reject	B_NOReject	0.220672	5.7111	12.5113	7.31178e-34	3.53236e-32	65.9654
BCL11B	A_Reject	B_NOReject	0.700007	6.51526	12.4741	1.10718e-33	5.33419e-32	65.5544
PAG1	A_Reject	B_NOReject	0.374152	6.50958	12.4612	1.27733e-33	6.13711e-32	65.4128
PTPN22	A_Reject	B_NOReject	0.446157	4.5265	12.4532	1.39687e-33	6.6932e-32	65.3242
GIMAP8	A_Reject	B_NOReject	0.329873	7.068	12.449	1.46275e-33	6.9898e-32	65.2785
PPP1R18	A_Reject	B_NOReject	0.418531	8.00521	12.4425	1.5731e-33	7.49675e-32	65.2065
BATF	A_Reject	B_NOReject	0.510628	6.02126	12.419	2.04058e-33	9.69829e-32	64.9487
LOC100128751	A_Reject	B_NOReject	0.341652	5.99881	12.4122	2.20072e-33	1.04312e-31	64.8739
IRF9	A_Reject	B_NOReject	0.352022	8.75098	12.4066	2.34186e-33	1.10703e-31	64.8123
FERMT3	A_Reject	B_NOReject	0.469456	6.86816	12.3538	4.19811e-33	1.97919e-31	64.2342
DTX3L	A_Reject	B_NOReject	0.377558	7.34133	12.3444	4.65592e-33	2.18916e-31	64.1317
GPSM3	A_Reject	B_NOReject	0.448632	6.61676	12.3414	4.81309e-33	2.25702e-31	64.0988
FAM78A	A_Reject	B_NOReject	0.37042	6.33236	12.33	5.4609e-33	2.55399e-31	63.9737
NAGK	A_Reject	B_NOReject	0.352665	9.45515	12.3252	5.75364e-33	2.68376e-31	63.922
IGFLR1	A_Reject	B_NOReject	0.415787	7.8043	12.3039	7.27733e-33	3.3855e-31	63.6893
CXorf21	A_Reject	B_NOReject	0.567461	5.82986	12.3002	7.57705e-33	3.51563e-31	63.6493
NUB1	A_Reject	B_NOReject	0.254005	7.03049	12.2957	7.96298e-33	3.68497e-31	63.6001
APLN	A_Reject	B_NOReject	0.259665	6.88358	12.2897	8.50655e-33	3.92618e-31	63.5347
SAMHD1	A_Reject	B_NOReject	0.586994	6.93797	12.2865	8.81356e-33	4.05724e-31	63.4996
DAPP1	A_Reject	B_NOReject	0.45966	5.01824	12.264	1.12776e-32	5.17796e-31	63.2555
RTN1	A_Reject	B_NOReject	0.358603	7.00118	12.2598	1.1818e-32	5.41197e-31	63.2091
MAP3K8	A_Reject	B_NOReject	0.421792	6.02683	12.234	1.56716e-32	7.15806e-31	62.9296
CRLF3	A_Reject	B_NOReject	0.408686	7.53135	12.2149	1.9323e-32	8.803e-31	62.7222
CD8B	A_Reject	B_NOReject	0.270968	4.8339	12.1872	2.6179e-32	1.18955e-30	62.4215
JAKMIP1	A_Reject	B_NOReject	0.250111	3.76527	12.1855	2.666e-32	1.20829e-30	62.4034
WIPF1	A_Reject	B_NOReject	0.370343	6.43413	12.184	2.7106e-32	1.22534e-30	62.387
STK17B	A_Reject	B_NOReject	0.498394	5.97017	12.1834	2.72677e-32	1.22949e-30	62.3811
COL13A1	A_Reject	B_NOReject	0.20378	5.70102	12.1758	2.96396e-32	1.33302e-30	62.2985
P2RY14	A_Reject	B_NOReject	0.529865	6.68219	12.1727	3.06417e-32	1.37458e-30	62.2656
CCDC109B	A_Reject	B_NOReject	0.687078	6.02604	12.1666	3.27599e-32	1.46586e-30	62.1994
APOL4	A_Reject	B_NOReject	0.229416	5.25405	12.1634	3.3924e-32	1.5141e-30	62.1648
ARAP2	A_Reject	B_NOReject	0.372833	6.23166	12.1604	3.50471e-32	1.56026e-30	62.1326
LYL1	A_Reject	B_NOReject	0.297954	6.39258	12.1267	5.06246e-32	2.24807e-30	61.7684
P2RY6	A_Reject	B_NOReject	0.264029	6.00704	12.1236	5.23704e-32	2.31584e-30	61.7348
APOBEC3C	A_Reject	B_NOReject	0.278804	7.12077	12.1235	5.24142e-32	2.31584e-30	61.734
IL1B	A_Reject	B_NOReject	0.381551	6.41899	12.1205	5.41662e-32	2.38725e-30	61.7014
N4BP2L1	A_Reject	B_NOReject	0.26954	6.71865	12.1066	6.2979e-32	2.76871e-30	61.5522
GCSAM	A_Reject	B_NOReject	0.300318	4.37759	12.1012	6.67943e-32	2.92912e-30	61.4939
SELPLG	A_Reject	B_NOReject	0.309035	6.33316	12.1008	6.70938e-32	2.93493e-30	61.4895
FCGR2A	A_Reject	B_NOReject	0.392214	6.96635	12.099	6.84343e-32	2.98615e-30	61.4699
SIPA1	A_Reject	B_NOReject	0.298981	7.35274	12.0959	7.07706e-32	3.08045e-30	61.4367
MICB	A_Reject	B_NOReject	0.324845	6.28396	12.0918	7.39781e-32	3.21211e-30	61.3928
PARP9	A_Reject	B_NOReject	0.386531	7.71474	12.0881	7.69958e-32	3.3349e-30	61.3532
TESPA1	A_Reject	B_NOReject	0.403875	4.98513	12.0878	7.7254e-32	3.33787e-30	61.3499
LILRA2	A_Reject	B_NOReject	0.186797	5.45209	12.0795	8.45689e-32	3.64496e-30	61.2603
DEF6	A_Reject	B_NOReject	0.498786	5.81733	12.0736	9.01568e-32	3.8763e-30	61.1969
MAFB	A_Reject	B_NOReject	0.468268	8.63457	12.0601	1.0429e-31	4.47304e-30	61.0527
SIGLEC7	A_Reject	B_NOReject	0.417932	5.2819	12.018	1.64535e-31	7.03976e-30	60.6013
PCED1B	A_Reject	B_NOReject	0.423508	6.21867	11.9884	2.2663e-31	9.67301e-30	60.2842
LPXN	A_Reject	B_NOReject	0.281491	6.76644	11.9625	2.99417e-31	1.27488e-29	60.0085
TXK	A_Reject	B_NOReject	0.35512	5.65171	11.9569	3.18163e-31	1.35142e-29	59.9483
SAMD9L	A_Reject	B_NOReject	0.513417	6.66503	11.95	3.42647e-31	1.45192e-29	59.8749
NECAP2	A_Reject	B_NOReject	0.245837	7.74865	11.9333	4.0996e-31	1.73297e-29	59.6974
KCNK6	A_Reject	B_NOReject	0.247485	6.27726	11.9306	4.22241e-31	1.7806e-29	59.6681
EVL	A_Reject	B_NOReject	0.344576	7.6188	11.9277	4.35674e-31	1.83285e-29	59.6371
KLHL6	A_Reject	B_NOReject	0.449204	4.92962	11.9253	4.46895e-31	1.87557e-29	59.612
NCF4	A_Reject	B_NOReject	0.550539	6.20021	11.9217	4.64494e-31	1.94479e-29	59.5737
ARHGAP9	A_Reject	B_NOReject	0.383734	5.87244	11.9148	5.00192e-31	2.08928e-29	59.5004
LINC00341	A_Reject	B_NOReject	0.50566	7.9973	11.8911	6.45149e-31	2.68837e-29	59.2485
ADAP2	A_Reject	B_NOReject	0.326827	7.51749	11.8846	6.91654e-31	2.87535e-29	59.1796
FAM49B	A_Reject	B_NOReject	0.359198	8.50558	11.8615	8.85555e-31	3.67275e-29	58.9349
ITGAM	A_Reject	B_NOReject	0.525131	6.37942	11.8593	9.06927e-31	3.75254e-29	58.9113
VEGFC	A_Reject	B_NOReject	0.339206	7.25829	11.8524	9.76308e-31	4.03013e-29	58.8383
CLEC2D	A_Reject	B_NOReject	0.502307	5.52849	11.846	1.04587e-30	4.30717e-29	58.7702
ZAP70	A_Reject	B_NOReject	0.300745	6.14261	11.8221	1.34966e-30	5.54528e-29	58.5177
YME1L1	A_Reject	B_NOReject	0.181802	6.36308	11.8166	1.43029e-30	5.86286e-29	58.4603
CSK	A_Reject	B_NOReject	0.34538	7.62325	11.8076	1.57582e-30	6.44439e-29	58.3644
ANKRD44	A_Reject	B_NOReject	0.255798	4.73519	11.8029	1.6553e-30	6.75371e-29	58.3157
ANXA2R	A_Reject	B_NOReject	0.302862	6.69687	11.7959	1.78401e-30	7.26199e-29	58.2415
ST3GAL5	A_Reject	B_NOReject	0.308722	6.65261	11.7955	1.79221e-30	7.27852e-29	58.237
EMB	A_Reject	B_NOReject	0.536935	5.5075	11.7838	2.03001e-30	8.22528e-29	58.1137
PTAFR	A_Reject	B_NOReject	0.343954	6.57654	11.779	2.13565e-30	8.63344e-29	58.0635
SASH3	A_Reject	B_NOReject	0.497403	5.6571	11.7731	2.27551e-30	9.17771e-29	58.0007
C1QC	A_Reject	B_NOReject	0.929446	9.09639	11.7636	2.51651e-30	1.01265e-28	57.901
BTN2A1	A_Reject	B_NOReject	0.178824	7.52639	11.7612	2.58205e-30	1.03665e-28	57.8756
MAN2B1	A_Reject	B_NOReject	0.359081	7.90764	11.7606	2.59671e-30	1.04016e-28	57.87
SLAMF8	A_Reject	B_NOReject	0.440408	7.0046	11.7593	2.63469e-30	1.05298e-28	57.8556
MALL	A_Reject	B_NOReject	0.308683	7.83907	11.7504	2.89472e-30	1.15428e-28	57.7624
IL16	A_Reject	B_NOReject	0.26538	5.59092	11.7136	4.27785e-30	1.70195e-28	57.3758
IRAK3	A_Reject	B_NOReject	0.379462	5.45339	11.6951	5.20613e-30	2.06659e-28	57.1814
PRDM1	A_Reject	B_NOReject	0.298792	5.80476	11.6858	5.74246e-30	2.27435e-28	57.0844
ETV6	A_Reject	B_NOReject	0.246617	6.75388	11.6822	5.96468e-30	2.35705e-28	57.0468
TRAF1	A_Reject	B_NOReject	0.228006	5.39236	11.6659	7.08333e-30	2.79283e-28	56.8767
CD14	A_Reject	B_NOReject	0.599077	8.46243	11.6585	7.66335e-30	3.01476e-28	56.7988
JAK2	A_Reject	B_NOReject	0.395707	7.01702	11.6567	7.80448e-30	3.06343e-28	56.7807
F8	A_Reject	B_NOReject	-0.243795	7.46371	-11.6565	7.82759e-30	3.06566e-28	56.7778
RTEL1-TNFRSF6B	A_Reject	B_NOReject	0.207615	6.89867	11.6551	7.93741e-30	3.10176e-28	56.764
CCRL2	A_Reject	B_NOReject	0.365631	5.43876	11.6527	8.1439e-30	3.1754e-28	56.7386
CELF2	A_Reject	B_NOReject	0.41075	6.17913	11.625	1.09016e-29	4.24127e-28	56.4499
P2RY8	A_Reject	B_NOReject	0.466046	6.53564	11.613	1.2375e-29	4.80383e-28	56.3245
ADRBK2	A_Reject	B_NOReject	0.276054	5.90797	11.6117	1.25407e-29	4.85745e-28	56.3113
TCIRG1	A_Reject	B_NOReject	0.407828	7.72896	11.6057	1.33617e-29	5.16407e-28	56.2486
BIRC3	A_Reject	B_NOReject	0.73809	7.10932	11.6054	1.34026e-29	5.16854e-28	56.2455
CCR2	A_Reject	B_NOReject	0.487212	5.39817	11.5895	1.58459e-29	6.09738e-28	56.0798
ACAP1	A_Reject	B_NOReject	0.439357	5.74286	11.5852	1.65793e-29	6.36567e-28	56.035
NCKAP1L	A_Reject	B_NOReject	0.326537	5.98195	11.5788	1.77299e-29	6.79258e-28	55.9686
SELL	A_Reject	B_NOReject	0.769384	6.54144	11.5709	1.92537e-29	7.36037e-28	55.887
KLF2	A_Reject	B_NOReject	0.334152	8.65313	11.5581	2.20352e-29	8.40541e-28	55.7535
FES	A_Reject	B_NOReject	0.228818	6.72868	11.5534	2.31398e-29	8.80763e-28	55.7051
ELF4	A_Reject	B_NOReject	0.299841	7.17928	11.5458	2.50563e-29	9.51653e-28	55.6263
KIF21B	A_Reject	B_NOReject	0.24946	6.32327	11.5229	3.18354e-29	1.20652e-27	55.3894
C2	A_Reject	B_NOReject	0.500196	6.05786	11.5161	3.42151e-29	1.29392e-27	55.318
LYAR	A_Reject	B_NOReject	0.309904	7.04439	11.4953	4.25186e-29	1.60449e-27	55.103
ARHGAP15	A_Reject	B_NOReject	0.547411	6.60907	11.4827	4.84897e-29	1.82589e-27	54.973
MSR1	A_Reject	B_NOReject	0.456584	5.50754	11.4804	4.96605e-29	1.86464e-27	54.9494
CXorf65	A_Reject	B_NOReject	0.280278	4.68071	11.4802	4.97308e-29	1.86464e-27	54.948
TMSB10	A_Reject	B_NOReject	0.37239	12.5444	11.4763	5.18112e-29	1.93851e-27	54.9074
SLC9A9	A_Reject	B_NOReject	0.28413	6.28427	11.4697	5.55144e-29	2.07265e-27	54.8391
BAZ1A	A_Reject	B_NOReject	0.438578	7.6145	11.4602	6.12684e-29	2.28264e-27	54.7415
TMSB4X	A_Reject	B_NOReject	0.34378	12.41	11.455	6.47049e-29	2.40557e-27	54.6875
STAT2	A_Reject	B_NOReject	0.156901	6.81058	11.447	7.03176e-29	2.60872e-27	54.6052
IL3RA	A_Reject	B_NOReject	0.275443	6.68907	11.4277	8.59074e-29	3.18038e-27	54.4071
TGM2	A_Reject	B_NOReject	0.339656	6.91228	11.4126	1.00499e-28	3.71276e-27	54.2518
DPYD	A_Reject	B_NOReject	0.168721	5.87795	11.39	1.27071e-28	4.68459e-27	54.0197
LAIR2	A_Reject	B_NOReject	0.414797	5.71121	11.373	1.51507e-28	5.57373e-27	53.8457
DENND3	A_Reject	B_NOReject	0.169474	6.75062	11.37	1.56264e-28	5.73676e-27	53.8151
PARP8	A_Reject	B_NOReject	0.308545	7.50761	11.3559	1.80955e-28	6.62936e-27	53.67
ITGAX	A_Reject	B_NOReject	0.188119	5.61287	11.3384	2.16674e-28	7.92144e-27	53.4917
SIT1	A_Reject	B_NOReject	0.363034	6.55508	11.3374	2.19045e-28	7.99151e-27	53.481
LAG3	A_Reject	B_NOReject	0.375126	5.49651	11.3301	2.36203e-28	8.59964e-27	53.4064
VNN2	A_Reject	B_NOReject	0.494316	5.69548	11.3179	2.67702e-28	9.72631e-27	53.2825
FPR2	A_Reject	B_NOReject	0.35898	4.60472	11.3112	2.86852e-28	1.04006e-26	53.2141
FBXO6	A_Reject	B_NOReject	0.300286	7.43282	11.3098	2.91125e-28	1.05338e-26	53.1995
CTSW	A_Reject	B_NOReject	0.389958	5.80469	11.3044	3.07957e-28	1.112e-26	53.1439
MYO1G	A_Reject	B_NOReject	0.289308	5.8913	11.2998	3.22809e-28	1.16324e-26	53.0973
RASAL3	A_Reject	B_NOReject	0.301061	6.73927	11.2974	3.30817e-28	1.18746e-26	53.0731
INPP5D	A_Reject	B_NOReject	0.209217	6.50648	11.2974	3.30882e-28	1.18746e-26	53.0729
LYST	A_Reject	B_NOReject	0.231302	6.16979	11.2899	3.57317e-28	1.27817e-26	52.9968
CD180	A_Reject	B_NOReject	0.363058	6.20448	11.2898	3.57611e-28	1.27817e-26	52.996
FOLR2	A_Reject	B_NOReject	0.465807	7.5743	11.2759	4.1265e-28	1.4719e-26	52.8544
MILR1	A_Reject	B_NOReject	0.345082	5.16647	11.249	5.43862e-28	1.936e-26	52.5813
DDB2	A_Reject	B_NOReject	0.290677	6.9581	11.2264	6.86047e-28	2.43401e-26	52.3515
TRAT1	A_Reject	B_NOReject	0.710732	5.0292	11.2263	6.86534e-28	2.43401e-26	52.3508
REL	A_Reject	B_NOReject	0.333962	6.51109	11.2217	7.19597e-28	2.5461e-26	52.3043
ZNF683	A_Reject	B_NOReject	0.254669	5.58139	11.2215	7.2121e-28	2.54668e-26	52.3021
CECR1	A_Reject	B_NOReject	0.42537	7.3233	11.2143	7.76319e-28	2.73579e-26	52.2292
STK4	A_Reject	B_NOReject	0.288372	6.97723	11.21	8.11224e-28	2.85307e-26	52.1857
RASSF2	A_Reject	B_NOReject	0.432297	6.55067	11.2075	8.3274e-28	2.9229e-26	52.1598
INPP4A	A_Reject	B_NOReject	0.172879	6.61138	11.1952	9.43826e-28	3.30621e-26	52.036
CYSLTR1	A_Reject	B_NOReject	0.42099	5.34906	11.1942	9.53325e-28	3.33285e-26	52.0261
ERAP1	A_Reject	B_NOReject	0.234997	6.58384	11.1874	1.0227e-27	3.56828e-26	51.9566
APBB1IP	A_Reject	B_NOReject	0.328006	6.49653	11.187	1.02614e-27	3.57321e-26	51.9532
DENND2D	A_Reject	B_NOReject	0.367983	8.12324	11.1521	1.46548e-27	5.09299e-26	51.6007
NFATC2	A_Reject	B_NOReject	0.181902	5.35746	11.1496	1.50331e-27	5.21416e-26	51.5755
TMEM71	A_Reject	B_NOReject	0.495372	5.56824	11.1115	2.21683e-27	7.67381e-26	51.1913
MARCKS	A_Reject	B_NOReject	0.450065	9.06087	11.1088	2.27739e-27	7.86797e-26	51.1647
2024-09-06	A_Reject	B_NOReject	0.250846	6.85845	11.1055	2.35619e-27	8.12422e-26	51.131
ADAM15	A_Reject	B_NOReject	0.223179	6.78235	11.1046	2.37673e-27	8.17903e-26	51.1225
ESM1	A_Reject	B_NOReject	-0.535362	6.00334	-11.0961	2.59212e-27	8.90281e-26	51.0367
OSTF1	A_Reject	B_NOReject	0.284315	9.06757	11.0936	2.6588e-27	9.11402e-26	51.0115
NLRC4	A_Reject	B_NOReject	0.220443	4.02679	11.0665	3.49931e-27	1.19719e-25	50.7399
PRR5L	A_Reject	B_NOReject	0.314728	5.92763	11.0574	3.83526e-27	1.30957e-25	50.6492
KIR2DL2	A_Reject	B_NOReject	0.165232	3.50779	11.0351	4.80406e-27	1.6372e-25	50.4264
PARVG	A_Reject	B_NOReject	0.233145	6.18235	11.0217	5.50072e-27	1.87099e-25	50.2925
PTGER4	A_Reject	B_NOReject	0.28137	7.48468	11.0182	5.69825e-27	1.93443e-25	50.2576
CFP	A_Reject	B_NOReject	0.333843	5.6456	11.0051	6.50553e-27	2.20423e-25	50.1266
RHEBL1	A_Reject	B_NOReject	0.169912	5.41109	10.9995	6.88513e-27	2.32837e-25	50.0705
INPP1	A_Reject	B_NOReject	0.239147	8.59197	10.9889	7.65965e-27	2.58531e-25	49.9651
RHOH	A_Reject	B_NOReject	0.450205	5.85008	10.9857	7.90769e-27	2.66392e-25	49.9336
CCSAP	A_Reject	B_NOReject	0.144426	4.61139	10.9826	8.1628e-27	2.7446e-25	49.9022
SLFN12	A_Reject	B_NOReject	0.319164	5.75446	10.9819	8.22146e-27	2.75905e-25	49.8951
TSPAN32	A_Reject	B_NOReject	0.143515	5.96308	10.9799	8.38793e-27	2.80956e-25	49.8753
IL2RG	A_Reject	B_NOReject	0.59715	5.96993	10.9674	9.50651e-27	3.17818e-25	49.7515
XAF1	A_Reject	B_NOReject	0.594104	7.67071	10.9631	9.9344e-27	3.31492e-25	49.7079
LAT	A_Reject	B_NOReject	0.299728	6.94194	10.9254	1.4498e-26	4.82856e-25	49.3342
S100A3	A_Reject	B_NOReject	0.307811	5.5081	10.9252	1.45286e-26	4.82958e-25	49.3321
NCF1	A_Reject	B_NOReject	0.310548	6.29486	10.9236	1.47666e-26	4.89943e-25	49.316
CCR1	A_Reject	B_NOReject	0.433552	6.67784	10.8864	2.1432e-26	7.09757e-25	48.9477
CYLD	A_Reject	B_NOReject	0.203154	6.88543	10.8807	2.26739e-26	7.49475e-25	48.892
SP100	A_Reject	B_NOReject	0.259312	7.16312	10.8523	3.0103e-26	9.93172e-25	48.6117
FPR3	A_Reject	B_NOReject	0.541909	6.32131	10.8489	3.11588e-26	1.02608e-24	48.5777
CD3G	A_Reject	B_NOReject	0.350666	5.32352	10.8319	3.68919e-26	1.2126e-24	48.4107
CD27	A_Reject	B_NOReject	0.6257	6.57046	10.8286	3.81196e-26	1.25062e-24	48.3783
RAB27A	A_Reject	B_NOReject	0.400651	7.19692	10.8078	4.68971e-26	1.53573e-24	48.1734
CD33	A_Reject	B_NOReject	0.232753	6.51389	10.7936	5.40266e-26	1.76591e-24	48.0335
NFKBIA	A_Reject	B_NOReject	0.321713	9.26072	10.7866	5.79071e-26	1.88923e-24	47.9649
AP1S2	A_Reject	B_NOReject	0.205355	6.19554	10.7818	6.06925e-26	1.97644e-24	47.9185
STAT5A	A_Reject	B_NOReject	0.245545	7.49354	10.7757	6.44994e-26	2.09653e-24	47.8583
CMPK2	A_Reject	B_NOReject	0.354173	6.27096	10.7628	7.33053e-26	2.37837e-24	47.7318
GPR183	A_Reject	B_NOReject	0.687633	5.8354	10.755	7.91761e-26	2.56176e-24	47.6557
ARPC5	A_Reject	B_NOReject	0.253452	9.43943	10.7549	7.92491e-26	2.56176e-24	47.6548
IL7R	A_Reject	B_NOReject	0.687626	6.54641	10.7546	7.95282e-26	2.56606e-24	47.6513
KLF4	A_Reject	B_NOReject	0.362757	7.2708	10.7495	8.36118e-26	2.69288e-24	47.6018
IL12A	A_Reject	B_NOReject	0.161348	4.0103	10.7368	9.484e-26	3.04892e-24	47.4772
BST2	A_Reject	B_NOReject	0.465448	8.2077	10.7307	1.00713e-25	3.23183e-24	47.4178
KIAA0226L	A_Reject	B_NOReject	0.480444	5.69233	10.7305	1.00902e-25	3.23197e-24	47.416
CHST11	A_Reject	B_NOReject	0.332391	6.24057	10.7284	1.02981e-25	3.29258e-24	47.3958
SIRPG	A_Reject	B_NOReject	0.333273	4.70767	10.7206	1.11214e-25	3.54363e-24	47.3198
RASGRP2	A_Reject	B_NOReject	0.40517	6.5239	10.7205	1.11319e-25	3.54363e-24	47.3188
TMEM44	A_Reject	B_NOReject	0.169375	5.75957	10.7204	1.11437e-25	3.54363e-24	47.3178
STAMBPL1	A_Reject	B_NOReject	0.312895	6.25206	10.7147	1.17975e-25	3.74473e-24	47.2614
TIFAB	A_Reject	B_NOReject	0.289695	4.016	10.7102	1.23302e-25	3.9068e-24	47.2178
KIAA1551	A_Reject	B_NOReject	0.482084	8.53604	10.7091	1.24647e-25	3.9423e-24	47.2071
ARPC1B	A_Reject	B_NOReject	0.574381	9.81636	10.7018	1.33887e-25	4.22695e-24	47.1364
RNF213	A_Reject	B_NOReject	0.326294	7.22997	10.6952	1.43001e-25	4.50659e-24	47.0713
SIGLEC1	A_Reject	B_NOReject	0.426785	6.86214	10.6894	1.51299e-25	4.75956e-24	47.0155
IFIT2	A_Reject	B_NOReject	0.335186	7.63807	10.6831	1.6096e-25	5.05444e-24	46.9543
CAMK1D	A_Reject	B_NOReject	0.28523	6.15997	10.6787	1.68132e-25	5.27024e-24	46.9112
GPR34	A_Reject	B_NOReject	0.527748	6.97978	10.6755	1.73604e-25	5.43208e-24	46.8796
ZNF831	A_Reject	B_NOReject	0.245023	4.37094	10.6671	1.88503e-25	5.88779e-24	46.7982
PTGER2	A_Reject	B_NOReject	0.313306	6.42886	10.6601	2.01977e-25	6.29746e-24	46.7299
SELE	A_Reject	B_NOReject	0.500232	5.81983	10.6498	2.23431e-25	6.95403e-24	46.6302
IL10RB	A_Reject	B_NOReject	0.249	7.86917	10.6439	2.3668e-25	7.35339e-24	46.5732
CD84	A_Reject	B_NOReject	0.351936	5.86855	10.6434	2.37898e-25	7.37818e-24	46.5682
S100A4	A_Reject	B_NOReject	0.564289	9.87652	10.6409	2.43801e-25	7.54797e-24	46.5439
CXCR4	A_Reject	B_NOReject	0.631817	7.98176	10.6364	2.54712e-25	7.87189e-24	46.5006
PTPN7	A_Reject	B_NOReject	0.209271	5.35362	10.6353	2.57521e-25	7.94474e-24	46.4898
RAP2B	A_Reject	B_NOReject	0.307213	6.47894	10.6301	2.7103e-25	8.34686e-24	46.4393
TNFAIP8	A_Reject	B_NOReject	0.4468	7.29514	10.6195	3.00755e-25	9.24612e-24	46.3364
CD302	A_Reject	B_NOReject	0.371898	8.95946	10.6118	3.24171e-25	9.94861e-24	46.2623
IL27RA	A_Reject	B_NOReject	0.27676	6.30348	10.5857	4.18691e-25	1.2827e-23	46.0094
APOBEC3A	A_Reject	B_NOReject	0.435318	5.17185	10.5829	4.30253e-25	1.31583e-23	45.9825
LY75	A_Reject	B_NOReject	0.59774	7.88548	10.5723	4.77071e-25	1.45647e-23	45.8804
IFNAR2	A_Reject	B_NOReject	0.311633	7.37603	10.5663	5.06052e-25	1.54227e-23	45.8221
CTLA4	A_Reject	B_NOReject	0.251654	4.85457	10.5542	5.69602e-25	1.73295e-23	45.7052
LILRB4	A_Reject	B_NOReject	0.284412	5.31072	10.5489	5.99432e-25	1.82055e-23	45.6548
C2CD4B	A_Reject	B_NOReject	0.27462	5.93414	10.538	6.66583e-25	2.02101e-23	45.5498
PIK3AP1	A_Reject	B_NOReject	0.336788	7.86003	10.5229	7.71949e-25	2.33644e-23	45.4048
IFIH1	A_Reject	B_NOReject	0.262574	5.93723	10.521	7.86718e-25	2.37705e-23	45.3861
TMC8	A_Reject	B_NOReject	0.257705	6.37207	10.5119	8.59233e-25	2.5917e-23	45.299
GLIPR2	A_Reject	B_NOReject	0.339164	6.5431	10.5062	9.08229e-25	2.7348e-23	45.2442
HK3	A_Reject	B_NOReject	0.211617	7.03146	10.5011	9.54073e-25	2.86793e-23	45.1955
LTB4R	A_Reject	B_NOReject	0.175033	5.68392	10.4718	1.26772e-24	3.80423e-23	44.9146
NCK1	A_Reject	B_NOReject	0.243279	7.61075	10.4712	1.27554e-24	3.8212e-23	44.9085
SLA2	A_Reject	B_NOReject	0.195695	5.72977	10.471	1.27802e-24	3.82209e-23	44.9066
NDC80	A_Reject	B_NOReject	0.48001	5.19875	10.4629	1.38166e-24	4.12504e-23	44.8296
RAMP3	A_Reject	B_NOReject	0.274723	8.56152	10.462	1.39504e-24	4.15794e-23	44.82
GMIP	A_Reject	B_NOReject	0.148284	6.01133	10.4599	1.42326e-24	4.23488e-23	44.8003
PALD1	A_Reject	B_NOReject	0.215616	6.60602	10.45	1.56643e-24	4.65299e-23	44.7055
TNFRSF25	A_Reject	B_NOReject	0.206833	6.58278	10.4464	1.6223e-24	4.81083e-23	44.6709
NFKB1	A_Reject	B_NOReject	0.254669	8.83794	10.4274	1.94733e-24	5.76447e-23	44.4905
APOL2	A_Reject	B_NOReject	0.301246	6.88955	10.4273	1.95045e-24	5.76447e-23	44.4889
IL17RA	A_Reject	B_NOReject	0.279271	7.15417	10.4268	1.95902e-24	5.78008e-23	44.4846
PHF11	A_Reject	B_NOReject	0.183042	7.14344	10.4183	2.12792e-24	6.26792e-23	44.4028
GZMM	A_Reject	B_NOReject	0.226347	5.6483	10.4119	2.26224e-24	6.65244e-23	44.3424
LHX6	A_Reject	B_NOReject	0.18774	5.66082	10.4017	2.49609e-24	7.32784e-23	44.2452
C1orf54	A_Reject	B_NOReject	0.318255	8.97583	10.4015	2.50109e-24	7.33028e-23	44.2432
DUSP4	A_Reject	B_NOReject	0.421666	5.86878	10.3827	2.99858e-24	8.77372e-23	44.064
MCTP1	A_Reject	B_NOReject	0.377617	5.46309	10.3671	3.48371e-24	1.01763e-22	43.9158
FAM72A	A_Reject	B_NOReject	0.388323	4.63418	10.3595	3.74492e-24	1.09211e-22	43.8444
CCDC88B	A_Reject	B_NOReject	0.214343	6.23983	10.3562	3.86796e-24	1.12613e-22	43.8124
GLIPR1	A_Reject	B_NOReject	0.489978	7.12478	10.3526	4.00302e-24	1.16352e-22	43.7785
FXYD5	A_Reject	B_NOReject	0.329798	6.69263	10.3516	4.04096e-24	1.17207e-22	43.7692
DCK	A_Reject	B_NOReject	0.359282	7.5383	10.3515	4.04577e-24	1.17207e-22	43.768
LAX1	A_Reject	B_NOReject	0.465645	5.75356	10.3489	4.14784e-24	1.19967e-22	43.7434
GNG11	A_Reject	B_NOReject	0.317696	9.63708	10.3478	4.19045e-24	1.21e-22	43.7333
MRC1	A_Reject	B_NOReject	0.476824	7.17979	10.3305	4.94875e-24	1.42662e-22	43.569
SCARF1	A_Reject	B_NOReject	0.171624	5.76401	10.3224	5.34697e-24	1.5389e-22	43.4925
MAP4K1	A_Reject	B_NOReject	0.244523	6.20649	10.3194	5.50196e-24	1.58092e-22	43.4643
CD47	A_Reject	B_NOReject	0.263018	8.5357	10.2976	6.7745e-24	1.94339e-22	43.2588
SQLE	A_Reject	B_NOReject	0.207858	7.18603	10.2735	8.53237e-24	2.44368e-22	43.0309
CD163	A_Reject	B_NOReject	0.734497	8.43886	10.273	8.57322e-24	2.45138e-22	43.0261
NAPSB	A_Reject	B_NOReject	0.305637	6.14372	10.2656	9.20065e-24	2.62652e-22	42.9564
ASAP1	A_Reject	B_NOReject	0.267304	7.59404	10.2643	9.31439e-24	2.65468e-22	42.9442
FAM105A	A_Reject	B_NOReject	0.221675	5.69333	10.2363	1.21602e-23	3.46015e-22	42.6809
IKZF3	A_Reject	B_NOReject	0.41264	4.54294	10.2168	1.46352e-23	4.15766e-22	42.4979
IL7	A_Reject	B_NOReject	0.293506	4.83782	10.2022	1.68078e-23	4.76718e-22	42.3612
RAPGEF5	A_Reject	B_NOReject	0.121411	5.21071	10.1855	1.96834e-23	5.5738e-22	42.2052
ETS1	A_Reject	B_NOReject	0.313069	7.02572	10.1674	2.33526e-23	6.60217e-22	42.0364
EVA1C	A_Reject	B_NOReject	0.308427	6.69684	10.1665	2.35689e-23	6.65264e-22	42.0273
CHST2	A_Reject	B_NOReject	0.242304	6.85362	10.1582	2.54762e-23	7.17948e-22	41.9504
LAMP3	A_Reject	B_NOReject	0.548901	5.71553	10.1519	2.70445e-23	7.60924e-22	41.8914
CLECL1	A_Reject	B_NOReject	0.284909	5.61774	10.1344	3.18982e-23	8.96054e-22	41.7284
SH3KBP1	A_Reject	B_NOReject	0.225882	7.31964	10.1323	3.25454e-23	9.12777e-22	41.7085
RFTN1	A_Reject	B_NOReject	0.269397	7.69549	10.1304	3.31337e-23	9.27797e-22	41.6909
RNF166	A_Reject	B_NOReject	0.243252	6.13466	10.1275	3.40512e-23	9.51972e-22	41.6639
ARHGAP4	A_Reject	B_NOReject	0.162777	7.94967	10.1249	3.49031e-23	9.7424e-22	41.6395
ACVRL1	A_Reject	B_NOReject	0.196226	6.80236	10.1047	4.21863e-23	1.17567e-21	41.4523
IFNGR2	A_Reject	B_NOReject	0.248994	9.67874	10.0894	4.87356e-23	1.35604e-21	41.3098
ARHGAP6	A_Reject	B_NOReject	-0.118789	6.3386	-10.041	7.66927e-23	2.13056e-21	40.8621
DOK1	A_Reject	B_NOReject	0.166452	6.31193	10.038	7.88947e-23	2.18827e-21	40.8341
ANXA1	A_Reject	B_NOReject	0.394861	8.23895	10.033	8.26828e-23	2.28973e-21	40.7878
ARHGAP26	A_Reject	B_NOReject	0.203398	6.78055	10.0294	8.54798e-23	2.36346e-21	40.755
MS4A4A	A_Reject	B_NOReject	0.492227	7.11543	10.0202	9.32115e-23	2.57319e-21	40.6695
ZCCHC6	A_Reject	B_NOReject	0.204831	6.67748	10.0002	1.12371e-22	3.09724e-21	40.4849
ICOS	A_Reject	B_NOReject	0.393052	5.49843	9.98434	1.30213e-22	3.58341e-21	40.3394
P2RY10	A_Reject	B_NOReject	0.474362	4.70353	9.98412	1.30491e-22	3.58543e-21	40.3373
CD6	A_Reject	B_NOReject	0.200853	5.17403	9.98368	1.31026e-22	3.59453e-21	40.3333
TET3	A_Reject	B_NOReject	0.125823	5.94247	9.97705	1.39363e-22	3.81729e-21	40.2724
BTLA	A_Reject	B_NOReject	0.524066	4.63076	9.9583	1.65922e-22	4.53768e-21	40.1001
PLCXD2	A_Reject	B_NOReject	0.202153	5.3015	9.95636	1.68941e-22	4.61307e-21	40.0823
CASP10	A_Reject	B_NOReject	0.123938	5.35678	9.9404	1.95928e-22	5.3417e-21	39.936
SERPINB1	A_Reject	B_NOReject	0.262262	8.8186	9.93135	2.13099e-22	5.79632e-21	39.8531
SLAMF1	A_Reject	B_NOReject	0.228651	5.36131	9.93126	2.13262e-22	5.79632e-21	39.8523
RAB31	A_Reject	B_NOReject	0.402538	8.13007	9.92898	2.17816e-22	5.91095e-21	39.8315
TM4SF18	A_Reject	B_NOReject	0.327636	8.51251	9.92527	2.25454e-22	6.1088e-21	39.7974
ARL11	A_Reject	B_NOReject	0.191818	3.59444	9.90699	2.67034e-22	7.22429e-21	39.6304
MATK	A_Reject	B_NOReject	0.2291	5.56188	9.90385	2.74907e-22	7.41568e-21	39.6017
HPSE	A_Reject	B_NOReject	0.330585	5.44509	9.90383	2.74952e-22	7.41568e-21	39.6015
SYT11	A_Reject	B_NOReject	0.214976	5.0221	9.88565	3.253e-22	8.76018e-21	39.4355
OAS1	A_Reject	B_NOReject	0.364574	7.70433	9.87959	3.44006e-22	9.24978e-21	39.3803
GIT2	A_Reject	B_NOReject	0.183781	6.47245	9.85712	4.23248e-22	1.13631e-20	39.1757
EID3	A_Reject	B_NOReject	0.2902	5.0591	9.8237	5.75688e-22	1.54321e-20	38.8721
ASCL2	A_Reject	B_NOReject	0.192925	5.90471	9.822	5.84719e-22	1.56504e-20	38.8567
TRANK1	A_Reject	B_NOReject	0.284228	6.92275	9.81603	6.17664e-22	1.6507e-20	38.8026
SLFN5	A_Reject	B_NOReject	0.348775	5.66579	9.81099	6.46949e-22	1.72634e-20	38.7569
TRAFD1	A_Reject	B_NOReject	0.235949	7.09792	9.80819	6.63776e-22	1.76856e-20	38.7315
MCOLN2	A_Reject	B_NOReject	0.357438	6.08666	9.80433	6.87743e-22	1.82965e-20	38.6965
PRKD2	A_Reject	B_NOReject	0.223856	7.48731	9.80306	6.95758e-22	1.84817e-20	38.6851
SAMD9	A_Reject	B_NOReject	0.438393	7.01588	9.79571	7.44322e-22	1.97419e-20	38.6185
S1PR4	A_Reject	B_NOReject	0.238922	5.36004	9.78718	8.04839e-22	2.13149e-20	38.5414
RAB33A	A_Reject	B_NOReject	0.263565	4.64441	9.78197	8.44168e-22	2.23228e-20	38.4943
VWF	A_Reject	B_NOReject	0.336686	6.91061	9.77424	9.06053e-22	2.39233e-20	38.4245
FPR1	A_Reject	B_NOReject	0.267325	5.2874	9.76345	1.00007e-21	2.63661e-20	38.327
C17orf62	A_Reject	B_NOReject	0.226838	8.581	9.75389	1.0914e-21	2.87309e-20	38.2408
CD5	A_Reject	B_NOReject	0.224862	5.77188	9.75203	1.11006e-21	2.91786e-20	38.224
EFNB2	A_Reject	B_NOReject	-0.225827	7.20806	-9.75055	1.12519e-21	2.95319e-20	38.2107
EHD4	A_Reject	B_NOReject	0.173208	7.02099	9.74397	1.19489e-21	3.13147e-20	38.1514
PTTG1	A_Reject	B_NOReject	0.477076	6.4881	9.74248	1.21122e-21	3.16954e-20	38.138
TGFBI	A_Reject	B_NOReject	0.466458	8.82372	9.74223	1.21392e-21	3.17188e-20	38.1358
PLXND1	A_Reject	B_NOReject	0.251592	7.32215	9.73189	1.33409e-21	3.4807e-20	38.0426
ISG15	A_Reject	B_NOReject	0.536475	8.50086	9.71752	1.52075e-21	3.96184e-20	37.9134
CD200R1	A_Reject	B_NOReject	0.185033	4.03976	9.70306	1.73457e-21	4.5122e-20	37.7836
HOPX	A_Reject	B_NOReject	0.537608	6.97684	9.69511	1.86465e-21	4.84341e-20	37.7122
HLA-C	A_Reject	B_NOReject	0.520286	11.3414	9.69221	1.91444e-21	4.9654e-20	37.6862
SCO2	A_Reject	B_NOReject	0.281203	8.38885	9.66581	2.43277e-21	6.30047e-20	37.4498
ARHGEF6	A_Reject	B_NOReject	0.263331	6.56637	9.65002	2.8069e-21	7.25872e-20	37.3086
STX4	A_Reject	B_NOReject	0.17035	8.20102	9.64338	2.98099e-21	7.6976e-20	37.2493
TNFSF14	A_Reject	B_NOReject	0.250297	5.52798	9.64184	3.02257e-21	7.79353e-20	37.2356
SH2D3C	A_Reject	B_NOReject	0.178031	6.67402	9.62811	3.42241e-21	8.81158e-20	37.113
SLC27A3	A_Reject	B_NOReject	0.215761	6.61401	9.6172	3.77656e-21	9.70918e-20	37.0159
SPIC	A_Reject	B_NOReject	0.136959	3.3107	9.59914	4.4449e-21	1.14107e-19	36.8551
PAK1	A_Reject	B_NOReject	0.149806	7.59733	9.59498	4.61466e-21	1.18293e-19	36.8181
ATM	A_Reject	B_NOReject	0.199683	6.41299	9.59335	4.68325e-21	1.19876e-19	36.8036
CPVL	A_Reject	B_NOReject	0.375386	10.3066	9.59106	4.78056e-21	1.22189e-19	36.7833
CNTRL	A_Reject	B_NOReject	0.277764	6.95065	9.58975	4.83759e-21	1.23467e-19	36.7716
STK17A	A_Reject	B_NOReject	0.238019	6.38738	9.58591	5.0075e-21	1.27619e-19	36.7375
PPM1M	A_Reject	B_NOReject	0.236903	6.13979	9.56781	5.89297e-21	1.49968e-19	36.5769
MB21D1	A_Reject	B_NOReject	0.140808	4.44324	9.56582	5.99979e-21	1.52466e-19	36.5592
FKBP15	A_Reject	B_NOReject	0.154889	6.74157	9.56545	6.0196e-21	1.52748e-19	36.5559
IRF4	A_Reject	B_NOReject	0.343465	4.93995	9.56485	6.05229e-21	1.53357e-19	36.5506
CD37	A_Reject	B_NOReject	0.331236	6.22945	9.55703	6.49262e-21	1.64277e-19	36.4813
HENMT1	A_Reject	B_NOReject	0.265336	6.72677	9.5481	7.03454e-21	1.77661e-19	36.4022
CSF1R	A_Reject	B_NOReject	0.38106	6.95612	9.54799	7.04177e-21	1.77661e-19	36.4012
IRF7	A_Reject	B_NOReject	0.348088	7.64314	9.54342	7.33643e-21	1.8483e-19	36.3608
CAV1	A_Reject	B_NOReject	0.494738	8.9954	9.50403	1.0439e-20	2.62617e-19	36.0129
LPAR6	A_Reject	B_NOReject	0.282224	8.42092	9.49317	1.15022e-20	2.88764e-19	35.9172
CLEC1A	A_Reject	B_NOReject	0.169994	5.64452	9.49309	1.15111e-20	2.88764e-19	35.9164
MR1	A_Reject	B_NOReject	0.166949	6.41499	9.48929	1.19083e-20	2.98302e-19	35.883
IFI44L	A_Reject	B_NOReject	0.626985	7.53429	9.47766	1.32099e-20	3.30435e-19	35.7807
ALOX5	A_Reject	B_NOReject	0.382619	5.59745	9.46873	1.43046e-20	3.57311e-19	35.7021
KDM2B	A_Reject	B_NOReject	0.265156	7.15368	9.46261	1.51071e-20	3.76821e-19	35.6483
DHRS9	A_Reject	B_NOReject	0.34851	6.45089	9.43245	1.97549e-20	4.92053e-19	35.3838
GFI1	A_Reject	B_NOReject	0.164245	5.48082	9.42647	2.08315e-20	5.18136e-19	35.3314
OTUD7B	A_Reject	B_NOReject	-0.105706	5.93549	-9.42488	2.11278e-20	5.24763e-19	35.3175
MSL3	A_Reject	B_NOReject	0.12575	5.89078	9.4067	2.48245e-20	6.1571e-19	35.1585
CD55	A_Reject	B_NOReject	0.25066	7.58793	9.4052	2.51564e-20	6.23064e-19	35.1454
ARPC2	A_Reject	B_NOReject	0.21449	11.562	9.40381	2.54684e-20	6.29905e-19	35.1332
PLXNC1	A_Reject	B_NOReject	0.312637	6.29618	9.40049	2.62283e-20	6.47787e-19	35.1042
TINF2	A_Reject	B_NOReject	0.158096	8.57147	9.39154	2.83912e-20	7.00224e-19	35.0261
SH2B3	A_Reject	B_NOReject	0.267986	6.86814	9.37966	3.15377e-20	7.76736e-19	34.9224
NFAM1	A_Reject	B_NOReject	0.140188	5.46923	9.37748	3.2153e-20	7.90783e-19	34.9034
EMILIN2	A_Reject	B_NOReject	0.318973	6.70343	9.37112	3.40103e-20	8.35295e-19	34.848
CARD9	A_Reject	B_NOReject	0.154123	5.96738	9.35561	3.9e-20	9.56506e-19	34.713
SGK223	A_Reject	B_NOReject	0.239493	7.67103	9.34727	4.19783e-20	1.02812e-18	34.6405
CEBPA	A_Reject	B_NOReject	0.306179	7.45359	9.34074	4.44624e-20	1.08744e-18	34.5838
SMPD3	A_Reject	B_NOReject	0.168793	4.57025	9.34029	4.46395e-20	1.08898e-18	34.5799
VCAM1	A_Reject	B_NOReject	0.420381	10.9699	9.34027	4.46492e-20	1.08898e-18	34.5796
NCOA3	A_Reject	B_NOReject	0.168718	7.08455	9.31336	5.6576e-20	1.37756e-18	34.3462
ZNF276	A_Reject	B_NOReject	0.126706	6.65233	9.31324	5.6638e-20	1.37756e-18	34.3451
GAPT	A_Reject	B_NOReject	0.391647	5.47478	9.3099	5.83208e-20	1.41654e-18	34.3163
GFOD1	A_Reject	B_NOReject	0.189866	5.32874	9.30191	6.25633e-20	1.51748e-18	34.247
RAB8B	A_Reject	B_NOReject	0.199457	7.74409	9.30124	6.29339e-20	1.52437e-18	34.2412
ATG16L2	A_Reject	B_NOReject	0.145141	6.56837	9.28674	7.1465e-20	1.72863e-18	34.1159
MICALL2	A_Reject	B_NOReject	0.23566	7.34661	9.28437	7.29661e-20	1.76251e-18	34.0954
TMEM229B	A_Reject	B_NOReject	0.112946	5.64659	9.28327	7.36726e-20	1.77714e-18	34.0859
FLT3LG	A_Reject	B_NOReject	0.173375	5.72321	9.27724	7.76697e-20	1.87099e-18	34.0338
DDHD1	A_Reject	B_NOReject	0.193057	5.35293	9.24936	9.91228e-20	2.38451e-18	33.7933
VSIG4	A_Reject	B_NOReject	0.570428	7.41922	9.24749	1.00762e-19	2.42062e-18	33.7772
STAB1	A_Reject	B_NOReject	0.18891	6.92207	9.24644	1.0169e-19	2.4396e-18	33.7681
ADCY1	A_Reject	B_NOReject	-0.203096	6.18989	-9.23905	1.08461e-19	2.59849e-18	33.7046
ARL4C	A_Reject	B_NOReject	0.430658	7.15145	9.23223	1.15115e-19	2.75415e-18	33.6459
DDX60	A_Reject	B_NOReject	0.408822	8.766	9.22655	1.20965e-19	2.89017e-18	33.597
KPNA2	A_Reject	B_NOReject	0.267592	9.55491	9.22449	1.2315e-19	2.93839e-18	33.5794
TIFA	A_Reject	B_NOReject	0.303865	5.79132	9.21804	1.30272e-19	3.1041e-18	33.524
SLC25A28	A_Reject	B_NOReject	0.131258	8.14124	9.20724	1.43114e-19	3.40548e-18	33.4313
RSAD2	A_Reject	B_NOReject	0.47087	5.77769	9.20056	1.51685e-19	3.60457e-18	33.374
CLEC14A	A_Reject	B_NOReject	0.225319	7.65232	9.19865	1.54228e-19	3.66006e-18	33.3576
RHBDF2	A_Reject	B_NOReject	0.184179	6.56292	9.18894	1.67807e-19	3.97694e-18	33.2744
CCL11	A_Reject	B_NOReject	0.427026	6.49189	9.1784	1.83891e-19	4.35226e-18	33.1842
GYPC	A_Reject	B_NOReject	0.321953	8.77809	9.17452	1.90186e-19	4.49519e-18	33.151
TOR4A	A_Reject	B_NOReject	0.25446	6.8502	9.17431	1.90529e-19	4.49724e-18	33.1492
RASGEF1A	A_Reject	B_NOReject	0.359883	5.57669	9.16692	2.03147e-19	4.78865e-18	33.086
CD300C	A_Reject	B_NOReject	0.124883	5.44243	9.16355	2.09179e-19	4.92426e-18	33.0572
GSAP	A_Reject	B_NOReject	0.267503	8.32719	9.16128	2.13336e-19	5.0154e-18	33.0378
HECA	A_Reject	B_NOReject	0.242097	8.13259	9.14091	2.54478e-19	5.97462e-18	32.864
DCLRE1C	A_Reject	B_NOReject	0.252527	6.2272	9.13351	2.71289e-19	6.36082e-18	32.8009
TUBA1A	A_Reject	B_NOReject	0.337834	10.8375	9.10965	3.33347e-19	7.80548e-18	32.5979
MIS18BP1	A_Reject	B_NOReject	0.360561	5.94249	9.0999	3.62579e-19	8.47865e-18	32.5151
PHF19	A_Reject	B_NOReject	0.18655	5.92893	9.09841	3.67277e-19	8.57712e-18	32.5024
CHST12	A_Reject	B_NOReject	0.145992	7.72233	9.09095	3.91635e-19	9.13381e-18	32.4391
TTC39C	A_Reject	B_NOReject	0.266941	5.38133	9.09049	3.93203e-19	9.15825e-18	32.4352
GPIHBP1	A_Reject	B_NOReject	-0.215522	6.9171	-9.08521	4.11491e-19	9.57152e-18	32.3904
NAIP	A_Reject	B_NOReject	0.313431	7.09559	9.07987	4.3081e-19	1.00077e-17	32.3452
RAB37	A_Reject	B_NOReject	0.189452	5.32851	9.05356	5.40083e-19	1.25295e-17	32.1224
SETMAR	A_Reject	B_NOReject	-0.11226	6.3919	-9.04343	5.89077e-19	1.36481e-17	32.0369
MTHFD2	A_Reject	B_NOReject	0.396136	7.45191	9.04107	6.01135e-19	1.39092e-17	32.0169
CMTM3	A_Reject	B_NOReject	0.310926	7.6568	9.02976	6.62295e-19	1.53041e-17	31.9214
CMKLR1	A_Reject	B_NOReject	0.167138	6.12186	9.02954	6.63554e-19	1.53131e-17	31.9196
CCL2	A_Reject	B_NOReject	0.54037	8.77556	9.019	7.26141e-19	1.67355e-17	31.8308
FGD3	A_Reject	B_NOReject	0.161956	7.1202	9.01682	7.39788e-19	1.70277e-17	31.8124
ZNF101	A_Reject	B_NOReject	0.224694	5.47842	9.0042	8.24026e-19	1.89418e-17	31.7062
SQRDL	A_Reject	B_NOReject	0.227059	9.64996	9.0008	8.48305e-19	1.94745e-17	31.6776
LMNB1	A_Reject	B_NOReject	0.35549	4.93892	8.99802	8.68701e-19	1.99167e-17	31.6541
KCNJ2	A_Reject	B_NOReject	0.292639	5.57985	8.99066	9.24957e-19	2.11789e-17	31.5923
ASPHD2	A_Reject	B_NOReject	0.320718	6.63153	8.98827	9.44043e-19	2.15878e-17	31.5722
PLA2G4C	A_Reject	B_NOReject	0.213868	5.79756	8.97986	1.01419e-18	2.31616e-17	31.5016
IL21R	A_Reject	B_NOReject	0.240839	5.34934	8.97669	1.04198e-18	2.37656e-17	31.475
CENPK	A_Reject	B_NOReject	0.420672	4.60231	8.96976	1.1053e-18	2.51771e-17	31.4168
KCNA3	A_Reject	B_NOReject	0.311777	4.61445	8.96151	1.18563e-18	2.6972e-17	31.3477
PPM1F	A_Reject	B_NOReject	0.101413	6.22607	8.95188	1.28679e-18	2.92355e-17	31.2671
CD59	A_Reject	B_NOReject	0.144244	9.44059	8.94273	1.39086e-18	3.15591e-17	31.1905
CHTOP	A_Reject	B_NOReject	0.125731	8.58101	8.93979	1.42594e-18	3.23134e-17	31.1659
SERPINE1	A_Reject	B_NOReject	0.338395	6.15355	8.93306	1.50973e-18	3.41681e-17	31.1097
RHOG	A_Reject	B_NOReject	0.297757	8.25807	8.93167	1.52772e-18	3.45308e-17	31.098
COBL	A_Reject	B_NOReject	-0.161103	6.39079	-8.92951	1.55587e-18	3.51219e-17	31.08
NAAA	A_Reject	B_NOReject	0.153645	6.01021	8.92787	1.57775e-18	3.55703e-17	31.0663
MX1	A_Reject	B_NOReject	0.477226	8.0425	8.92734	1.58476e-18	3.56711e-17	31.0619
NFKBIE	A_Reject	B_NOReject	0.244282	7.57335	8.92723	1.58628e-18	3.56711e-17	31.061
OASL	A_Reject	B_NOReject	0.228707	6.59848	8.92057	1.67846e-18	3.76957e-17	31.0053
SLAMF6	A_Reject	B_NOReject	0.216269	5.1198	8.90265	1.95342e-18	4.38148e-17	30.8559
MS4A14	A_Reject	B_NOReject	0.288848	4.56805	8.90081	1.98404e-18	4.4445e-17	30.8406
GBP3	A_Reject	B_NOReject	0.51108	8.81384	8.89794	2.03273e-18	4.54779e-17	30.8167
ATP8B4	A_Reject	B_NOReject	0.261765	7.02611	8.88593	2.24975e-18	5.02692e-17	30.7168
SCML4	A_Reject	B_NOReject	0.156071	4.14833	8.8805	2.35536e-18	5.25623e-17	30.6716
ELK3	A_Reject	B_NOReject	0.255221	7.11746	8.8745	2.47762e-18	5.52206e-17	30.6218
GNB4	A_Reject	B_NOReject	0.293393	5.89093	8.8707	2.55837e-18	5.6948e-17	30.5902
MICAL1	A_Reject	B_NOReject	0.259441	7.61785	8.86355	2.71732e-18	6.04097e-17	30.5308
FOXN2	A_Reject	B_NOReject	0.185808	6.78945	8.85268	2.97781e-18	6.61171e-17	30.4407
CBL	A_Reject	B_NOReject	0.149621	6.63565	8.84811	3.09452e-18	6.86218e-17	30.4028
BTNL9	A_Reject	B_NOReject	-0.193777	5.98405	-8.84589	3.15291e-18	6.98285e-17	30.3844
HS6ST3	A_Reject	B_NOReject	-0.136271	4.40523	-8.84506	3.17502e-18	7.02298e-17	30.3775
CHN1	A_Reject	B_NOReject	0.244651	5.55576	8.84311	3.22732e-18	7.1297e-17	30.3614
ARHGAP17	A_Reject	B_NOReject	0.165724	7.13338	8.83961	3.32376e-18	7.33353e-17	30.3324
TCF7	A_Reject	B_NOReject	0.211315	5.73533	8.83657	3.40972e-18	7.51377e-17	30.3073
STARD4	A_Reject	B_NOReject	0.202643	5.23512	8.83332	3.50439e-18	7.71273e-17	30.2803
TMEM140	A_Reject	B_NOReject	0.207328	8.46159	8.82355	3.80389e-18	8.36142e-17	30.1995
SEMA5B	A_Reject	B_NOReject	-0.150599	6.27631	-8.82321	3.81468e-18	8.37468e-17	30.1967
TRAF3	A_Reject	B_NOReject	0.15821	7.17635	8.81366	4.13306e-18	9.06234e-17	30.1178
FAM110A	A_Reject	B_NOReject	0.16657	6.24675	8.80928	4.28756e-18	9.38938e-17	30.0817
PSMA3	A_Reject	B_NOReject	0.136118	9.42257	8.79982	4.64132e-18	1.01514e-16	30.0036
GPR174	A_Reject	B_NOReject	0.155994	3.55605	8.79783	4.71914e-18	1.03088e-16	29.9872
RASSF5	A_Reject	B_NOReject	0.250553	6.16114	8.78837	5.10796e-18	1.11443e-16	29.9093
LSP1	A_Reject	B_NOReject	0.356851	7.07985	8.778	5.57085e-18	1.21392e-16	29.8239
TEP1	A_Reject	B_NOReject	0.132255	6.78623	8.77754	5.59231e-18	1.21709e-16	29.8201
PPM1N	A_Reject	B_NOReject	0.132078	5.49784	8.77438	5.74163e-18	1.24804e-16	29.7941
TRIM56	A_Reject	B_NOReject	0.234565	8.44012	8.77175	5.8691e-18	1.27417e-16	29.7725
KBTBD8	A_Reject	B_NOReject	0.220022	4.09314	8.76977	5.96689e-18	1.29381e-16	29.7562
ATG3	A_Reject	B_NOReject	0.124474	8.50986	8.76346	6.28985e-18	1.36216e-16	29.7043
SERPING1	A_Reject	B_NOReject	0.407294	9.7685	8.76253	6.33885e-18	1.37108e-16	29.6967
DNMT1	A_Reject	B_NOReject	0.307109	8.44254	8.75433	6.78758e-18	1.46633e-16	29.6293
CAP1	A_Reject	B_NOReject	0.202974	10.3039	8.74691	7.22065e-18	1.55798e-16	29.5685
IGK	A_Reject	B_NOReject	0.868271	8.30334	8.72668	8.54424e-18	1.8413e-16	29.4027
VIM	A_Reject	B_NOReject	0.27843	11.7855	8.72609	8.58634e-18	1.84811e-16	29.3979
CDC42SE1	A_Reject	B_NOReject	0.191227	7.30717	8.71673	9.2809e-18	1.99361e-16	29.3213
POGLUT1	A_Reject	B_NOReject	0.175342	7.4459	8.71668	9.28498e-18	1.99361e-16	29.3209
XRN1	A_Reject	B_NOReject	0.167387	6.81168	8.71559	9.36912e-18	2.00922e-16	29.312
CD5L	A_Reject	B_NOReject	0.227881	4.96252	8.71231	9.62834e-18	2.06229e-16	29.2851
SAP30	A_Reject	B_NOReject	0.146528	6.32109	8.70778	9.99672e-18	2.13859e-16	29.2482
CBR3	A_Reject	B_NOReject	0.29446	6.52809	8.68841	1.17391e-17	2.50828e-16	29.09
TMEM156	A_Reject	B_NOReject	0.342357	4.04058	8.68632	1.19436e-17	2.54889e-16	29.073
EZH2	A_Reject	B_NOReject	0.275706	5.00545	8.6819	1.23888e-17	2.64069e-16	29.037
RCAN2	A_Reject	B_NOReject	-0.244635	8.31173	-8.67301	1.33349e-17	2.83891e-16	28.9645
NOD1	A_Reject	B_NOReject	0.112705	6.19657	8.67134	1.35202e-17	2.87488e-16	28.951
PIK3CD	A_Reject	B_NOReject	0.124454	6.14999	8.65842	1.50432e-17	3.19485e-16	28.8459
EHBP1L1	A_Reject	B_NOReject	0.335341	6.41698	8.65491	1.5486e-17	3.28493e-16	28.8173
2024-09-01	A_Reject	B_NOReject	0.306827	5.31925	8.64129	1.73283e-17	3.6713e-16	28.7067
BLM	A_Reject	B_NOReject	0.234653	5.17957	8.62602	1.965e-17	4.15818e-16	28.5829
LTB	A_Reject	B_NOReject	0.356939	8.22936	8.61181	2.20871e-17	4.66828e-16	28.4679
EIF4E3	A_Reject	B_NOReject	0.172513	7.65867	8.59924	2.44912e-17	5.17021e-16	28.3662
HDAC9	A_Reject	B_NOReject	0.137183	4.37561	8.59465	2.54317e-17	5.3623e-16	28.3291
ADPRH	A_Reject	B_NOReject	0.127841	5.25597	8.5942	2.55247e-17	5.37548e-16	28.3255
CD209	A_Reject	B_NOReject	0.132835	5.27152	8.5938	2.56088e-17	5.38674e-16	28.3223
PCSK7	A_Reject	B_NOReject	0.163159	7.37544	8.58141	2.83469e-17	5.95556e-16	28.2223
LY9	A_Reject	B_NOReject	0.211607	5.4289	8.57452	2.99943e-17	6.28679e-16	28.1667
ADPGK	A_Reject	B_NOReject	0.128306	7.12263	8.57451	2.9995e-17	6.28679e-16	28.1667
B3GALT4	A_Reject	B_NOReject	0.159059	6.14937	8.56373	3.2764e-17	6.85898e-16	28.0798
USP4	A_Reject	B_NOReject	0.169843	9.29992	8.54745	3.7427e-17	7.82585e-16	27.9489
PIM1	A_Reject	B_NOReject	0.230243	6.7673	8.54427	3.84121e-17	8.0223e-16	27.9233
IL4I1	A_Reject	B_NOReject	0.222213	6.31401	8.54004	3.97604e-17	8.29403e-16	27.8894
DDIAS	A_Reject	B_NOReject	0.12913	4.62623	8.53665	4.08773e-17	8.51691e-16	27.8621
THBD	A_Reject	B_NOReject	0.24723	6.54331	8.53163	4.25859e-17	8.86239e-16	27.8218
ERAP2	A_Reject	B_NOReject	0.435234	6.46649	8.52575	4.4678e-17	9.2868e-16	27.7746
CDH13	A_Reject	B_NOReject	0.309019	5.7725	8.52506	4.49277e-17	9.32767e-16	27.7691
RASIP1	A_Reject	B_NOReject	0.182895	6.66613	8.5218	4.61387e-17	9.56779e-16	27.743
TM6SF1	A_Reject	B_NOReject	0.396865	6.14599	8.51824	4.74956e-17	9.83757e-16	27.7145
PML	A_Reject	B_NOReject	0.111504	6.23079	8.50706	5.20195e-17	1.07619e-15	27.6249
MYOF	A_Reject	B_NOReject	0.286844	8.86974	8.5004	5.49132e-17	1.13472e-15	27.5717
TUBB6	A_Reject	B_NOReject	0.271876	7.83167	8.49989	5.51418e-17	1.13811e-15	27.5676
IFITM3	A_Reject	B_NOReject	0.260358	11.8511	8.49773	5.61207e-17	1.15695e-15	27.5503
RELB	A_Reject	B_NOReject	0.190069	7.34193	8.49284	5.83942e-17	1.20241e-15	27.5112
TRAF5	A_Reject	B_NOReject	0.218783	6.59123	8.48429	6.25895e-17	1.28729e-15	27.4429
CBFA2T3	A_Reject	B_NOReject	0.203656	4.58709	8.47541	6.72645e-17	1.38183e-15	27.3721
RCC2	A_Reject	B_NOReject	0.196426	7.88451	8.47237	6.89459e-17	1.41472e-15	27.3478
RPL39L	A_Reject	B_NOReject	0.230656	6.57671	8.45831	7.72599e-17	1.58347e-15	27.2358
ARHGEF3	A_Reject	B_NOReject	0.213546	8.23019	8.44547	8.57198e-17	1.75481e-15	27.1336
SLC2A14	A_Reject	B_NOReject	0.221423	5.66704	8.44325	8.72739e-17	1.78455e-15	27.1159
BLVRA	A_Reject	B_NOReject	0.179836	9.13675	8.43731	9.15591e-17	1.87e-15	27.0687
NFATC1	A_Reject	B_NOReject	0.144959	5.67784	8.43078	9.65205e-17	1.96904e-15	27.0168
UCP2	A_Reject	B_NOReject	0.299334	8.03415	8.42051	1.04855e-16	2.13658e-15	26.9354
SNX21	A_Reject	B_NOReject	-0.142087	5.97478	-8.41989	1.0538e-16	2.14479e-15	26.9305
CD1C	A_Reject	B_NOReject	0.299209	6.20112	8.4175	1.07432e-16	2.18405e-15	26.9115
WDFY1	A_Reject	B_NOReject	0.203581	8.05569	8.40683	1.17074e-16	2.37731e-15	26.8269
TMEM154	A_Reject	B_NOReject	0.297866	5.34718	8.40429	1.19494e-16	2.42365e-15	26.8068
FCN3	A_Reject	B_NOReject	-0.396529	6.4897	-8.40368	1.20086e-16	2.43284e-15	26.802
ZNF750	A_Reject	B_NOReject	-0.133164	3.82565	-8.40046	1.23239e-16	2.49385e-15	26.7765
PARK2	A_Reject	B_NOReject	-0.14087	5.56531	-8.39689	1.2682e-16	2.56336e-15	26.7483
C9orf72	A_Reject	B_NOReject	0.167905	5.79746	8.39122	1.32741e-16	2.67996e-15	26.7034
TMEM173	A_Reject	B_NOReject	0.263951	6.99234	8.38388	1.40808e-16	2.83958e-15	26.6454
BCL6B	A_Reject	B_NOReject	0.148223	6.10244	8.38304	1.41763e-16	2.85556e-15	26.6387
RAB39B	A_Reject	B_NOReject	0.15809	4.47218	8.37697	1.48846e-16	2.9948e-15	26.5908
PSTPIP1	A_Reject	B_NOReject	0.171597	5.73017	8.37567	1.50402e-16	3.02266e-15	26.5806
TDRD7	A_Reject	B_NOReject	0.200237	7.67521	8.37134	1.55722e-16	3.126e-15	26.5464
GLCCI1	A_Reject	B_NOReject	0.273511	7.33965	8.36743	1.60683e-16	3.2219e-15	26.5155
CMTM6	A_Reject	B_NOReject	0.173783	9.61357	8.36242	1.67259e-16	3.34995e-15	26.4761
ARRDC2	A_Reject	B_NOReject	0.262334	7.4238	8.36089	1.69335e-16	3.38767e-15	26.464
SMCHD1	A_Reject	B_NOReject	0.242184	7.46264	8.34256	1.96092e-16	3.9185e-15	26.3197
P2RY12	A_Reject	B_NOReject	0.259844	4.34304	8.33714	2.04783e-16	4.08346e-15	26.277
RIPK2	A_Reject	B_NOReject	0.20149	6.80162	8.33712	2.04811e-16	4.08346e-15	26.2769
ZBP1	A_Reject	B_NOReject	0.216116	5.00075	8.33617	2.06378e-16	4.11003e-15	26.2694
DDX60L	A_Reject	B_NOReject	0.301377	7.38321	8.33499	2.0833e-16	4.14421e-15	26.2602
HPS5	A_Reject	B_NOReject	0.185957	7.97039	8.33256	2.12423e-16	4.22085e-15	26.241
CXCL16	A_Reject	B_NOReject	0.281162	8.1175	8.33067	2.15651e-16	4.28016e-15	26.2262
PARP15	A_Reject	B_NOReject	0.238452	4.11108	8.32612	2.23622e-16	4.43336e-15	26.1905
ADAM22	A_Reject	B_NOReject	-0.0774623	3.96947	-8.32107	2.32835e-16	4.61082e-15	26.1508
HELB	A_Reject	B_NOReject	0.187086	6.11886	8.30785	2.58715e-16	5.11756e-15	26.0472
CD1E	A_Reject	B_NOReject	0.255241	5.50544	8.30601	2.62548e-16	5.18754e-15	26.0327
MEOX1	A_Reject	B_NOReject	0.265346	5.07018	8.30174	2.71615e-16	5.36066e-15	25.9993
FAM129A	A_Reject	B_NOReject	0.390729	7.14465	8.298	2.79824e-16	5.51649e-15	25.97
EMP3	A_Reject	B_NOReject	0.484623	7.98687	8.28675	3.06052e-16	6.0268e-15	25.882
ATP6V1C2	A_Reject	B_NOReject	-0.391175	6.88131	-8.28631	3.07116e-16	6.04098e-15	25.8785
IGLL5	A_Reject	B_NOReject	1.24784	7.02605	8.28373	3.1347e-16	6.15908e-15	25.8584
HLA-DRB4	A_Reject	B_NOReject	0.606798	8.77567	8.27591	3.33578e-16	6.54684e-15	25.7973
ATP8B2	A_Reject	B_NOReject	0.14672	6.71046	8.27565	3.34263e-16	6.55297e-15	25.7953
MECR	A_Reject	B_NOReject	-0.159725	6.72836	-8.25946	3.80091e-16	7.44309e-15	25.6689
SPR	A_Reject	B_NOReject	-0.191027	7.30601	-8.25361	3.9815e-16	7.78806e-15	25.6233
CD44	A_Reject	B_NOReject	0.361462	7.05123	8.24738	4.18278e-16	8.1727e-15	25.5748
FAM122C	A_Reject	B_NOReject	0.082439	4.18176	8.24583	4.23443e-16	8.26443e-15	25.5628
IFI44	A_Reject	B_NOReject	0.356365	6.54237	8.24304	4.32911e-16	8.43985e-15	25.541
SLC4A1	A_Reject	B_NOReject	-0.368873	6.92533	-8.24181	4.37152e-16	8.51309e-15	25.5314
SIDT1	A_Reject	B_NOReject	0.200657	5.28498	8.23913	4.46528e-16	8.68605e-15	25.5106
UBASH3A	A_Reject	B_NOReject	0.199692	5.14159	8.23333	4.67481e-16	9.08359e-15	25.4655
SYK	A_Reject	B_NOReject	0.252215	7.56143	8.22906	4.83525e-16	9.38497e-15	25.4323
N4BP1	A_Reject	B_NOReject	0.11261	7.97105	8.2268	4.92228e-16	9.54337e-15	25.4148
ALOX5AP	A_Reject	B_NOReject	0.370739	8.13825	8.22306	5.06994e-16	9.81883e-15	25.3857
UBASH3B	A_Reject	B_NOReject	0.206014	4.73706	8.2177	5.28947e-16	1.02327e-14	25.3441
GGT7	A_Reject	B_NOReject	-0.118433	6.37598	-8.21746	5.29931e-16	1.02405e-14	25.3422
SDC3	A_Reject	B_NOReject	0.168395	6.24734	8.20849	5.6882e-16	1.09799e-14	25.2726
CLEC4E	A_Reject	B_NOReject	0.239918	5.81825	8.20649	5.77843e-16	1.11419e-14	25.2572
UBE2QL1	A_Reject	B_NOReject	-0.310339	6.0113	-8.20619	5.79202e-16	1.11558e-14	25.2549
DDX39A	A_Reject	B_NOReject	0.212745	7.75291	8.20442	5.87335e-16	1.13001e-14	25.2411
PRDM8	A_Reject	B_NOReject	0.137636	5.11399	8.20326	5.92754e-16	1.13919e-14	25.2321
HAUS8	A_Reject	B_NOReject	0.197747	5.61065	8.19342	6.40517e-16	1.22964e-14	25.1559
TLR3	A_Reject	B_NOReject	0.218122	6.2974	8.19247	6.45339e-16	1.23754e-14	25.1486
ZBED2	A_Reject	B_NOReject	0.284367	4.727	8.19202	6.47621e-16	1.24057e-14	25.1451
ELMO1	A_Reject	B_NOReject	0.205682	5.57965	8.19037	6.56119e-16	1.25548e-14	25.1323
C17orf49	A_Reject	B_NOReject	0.205483	9.18909	8.18837	6.66532e-16	1.27402e-14	25.1168
SETX	A_Reject	B_NOReject	0.152147	7.95496	8.188	6.68441e-16	1.27628e-14	25.114
TNFRSF14	A_Reject	B_NOReject	0.172306	7.87321	8.18685	6.74527e-16	1.2865e-14	25.1051
OXGR1	A_Reject	B_NOReject	-0.290543	4.32964	-8.1742	7.45057e-16	1.41948e-14	25.0074
PKN3	A_Reject	B_NOReject	0.101465	5.27869	8.1691	7.75535e-16	1.47595e-14	24.9679
DEXI	A_Reject	B_NOReject	-0.171487	8.28144	-8.16452	8.03922e-16	1.52832e-14	24.9326
DDX58	A_Reject	B_NOReject	0.257999	7.3347	8.16405	8.06896e-16	1.53232e-14	24.929
ZFP36	A_Reject	B_NOReject	0.318854	10.2871	8.16139	8.23964e-16	1.56304e-14	24.9084
RNF149	A_Reject	B_NOReject	0.181028	8.61845	8.15669	8.54922e-16	1.62002e-14	24.8722
SLC37A1	A_Reject	B_NOReject	0.163351	6.56121	8.15654	8.55911e-16	1.62015e-14	24.871
ST8SIA5	A_Reject	B_NOReject	-0.109246	5.36028	-8.15386	8.74086e-16	1.65277e-14	24.8504
CMTM4	A_Reject	B_NOReject	-0.210639	7.62436	-8.14473	9.38941e-16	1.7735e-14	24.78
RAB8A	A_Reject	B_NOReject	0.152008	9.62566	8.14137	9.63947e-16	1.81878e-14	24.7542
GNA15	A_Reject	B_NOReject	0.170901	5.40666	8.13805	9.89367e-16	1.86474e-14	24.7286
MX2	A_Reject	B_NOReject	0.315063	6.11081	8.13486	1.01434e-15	1.90976e-14	24.7041
LIMD2	A_Reject	B_NOReject	0.211827	5.98157	8.12912	1.06098e-15	1.99544e-14	24.66
BASP1	A_Reject	B_NOReject	0.344726	8.2541	8.12298	1.11316e-15	2.09133e-14	24.6128
RALGDS	A_Reject	B_NOReject	0.16863	7.06403	8.11746	1.16218e-15	2.18111e-14	24.5704
ADCY4	A_Reject	B_NOReject	0.211922	6.85121	8.11308	1.20259e-15	2.25454e-14	24.5368
HSPA12A	A_Reject	B_NOReject	-0.154061	6.96092	-8.10457	1.2852e-15	2.40685e-14	24.4716
SERTAD1	A_Reject	B_NOReject	0.182742	7.68604	8.09638	1.36996e-15	2.56284e-14	24.4088
PMS2P5	A_Reject	B_NOReject	0.124641	6.42012	8.08814	1.46075e-15	2.72978e-14	24.3458
IGHG1	A_Reject	B_NOReject	0.502495	7.02377	8.08383	1.51063e-15	2.82e-14	24.3128
ALPK1	A_Reject	B_NOReject	0.126149	6.01681	8.07256	1.64905e-15	3.07513e-14	24.2266
MYCBP2	A_Reject	B_NOReject	0.211007	9.4439	8.06159	1.79579e-15	3.34522e-14	24.1429
APOC1	A_Reject	B_NOReject	0.360135	6.8154	8.05689	1.8625e-15	3.46583e-14	24.107
IFIT5	A_Reject	B_NOReject	0.17949	8.09448	8.0556	1.88117e-15	3.49688e-14	24.0972
MDFIC	A_Reject	B_NOReject	0.245248	7.07416	8.05299	1.91969e-15	3.56171e-14	24.0773
GALNT6	A_Reject	B_NOReject	0.167764	5.35314	8.05296	1.92011e-15	3.56171e-14	24.0771
CALCOCO2	A_Reject	B_NOReject	0.130702	8.49047	8.04842	1.98897e-15	3.68386e-14	24.0425
SERPINB6	A_Reject	B_NOReject	0.122897	8.98703	8.04834	1.99015e-15	3.68386e-14	24.0419
DRAM1	A_Reject	B_NOReject	0.251444	8.15582	8.03264	2.24751e-15	4.15588e-14	23.9224
BEND3	A_Reject	B_NOReject	-0.111561	6.52831	-8.02644	2.35802e-15	4.35566e-14	23.8753
IFNGR1	A_Reject	B_NOReject	0.26397	8.98441	8.02119	2.45571e-15	4.53134e-14	23.8354
CFLAR	A_Reject	B_NOReject	0.134546	8.0391	8.0161	2.55428e-15	4.70828e-14	23.7968
ITGB7	A_Reject	B_NOReject	0.156535	6.37489	8.01356	2.60483e-15	4.79644e-14	23.7775
CBLB	A_Reject	B_NOReject	0.120207	5.86565	8.01334	2.60928e-15	4.7996e-14	23.7758
PHACTR2	A_Reject	B_NOReject	0.17377	7.74915	8.00905	2.69715e-15	4.95606e-14	23.7433
TRIM34	A_Reject	B_NOReject	0.16732	5.88772	8.00335	2.81843e-15	5.1735e-14	23.7001
PCSK6	A_Reject	B_NOReject	-0.0923916	4.84863	-7.99707	2.95841e-15	5.42477e-14	23.6525
NME8	A_Reject	B_NOReject	0.146745	3.7147	7.99587	2.986e-15	5.46966e-14	23.6434
ARF6	A_Reject	B_NOReject	0.140963	9.40871	7.99025	3.11803e-15	5.70557e-14	23.6009
NAGA	A_Reject	B_NOReject	0.13326	8.21899	7.98486	3.25025e-15	5.94133e-14	23.5601
AHR	A_Reject	B_NOReject	0.231879	8.09926	7.98248	3.31039e-15	6.04498e-14	23.5421
SLC19A2	A_Reject	B_NOReject	-0.244802	7.86624	-7.98143	3.33722e-15	6.08766e-14	23.5341
SH2D4A	A_Reject	B_NOReject	-0.202422	6.74123	-7.97267	3.57002e-15	6.50557e-14	23.4679
PPP3CC	A_Reject	B_NOReject	0.162941	7.28233	7.96135	3.89449e-15	7.08951e-14	23.3825
FAM162A	A_Reject	B_NOReject	-0.131357	8.15875	-7.96031	3.9256e-15	7.13874e-14	23.3747
ADAM28	A_Reject	B_NOReject	0.244055	6.2722	7.95983	3.94008e-15	7.15767e-14	23.371
ATAD2	A_Reject	B_NOReject	0.281083	5.42443	7.95884	3.97031e-15	7.20515e-14	23.3635
IL34	A_Reject	B_NOReject	0.144054	7.37187	7.95838	3.98416e-15	7.22284e-14	23.3601
CASP8	A_Reject	B_NOReject	0.137823	5.99839	7.95716	4.02186e-15	7.28366e-14	23.3509
GRK5	A_Reject	B_NOReject	0.118337	5.54182	7.93894	4.62469e-15	8.36678e-14	23.2137
VASH1	A_Reject	B_NOReject	0.0962375	5.68534	7.93375	4.81249e-15	8.6976e-14	23.1746
PIM2	A_Reject	B_NOReject	0.354617	6.76295	7.93209	4.87391e-15	8.79955e-14	23.1622
UNC13B	A_Reject	B_NOReject	-0.173754	7.68511	-7.93031	4.94094e-15	8.90582e-14	23.1487
SLC9A2	A_Reject	B_NOReject	-0.208998	5.71778	-7.93026	4.9429e-15	8.90582e-14	23.1484
SPG11	A_Reject	B_NOReject	0.133211	8.73189	7.93009	4.9493e-15	8.90824e-14	23.1471
RNASE2	A_Reject	B_NOReject	0.420685	4.63903	7.92438	5.17024e-15	9.29639e-14	23.1042
LDLR	A_Reject	B_NOReject	0.171102	6.40888	7.91912	5.38258e-15	9.66831e-14	23.0647
CAPZA1	A_Reject	B_NOReject	0.199673	9.32718	7.91842	5.41127e-15	9.70991e-14	23.0595
ITGA9	A_Reject	B_NOReject	0.10861	5.76674	7.91757	5.44648e-15	9.76313e-14	23.0531
PSMA4	A_Reject	B_NOReject	0.18621	10.2446	7.91207	5.6802e-15	1.01717e-13	23.0118
CHIC2	A_Reject	B_NOReject	0.175314	7.94366	7.90786	5.86573e-15	1.04933e-13	22.9803
IFFO1	A_Reject	B_NOReject	0.156461	7.18333	7.90257	6.10748e-15	1.09146e-13	22.9406
FMNL3	A_Reject	B_NOReject	0.171218	5.45706	7.90184	6.14165e-15	1.09646e-13	22.9351
NELL2	A_Reject	B_NOReject	0.298178	6.26546	7.89752	6.34757e-15	1.13207e-13	22.9028
C15orf59	A_Reject	B_NOReject	-0.169345	6.98657	-7.8898	6.73248e-15	1.1995e-13	22.845
CLDN12	A_Reject	B_NOReject	-0.122509	7.63404	-7.88817	6.81624e-15	1.21319e-13	22.8328
THRB	A_Reject	B_NOReject	-0.15699	6.34816	-7.88322	7.07843e-15	1.25746e-13	22.7958
BUB1	A_Reject	B_NOReject	0.320583	3.87022	7.8832	7.07923e-15	1.25746e-13	22.7956
CFB	A_Reject	B_NOReject	0.257641	7.1649	7.88	7.25413e-15	1.28722e-13	22.7717
HSH2D	A_Reject	B_NOReject	0.178985	5.11623	7.87964	7.27374e-15	1.2894e-13	22.769
DIRAS1	A_Reject	B_NOReject	-0.0926643	4.82477	-7.87603	7.4765e-15	1.32401e-13	22.742
BRCA2	A_Reject	B_NOReject	0.186388	3.6871	7.87412	7.58597e-15	1.34205e-13	22.7278
GOT1	A_Reject	B_NOReject	-0.259753	9.78817	-7.8733	7.63363e-15	1.34783e-13	22.7216
CCL13	A_Reject	B_NOReject	0.291892	5.97062	7.87329	7.63401e-15	1.34783e-13	22.7216
KCNMB1	A_Reject	B_NOReject	0.114927	5.11704	7.87074	7.78386e-15	1.37291e-13	22.7025
ANKFY1	A_Reject	B_NOReject	0.0852281	5.99146	7.86966	7.8475e-15	1.38275e-13	22.6945
LRPPRC	A_Reject	B_NOReject	-0.154242	8.49234	-7.86613	8.06097e-15	1.41894e-13	22.6681
TM4SF1	A_Reject	B_NOReject	0.177402	8.22576	7.86394	8.19645e-15	1.44134e-13	22.6518
CDCA7	A_Reject	B_NOReject	0.208645	5.18596	7.85937	8.48588e-15	1.49075e-13	22.6177
NR0B2	A_Reject	B_NOReject	-0.187938	6.99198	-7.85893	8.51439e-15	1.49427e-13	22.6144
NRG1	A_Reject	B_NOReject	-0.135683	6.00918	-7.84234	9.65659e-15	1.69303e-13	22.4908
NOVA1	A_Reject	B_NOReject	-0.100923	5.73345	-7.84145	9.72222e-15	1.70284e-13	22.4842
HCG22	A_Reject	B_NOReject	0.246472	5.40087	7.83772	1.00006e-14	1.74986e-13	22.4565
MYO9B	A_Reject	B_NOReject	0.19784	5.413	7.83696	1.00585e-14	1.75824e-13	22.4508
FAM63A	A_Reject	B_NOReject	-0.109267	7.51622	-7.83654	1.00906e-14	1.7621e-13	22.4477
CHRM3	A_Reject	B_NOReject	-0.151314	6.17251	-7.83161	1.04741e-14	1.82725e-13	22.4111
TICAM2	A_Reject	B_NOReject	0.180003	5.94322	7.82755	1.08013e-14	1.88247e-13	22.3809
C19orf66	A_Reject	B_NOReject	0.168332	7.55182	7.82382	1.111e-14	1.93435e-13	22.3532
NFKBIZ	A_Reject	B_NOReject	0.421661	9.43778	7.82346	1.11404e-14	1.93773e-13	22.3505
PINK1	A_Reject	B_NOReject	-0.198368	9.24323	-7.81659	1.17343e-14	2.039e-13	22.2995
DISC1	A_Reject	B_NOReject	0.0732465	4.81369	7.81397	1.19695e-14	2.07595e-13	22.2801
ACTR3	A_Reject	B_NOReject	0.224322	9.94363	7.81396	1.19705e-14	2.07595e-13	22.28
CEP85L	A_Reject	B_NOReject	0.194975	5.04395	7.80889	1.24376e-14	2.15484e-13	22.2424
IGKC	A_Reject	B_NOReject	0.382577	5.66114	7.80461	1.28463e-14	2.22344e-13	22.2107
IL2RA	A_Reject	B_NOReject	0.169195	5.08233	7.80375	1.29294e-14	2.23563e-13	22.2043
SOST	A_Reject	B_NOReject	-0.42491	6.41448	-7.79796	1.35073e-14	2.33326e-13	22.1614
HYAL2	A_Reject	B_NOReject	0.190905	9.10459	7.79491	1.3821e-14	2.3851e-13	22.1389
ZNF266	A_Reject	B_NOReject	0.230443	8.37996	7.79338	1.39813e-14	2.41041e-13	22.1276
RPL30	A_Reject	B_NOReject	0.0983985	12.9172	7.78344	1.50695e-14	2.59547e-13	22.054
CD163L1	A_Reject	B_NOReject	0.264561	5.00784	7.78166	1.52729e-14	2.62793e-13	22.0408
CEBPB	A_Reject	B_NOReject	0.315069	9.20941	7.77167	1.64646e-14	2.83021e-13	21.9671
LIMCH1	A_Reject	B_NOReject	-0.196858	7.7206	-7.77096	1.65526e-14	2.84256e-13	21.9619
BNIP2	A_Reject	B_NOReject	0.223974	7.72105	7.76964	1.67181e-14	2.86818e-13	21.9521
GALNT16	A_Reject	B_NOReject	-0.112892	6.23171	-7.76788	1.69405e-14	2.9035e-13	21.9391
MTFMT	A_Reject	B_NOReject	-0.127397	6.15902	-7.76458	1.73666e-14	2.97363e-13	21.9148
ARL6IP6	A_Reject	B_NOReject	0.186171	8.23337	7.76437	1.73933e-14	2.9753e-13	21.9133
MZB1	A_Reject	B_NOReject	0.771561	5.97225	7.76259	1.76275e-14	3.01244e-13	21.9001
FAM8A1	A_Reject	B_NOReject	-0.147842	8.61705	-7.75717	1.83606e-14	3.13468e-13	21.8601
RIPK3	A_Reject	B_NOReject	0.119631	5.63118	7.74896	1.95268e-14	3.33054e-13	21.7997
BTG1	A_Reject	B_NOReject	0.166566	8.16584	7.74347	2.03471e-14	3.4671e-13	21.7593
MSI2	A_Reject	B_NOReject	-0.18587	6.09823	-7.74139	2.06673e-14	3.51824e-13	21.744
SYTL3	A_Reject	B_NOReject	0.117631	5.68486	7.73931	2.09922e-14	3.57009e-13	21.7287
FAHD2A	A_Reject	B_NOReject	-0.0954932	7.06361	-7.73625	2.14787e-14	3.6493e-13	21.7062
IGSF21	A_Reject	B_NOReject	0.154379	5.87977	7.73528	2.16358e-14	3.67244e-13	21.6991
CCR7	A_Reject	B_NOReject	0.503369	6.38081	7.73456	2.17523e-14	3.68866e-13	21.6938
VRK2	A_Reject	B_NOReject	0.158825	6.12636	7.73234	2.21168e-14	3.74686e-13	21.6775
GSDMB	A_Reject	B_NOReject	0.205877	6.29232	7.72993	2.25202e-14	3.81153e-13	21.6598
IRAK2	A_Reject	B_NOReject	0.123908	5.90019	7.72672	2.30677e-14	3.90044e-13	21.6362
ASIC2	A_Reject	B_NOReject	-0.10155	4.58559	-7.72328	2.36691e-14	3.99462e-13	21.6109
ABI2	A_Reject	B_NOReject	-0.0951125	7.09883	-7.72327	2.36701e-14	3.99462e-13	21.6109
SYTL1	A_Reject	B_NOReject	0.228267	6.6382	7.7158	2.50312e-14	4.22027e-13	21.556
IPCEF1	A_Reject	B_NOReject	0.24641	6.61318	7.71454	2.52675e-14	4.25603e-13	21.5468
FAM111A	A_Reject	B_NOReject	0.174603	7.41499	7.71047	2.60469e-14	4.38311e-13	21.517
F13A1	A_Reject	B_NOReject	0.359731	8.68537	7.69692	2.88191e-14	4.84496e-13	21.4178
SIGLEC17P	A_Reject	B_NOReject	0.122966	5.80917	7.69643	2.89248e-14	4.8581e-13	21.4142
PRIM1	A_Reject	B_NOReject	0.178761	6.43243	7.69244	2.9798e-14	4.99997e-13	21.385
TAF7L	A_Reject	B_NOReject	-0.100855	4.63036	-7.68499	3.14988e-14	5.28033e-13	21.3305
MYCL	A_Reject	B_NOReject	0.117385	5.36224	7.6757	3.37531e-14	5.65284e-13	21.2627
TNFRSF10A	A_Reject	B_NOReject	0.209793	6.61116	7.66917	3.54335e-14	5.92861e-13	21.2151
IRAK4	A_Reject	B_NOReject	0.172183	6.48525	7.66415	3.67794e-14	6.14796e-13	21.1785
MPZL2	A_Reject	B_NOReject	0.207582	7.50644	7.65993	3.79507e-14	6.33774e-13	21.1477
TLR10	A_Reject	B_NOReject	0.299837	4.39744	7.65667	3.88821e-14	6.48711e-13	21.124
SLC35G2	A_Reject	B_NOReject	0.207946	6.27414	7.65523	3.92993e-14	6.5505e-13	21.1135
PRKCA	A_Reject	B_NOReject	-0.104205	6.67258	-7.65464	3.9472e-14	6.57307e-13	21.1092
NSMAF	A_Reject	B_NOReject	0.179976	7.48448	7.65436	3.95529e-14	6.58029e-13	21.1072
FKBP11	A_Reject	B_NOReject	0.259391	7.30903	7.65201	4.02497e-14	6.68989e-13	21.09
TAPBP	A_Reject	B_NOReject	0.185556	7.47327	7.64935	4.10511e-14	6.81665e-13	21.0707
IMPDH1	A_Reject	B_NOReject	0.152971	7.30749	7.64708	4.17483e-14	6.92588e-13	21.0542
RPS27	A_Reject	B_NOReject	0.109077	12.7608	7.64521	4.23292e-14	7.01563e-13	21.0406
CARD11	A_Reject	B_NOReject	0.150331	6.02476	7.64502	4.23907e-14	7.01921e-13	21.0392
ASTN2	A_Reject	B_NOReject	-0.121119	6.14618	-7.64025	4.39173e-14	7.26515e-13	21.0045
NDUFA4	A_Reject	B_NOReject	-0.0993765	10.6261	-7.63669	4.50902e-14	7.45217e-13	20.9787
HMGB2	A_Reject	B_NOReject	0.151435	6.57019	7.63488	4.56993e-14	7.54575e-13	20.9655
GPR84	A_Reject	B_NOReject	0.265681	4.85927	7.62807	4.80605e-14	7.92819e-13	20.9161
SEMA3A	A_Reject	B_NOReject	0.223076	4.18491	7.60976	5.50248e-14	9.06852e-13	20.7834
BSND	A_Reject	B_NOReject	-0.209631	6.60056	-7.60814	5.56864e-14	9.16896e-13	20.7716
XK	A_Reject	B_NOReject	-0.188239	4.48872	-7.60301	5.78364e-14	9.51407e-13	20.7345
CEP55	A_Reject	B_NOReject	0.423262	4.54873	7.60181	5.83502e-14	9.58961e-13	20.7258
MOB3A	A_Reject	B_NOReject	0.184376	7.92403	7.6006	5.88736e-14	9.6666e-13	20.717
PTGFR	A_Reject	B_NOReject	-0.248074	5.20193	-7.59905	5.95498e-14	9.7685e-13	20.7058
ANKRD7	A_Reject	B_NOReject	-0.131263	4.17618	-7.59886	5.96333e-14	9.77309e-13	20.7045
ARRB2	A_Reject	B_NOReject	0.277628	6.78868	7.59786	6.00763e-14	9.83652e-13	20.6972
HEPACAM2	A_Reject	B_NOReject	-0.467675	7.46098	-7.59682	6.05374e-14	9.9028e-13	20.6897
RBMXL1	A_Reject	B_NOReject	0.162152	7.61122	7.59454	6.15619e-14	1.0061e-12	20.6733
CLIC1	A_Reject	B_NOReject	0.220318	11.2867	7.5938	6.18984e-14	1.01066e-12	20.6679
DNASE1L3	A_Reject	B_NOReject	0.287632	8.07265	7.59336	6.21003e-14	1.01302e-12	20.6647
BORA	A_Reject	B_NOReject	0.160849	5.10694	7.59198	6.2734e-14	1.02241e-12	20.6548
NOS3	A_Reject	B_NOReject	0.10313	6.00258	7.58381	6.66244e-14	1.08481e-12	20.5958
PRKAA2	A_Reject	B_NOReject	-0.204384	7.3723	-7.58308	6.69862e-14	1.08969e-12	20.5904
LPCAT1	A_Reject	B_NOReject	0.264161	8.11477	7.58221	6.74176e-14	1.09569e-12	20.5841
GRIPAP1	A_Reject	B_NOReject	0.101821	7.12879	7.58036	6.83385e-14	1.10963e-12	20.5708
NDE1	A_Reject	B_NOReject	0.101839	6.0832	7.56955	7.39934e-14	1.20034e-12	20.4929
RHOJ	A_Reject	B_NOReject	0.213397	5.85226	7.56874	7.44364e-14	1.20642e-12	20.487
DOCK5	A_Reject	B_NOReject	0.0920618	5.75059	7.5669	7.54497e-14	1.22172e-12	20.4738
IGHM	A_Reject	B_NOReject	0.721212	8.24311	7.56418	7.69698e-14	1.24518e-12	20.4542
PRC1	A_Reject	B_NOReject	0.221271	4.73479	7.55874	8.011e-14	1.29479e-12	20.415
FCGR2B	A_Reject	B_NOReject	0.357996	6.41497	7.54866	8.6254e-14	1.39282e-12	20.3425
ALYREF	A_Reject	B_NOReject	0.188745	8.31826	7.54685	8.7407e-14	1.41014e-12	20.3295
TUFT1	A_Reject	B_NOReject	-0.179731	6.94329	-7.54649	8.76408e-14	1.41262e-12	20.3269
SLC20A1	A_Reject	B_NOReject	0.23473	8.98714	7.54633	8.77433e-14	1.41297e-12	20.3258
RNASE1	A_Reject	B_NOReject	0.271858	9.91716	7.54334	8.96838e-14	1.4429e-12	20.3043
TMEM50A	A_Reject	B_NOReject	0.142936	9.89718	7.53533	9.51008e-14	1.52816e-12	20.2468
BACE1	A_Reject	B_NOReject	-0.0949538	6.45442	-7.53525	9.51572e-14	1.52816e-12	20.2462
FLT1	A_Reject	B_NOReject	-0.149729	5.75406	-7.53353	9.63637e-14	1.54613e-12	20.2339
CD68	A_Reject	B_NOReject	0.24922	8.05117	7.52496	1.02599e-13	1.64467e-12	20.1724
NUP62	A_Reject	B_NOReject	0.135067	7.16728	7.52041	1.06064e-13	1.69867e-12	20.1398
DUSP6	A_Reject	B_NOReject	0.247857	9.5765	7.51849	1.07568e-13	1.72069e-12	20.126
PARP11	A_Reject	B_NOReject	0.134153	5.07316	7.5184	1.07635e-13	1.72069e-12	20.1254
SYCP2L	A_Reject	B_NOReject	-0.100407	3.65505	-7.50648	1.17427e-13	1.87553e-12	20.0401
IL18R1	A_Reject	B_NOReject	0.199969	5.31472	7.49711	1.25729e-13	2.00631e-12	19.9731
DDX26B	A_Reject	B_NOReject	0.249105	6.70152	7.4966	1.26198e-13	2.01195e-12	19.9694
KNTC1	A_Reject	B_NOReject	0.215809	6.37816	7.49594	1.26798e-13	2.0197e-12	19.9648
NCAPD2	A_Reject	B_NOReject	0.153944	6.66101	7.49177	1.30715e-13	2.0802e-12	19.935
NEDD4L	A_Reject	B_NOReject	-0.212262	8.54481	-7.4864	1.35922e-13	2.1611e-12	19.8967
C1S	A_Reject	B_NOReject	0.267377	7.58462	7.48288	1.39452e-13	2.21523e-12	19.8715
NFATC2IP	A_Reject	B_NOReject	0.0920485	7.12654	7.47508	1.47594e-13	2.34246e-12	19.8159
ANXA2P2	A_Reject	B_NOReject	0.29708	11.2491	7.47389	1.48876e-13	2.36068e-12	19.8074
MAGI1	A_Reject	B_NOReject	-0.108365	6.38147	-7.47301	1.49825e-13	2.37357e-12	19.8012
SLC26A7	A_Reject	B_NOReject	-0.313722	5.66842	-7.47184	1.51101e-13	2.39165e-12	19.7929
CNTNAP5	A_Reject	B_NOReject	-0.0861809	4.23832	-7.46342	1.60634e-13	2.54024e-12	19.7329
PQLC3	A_Reject	B_NOReject	0.185471	8.26127	7.46087	1.63637e-13	2.58541e-12	19.7148
KIF20A	A_Reject	B_NOReject	0.378451	4.70343	7.45957	1.65179e-13	2.60743e-12	19.7056
CRIP1	A_Reject	B_NOReject	0.349623	9.00356	7.45298	1.73277e-13	2.73281e-12	19.6587
DAZAP1	A_Reject	B_NOReject	0.117683	9.03704	7.44787	1.79807e-13	2.83325e-12	19.6224
NSMCE4A	A_Reject	B_NOReject	0.110725	7.91082	7.44613	1.82087e-13	2.8666e-12	19.6101
MBD2	A_Reject	B_NOReject	0.0667506	6.62843	7.44512	1.83423e-13	2.88505e-12	19.6029
CTRL	A_Reject	B_NOReject	0.109182	4.19099	7.43973	1.90732e-13	2.99734e-12	19.5646
HIST1H2BK	A_Reject	B_NOReject	0.240878	6.67861	7.43934	1.91264e-13	3.00302e-12	19.5619
CENPW	A_Reject	B_NOReject	0.326573	6.49837	7.43838	1.92597e-13	3.02124e-12	19.5551
UVRAG	A_Reject	B_NOReject	0.147364	6.64759	7.43735	1.94038e-13	3.04114e-12	19.5478
MITD1	A_Reject	B_NOReject	0.218737	8.41721	7.43544	1.96745e-13	3.08083e-12	19.5342
PTPN2	A_Reject	B_NOReject	0.16842	6.73595	7.4316	2.02287e-13	3.16479e-12	19.507
PDCD4	A_Reject	B_NOReject	0.18272	7.01719	7.4291	2.05977e-13	3.21964e-12	19.4892
CENPA	A_Reject	B_NOReject	0.28654	4.41295	7.42781	2.079e-13	3.24683e-12	19.4801
TLE4	A_Reject	B_NOReject	0.124497	6.45338	7.42737	2.08561e-13	3.25426e-12	19.477
ABTB2	A_Reject	B_NOReject	-0.11096	6.38526	-7.41869	2.22061e-13	3.46184e-12	19.4156
RNF130	A_Reject	B_NOReject	0.0995119	8.77444	7.41483	2.28326e-13	3.55634e-12	19.3883
THRA	A_Reject	B_NOReject	-0.0963175	6.91589	-7.40907	2.38016e-13	3.70399e-12	19.3476
TMEM25	A_Reject	B_NOReject	-0.137877	6.47053	-7.40691	2.41765e-13	3.75901e-12	19.3323
NME9	A_Reject	B_NOReject	-0.0881924	4.15937	-7.40494	2.45224e-13	3.80943e-12	19.3183
CD3E	A_Reject	B_NOReject	0.213075	5.6062	7.40425	2.46432e-13	3.82481e-12	19.3135
C3orf38	A_Reject	B_NOReject	0.139612	7.00141	7.40164	2.51115e-13	3.89405e-12	19.2951
DRAM2	A_Reject	B_NOReject	0.186389	9.20143	7.39989	2.54305e-13	3.94005e-12	19.2827
PFKM	A_Reject	B_NOReject	-0.245921	9.57596	-7.39687	2.59893e-13	4.02308e-12	19.2614
DLAT	A_Reject	B_NOReject	-0.160542	8.11899	-7.39289	2.6745e-13	4.13642e-12	19.2333
PRSS12	A_Reject	B_NOReject	-0.106303	4.01445	-7.39153	2.70085e-13	4.1735e-12	19.2237
UBR2	A_Reject	B_NOReject	0.0868945	5.55326	7.39105	2.7101e-13	4.18411e-12	19.2204
NUSAP1	A_Reject	B_NOReject	0.275519	5.84192	7.3868	2.79442e-13	4.31051e-12	19.1903
DTWD2	A_Reject	B_NOReject	-0.153327	5.90563	-7.38516	2.82744e-13	4.35762e-12	19.1788
RARRES1	A_Reject	B_NOReject	0.508296	7.69436	7.38018	2.93058e-13	4.51263e-12	19.1437
SNRPA1	A_Reject	B_NOReject	0.109979	8.20025	7.37777	2.98176e-13	4.58742e-12	19.1268
RNF138	A_Reject	B_NOReject	0.162941	6.71779	7.37745	2.98858e-13	4.5939e-12	19.1245
KCNJ3	A_Reject	B_NOReject	-0.190435	5.74232	-7.37415	3.06033e-13	4.70008e-12	19.1013
FANCI	A_Reject	B_NOReject	0.153616	5.13422	7.37296	3.08652e-13	4.73617e-12	19.0929
BCL2L13	A_Reject	B_NOReject	-0.0862026	6.95283	-7.36745	3.21116e-13	4.92313e-12	19.0541
WBSCR17	A_Reject	B_NOReject	-0.117075	5.27648	-7.36675	3.22737e-13	4.94225e-12	19.0492
RNASEH2B	A_Reject	B_NOReject	0.163737	7.27081	7.36666	3.22925e-13	4.94225e-12	19.0486
ANXA2	A_Reject	B_NOReject	0.23123	9.88461	7.36598	3.24507e-13	4.96213e-12	19.0439
TNFRSF17	A_Reject	B_NOReject	0.691837	5.21441	7.36474	3.27412e-13	5.0022e-12	19.0351
CMTM7	A_Reject	B_NOReject	0.175016	8.14234	7.36179	3.34408e-13	5.10466e-12	19.0144
TYMP	A_Reject	B_NOReject	0.21437	6.09014	7.36086	3.36664e-13	5.13463e-12	19.0078
ITGAD	A_Reject	B_NOReject	0.108545	4.66796	7.35824	3.43037e-13	5.2273e-12	18.9894
SLC2A11	A_Reject	B_NOReject	-0.143767	6.89981	-7.35693	3.46261e-13	5.27187e-12	18.9803
STPG2	A_Reject	B_NOReject	-0.153043	5.71227	-7.35594	3.48751e-13	5.30518e-12	18.9733
VASP	A_Reject	B_NOReject	0.270508	7.66767	7.35319	3.5568e-13	5.40591e-12	18.954
PFAS	A_Reject	B_NOReject	-0.143063	7.1385	-7.35084	3.61719e-13	5.49294e-12	18.9375
MBTPS2	A_Reject	B_NOReject	-0.0741251	7.19354	-7.3507	3.62092e-13	5.49386e-12	18.9365
POLDIP2	A_Reject	B_NOReject	-0.162895	8.72994	-7.34845	3.67957e-13	5.57803e-12	18.9207
CMAHP	A_Reject	B_NOReject	0.181628	6.34846	7.34537	3.76169e-13	5.69761e-12	18.8991
DNASE2	A_Reject	B_NOReject	0.179461	8.01063	7.34138	3.87072e-13	5.85771e-12	18.8711
TOP2A	A_Reject	B_NOReject	0.374878	5.18011	7.33966	3.91844e-13	5.92483e-12	18.8591
CALHM2	A_Reject	B_NOReject	0.226578	7.13261	7.33624	4.01544e-13	6.06628e-12	18.8352
SYT7	A_Reject	B_NOReject	-0.12571	5.11726	-7.33389	4.0836e-13	6.16396e-12	18.8187
HEG1	A_Reject	B_NOReject	0.16804	8.24932	7.33146	4.15495e-13	6.26628e-12	18.8017
SH3BGRL3	A_Reject	B_NOReject	0.347999	9.27828	7.32283	4.41931e-13	6.65926e-12	18.7413
ARHGAP42	A_Reject	B_NOReject	-0.109712	5.6437	-7.30879	4.8846e-13	7.35408e-12	18.6432
ABRACL	A_Reject	B_NOReject	0.224104	9.40036	7.30802	4.91152e-13	7.38829e-12	18.6379
DMRT2	A_Reject	B_NOReject	-0.294048	6.65971	-7.30611	4.9789e-13	7.48324e-12	18.6245
PCYOX1L	A_Reject	B_NOReject	0.159645	7.35786	7.30361	5.06843e-13	7.61131e-12	18.6071
TCF4	A_Reject	B_NOReject	0.279914	7.68549	7.3018	5.13417e-13	7.70345e-12	18.5944
ASPM	A_Reject	B_NOReject	0.314521	4.244	7.3005	5.18167e-13	7.76809e-12	18.5854
RP2	A_Reject	B_NOReject	0.237272	7.86184	7.29901	5.2371e-13	7.8445e-12	18.575
BACH1	A_Reject	B_NOReject	0.0758778	5.23185	7.29696	5.31388e-13	7.95273e-12	18.5607
CDC20B	A_Reject	B_NOReject	-0.144058	4.38781	-7.29445	5.40971e-13	8.08927e-12	18.5432
TRERF1	A_Reject	B_NOReject	0.169601	6.02865	7.29427	5.41674e-13	8.09289e-12	18.542
NDUFB9	A_Reject	B_NOReject	-0.156511	10.1712	-7.29215	5.4989e-13	8.20867e-12	18.5272
APOBEC3D	A_Reject	B_NOReject	0.0951288	7.95222	7.29011	5.57948e-13	8.3219e-12	18.513
ASAP1-IT2	A_Reject	B_NOReject	0.165754	6.09894	7.28985	5.58947e-13	8.32973e-12	18.5112
TNFSF8	A_Reject	B_NOReject	0.171787	4.71011	7.28962	5.59865e-13	8.33069e-12	18.5096
DNAJA1	A_Reject	B_NOReject	0.167252	10.4111	7.2896	5.59959e-13	8.33069e-12	18.5094
DYSF	A_Reject	B_NOReject	0.163731	7.77919	7.27935	6.02268e-13	8.95256e-12	18.4381
PLSCR1	A_Reject	B_NOReject	0.243219	8.48114	7.27581	6.17571e-13	9.17229e-12	18.4135
ITM2A	A_Reject	B_NOReject	0.32819	8.67125	7.2745	6.23352e-13	9.24497e-12	18.4044
IGLJ3	A_Reject	B_NOReject	0.485595	6.69889	7.27446	6.23516e-13	9.24497e-12	18.4042
TMEM64	A_Reject	B_NOReject	-0.108705	6.64271	-7.27333	6.28561e-13	9.31191e-12	18.3963
PPP2R3A	A_Reject	B_NOReject	-0.193856	8.36332	-7.26498	6.66888e-13	9.87141e-12	18.3383
KIAA0930	A_Reject	B_NOReject	0.132196	6.87064	7.26482	6.67655e-13	9.87444e-12	18.3372
REC8	A_Reject	B_NOReject	0.233392	7.61914	7.26328	6.75001e-13	9.9747e-12	18.3265
MDH2	A_Reject	B_NOReject	-0.164558	9.51845	-7.26291	6.76763e-13	9.99234e-12	18.3239
TACC2	A_Reject	B_NOReject	-0.166122	7.35087	-7.26142	6.83911e-13	1.00894e-11	18.3136
CHST7	A_Reject	B_NOReject	0.174532	6.51162	7.256	7.10683e-13	1.04756e-11	18.276
STAC2	A_Reject	B_NOReject	-0.143303	6.81451	-7.2533	7.24436e-13	1.06694e-11	18.2572
NCS1	A_Reject	B_NOReject	-0.130227	6.99691	-7.25239	7.29102e-13	1.07291e-11	18.251
ZNF252P	A_Reject	B_NOReject	-0.124459	5.51558	-7.2462	7.61743e-13	1.12e-11	18.2081
TFPI2	A_Reject	B_NOReject	0.411275	6.19032	7.24491	7.68699e-13	1.12929e-11	18.1992
MCL1	A_Reject	B_NOReject	0.155023	8.18099	7.2428	7.80295e-13	1.14513e-11	18.1845
LOC100506403	A_Reject	B_NOReject	0.110918	4.75506	7.24271	7.80787e-13	1.14513e-11	18.1839
DOCK9	A_Reject	B_NOReject	0.133537	7.13448	7.24234	7.82797e-13	1.14712e-11	18.1814
TMEM97	A_Reject	B_NOReject	-0.145808	6.93738	-7.24099	7.90314e-13	1.15718e-11	18.172
EGFR	A_Reject	B_NOReject	-0.0902625	5.84615	-7.24	7.95891e-13	1.16437e-11	18.1651
GPR82	A_Reject	B_NOReject	0.165923	4.67983	7.23178	8.43411e-13	1.23287e-11	18.1084
ACACB	A_Reject	B_NOReject	-0.157299	6.67306	-7.22778	8.67578e-13	1.26714e-11	18.0807
C9orf84	A_Reject	B_NOReject	-0.190611	4.00775	-7.22242	9.01049e-13	1.31493e-11	18.0436
GUF1	A_Reject	B_NOReject	-0.126445	6.54759	-7.21818	9.28392e-13	1.35371e-11	18.0144
SHC3	A_Reject	B_NOReject	-0.170657	5.61138	-7.21751	9.32761e-13	1.35896e-11	18.0098
SOX18	A_Reject	B_NOReject	0.182011	7.60584	7.21562	9.45283e-13	1.37606e-11	17.9967
NXF3	A_Reject	B_NOReject	-0.108835	4.78441	-7.21068	9.78712e-13	1.42354e-11	17.9627
IER2	A_Reject	B_NOReject	0.23695	9.3818	7.20669	1.00663e-12	1.46294e-11	17.9351
AGO4	A_Reject	B_NOReject	0.131807	5.87727	7.20454	1.02193e-12	1.48394e-11	17.9204
NFATC3	A_Reject	B_NOReject	0.122693	7.74992	7.20236	1.03774e-12	1.50566e-11	17.9054
PACSIN3	A_Reject	B_NOReject	-0.237759	6.2572	-7.19437	1.09775e-12	1.59143e-11	17.8503
SLC25A21	A_Reject	B_NOReject	-0.14301	4.20453	-7.19316	1.1071e-12	1.60366e-11	17.842
LPAR2	A_Reject	B_NOReject	0.133806	6.65347	7.19025	1.12999e-12	1.63546e-11	17.822
S100A9	A_Reject	B_NOReject	0.555461	7.75134	7.18749	1.15209e-12	1.66608e-11	17.803
OSCAR	A_Reject	B_NOReject	0.113329	4.96357	7.18538	1.16926e-12	1.68951e-11	17.7885
PRAM1	A_Reject	B_NOReject	0.128755	5.16073	7.18518	1.17094e-12	1.69056e-11	17.7871
UHRF2	A_Reject	B_NOReject	0.13817	9.25136	7.18455	1.17612e-12	1.69664e-11	17.7828
DSE	A_Reject	B_NOReject	0.174444	6.89273	7.18209	1.1966e-12	1.72477e-11	17.7659
MCAM	A_Reject	B_NOReject	0.220405	7.36923	7.17625	1.24658e-12	1.79534e-11	17.7259
TAPT1	A_Reject	B_NOReject	-0.111612	6.64045	-7.17531	1.25483e-12	1.80574e-11	17.7194
C21orf91	A_Reject	B_NOReject	0.164915	6.8716	7.17421	1.26461e-12	1.81833e-11	17.7118
LRP6	A_Reject	B_NOReject	-0.145993	7.26732	-7.17221	1.28246e-12	1.84249e-11	17.6981
CCNA2	A_Reject	B_NOReject	0.287064	5.40326	7.17189	1.28529e-12	1.84505e-11	17.6959
AKAP1	A_Reject	B_NOReject	-0.159799	8.3438	-7.16978	1.30446e-12	1.87104e-11	17.6814
ATP6V0D2	A_Reject	B_NOReject	-0.418534	8.47686	-7.16946	1.30735e-12	1.87365e-11	17.6793
NXPH2	A_Reject	B_NOReject	-0.224093	4.88048	-7.16909	1.31079e-12	1.87706e-11	17.6767
TMTC4	A_Reject	B_NOReject	-0.132305	6.87866	-7.16658	1.33402e-12	1.90876e-11	17.6595
S100B	A_Reject	B_NOReject	0.224158	5.35788	7.16646	1.3351e-12	1.90876e-11	17.6587
ATXN7	A_Reject	B_NOReject	0.109908	7.15511	7.16615	1.33801e-12	1.91137e-11	17.6566
CD93	A_Reject	B_NOReject	0.162195	7.68852	7.16341	1.36395e-12	1.94683e-11	17.6378
CNPY3	A_Reject	B_NOReject	0.200285	6.94668	7.16146	1.38273e-12	1.97204e-11	17.6244
HSD17B1	A_Reject	B_NOReject	-0.111923	6.1409	-7.16115	1.38571e-12	1.9747e-11	17.6223
COMTD1	A_Reject	B_NOReject	-0.157102	7.76821	-7.15881	1.40863e-12	2.00573e-11	17.6062
IGH	A_Reject	B_NOReject	0.63232	7.61326	7.15561	1.4405e-12	2.04945e-11	17.5843
RGS1	A_Reject	B_NOReject	0.27492	4.44186	7.15545	1.44207e-12	2.05003e-11	17.5833
FAM222A	A_Reject	B_NOReject	-0.190774	6.32924	-7.1549	1.44763e-12	2.05626e-11	17.5795
ZNF219	A_Reject	B_NOReject	-0.0666146	7.09356	-7.14866	1.51219e-12	2.14624e-11	17.5368
MAP3K1	A_Reject	B_NOReject	0.232393	9.25927	7.14777	1.52165e-12	2.15792e-11	17.5307
GPD1L	A_Reject	B_NOReject	-0.201016	8.24117	-7.14157	1.58892e-12	2.25151e-11	17.4884
SYPL2	A_Reject	B_NOReject	-0.203264	6.92291	-7.13981	1.6086e-12	2.27756e-11	17.4763
LITAF	A_Reject	B_NOReject	0.133634	8.02832	7.13577	1.65462e-12	2.34083e-11	17.4487
VAPB	A_Reject	B_NOReject	-0.126687	7.20881	-7.13551	1.65758e-12	2.34313e-11	17.447
CENPU	A_Reject	B_NOReject	0.229686	5.45789	7.13458	1.6684e-12	2.35654e-11	17.4406
ERP44	A_Reject	B_NOReject	0.0950138	8.16892	7.13232	1.69495e-12	2.39212e-11	17.4251
ARL6	A_Reject	B_NOReject	-0.148559	5.93918	-7.13027	1.71926e-12	2.42447e-11	17.4112
GOT2	A_Reject	B_NOReject	-0.161661	9.4985	-7.12989	1.72382e-12	2.42895e-11	17.4086
RHBG	A_Reject	B_NOReject	-0.191434	6.83717	-7.12897	1.73491e-12	2.44263e-11	17.4023
LILRA3	A_Reject	B_NOReject	0.150372	3.86206	7.12886	1.7363e-12	2.44263e-11	17.4015
PNRC1	A_Reject	B_NOReject	0.112237	9.28039	7.12799	1.74681e-12	2.45545e-11	17.3956
PHB	A_Reject	B_NOReject	-0.205456	10.0941	-7.12106	1.83323e-12	2.57486e-11	17.3484
ZNF334	A_Reject	B_NOReject	-0.119391	6.11454	-7.12083	1.83619e-12	2.57696e-11	17.3468
YEATS2	A_Reject	B_NOReject	0.160767	7.66085	7.11974	1.85021e-12	2.59458e-11	17.3394
PTPRJ	A_Reject	B_NOReject	0.0674233	5.37174	7.11955	1.85261e-12	2.59586e-11	17.3381
NUP50	A_Reject	B_NOReject	0.104796	7.0321	7.11651	1.89225e-12	2.6493e-11	17.3174
ZCCHC14	A_Reject	B_NOReject	-0.102322	6.93056	-7.11268	1.94333e-12	2.71866e-11	17.2913
S100PBP	A_Reject	B_NOReject	0.118063	7.29164	7.11191	1.95386e-12	2.73121e-11	17.286
CRHBP	A_Reject	B_NOReject	-0.419534	7.57869	-7.10648	2.02906e-12	2.83407e-11	17.2491
ADTRP	A_Reject	B_NOReject	-0.277573	6.23123	-7.10592	2.03686e-12	2.84271e-11	17.2453
ARL15	A_Reject	B_NOReject	-0.175833	6.50948	-7.1049	2.05139e-12	2.86072e-11	17.2384
POU2F2	A_Reject	B_NOReject	0.106668	6.5948	7.10427	2.06038e-12	2.87098e-11	17.2341
BLOC1S1-RDH5	A_Reject	B_NOReject	-0.181502	6.92696	-7.10351	2.07127e-12	2.8837e-11	17.2289
C1R	A_Reject	B_NOReject	0.335952	9.90079	7.10341	2.07278e-12	2.8837e-11	17.2282
CBR1	A_Reject	B_NOReject	-0.184565	8.87414	-7.10193	2.09423e-12	2.91123e-11	17.2181
CFH	A_Reject	B_NOReject	0.321846	8.79655	7.09752	2.15941e-12	2.99793e-11	17.1881
JAK3	A_Reject	B_NOReject	0.112821	5.569	7.09748	2.16001e-12	2.99793e-11	17.1879
OAZ1	A_Reject	B_NOReject	0.146977	12.2289	7.09661	2.17296e-12	3.01353e-11	17.182
MIA-RAB4B	A_Reject	B_NOReject	0.163743	7.94666	7.09024	2.27125e-12	3.14735e-11	17.1387
H2AFY	A_Reject	B_NOReject	0.160812	9.98077	7.08942	2.2842e-12	3.16281e-11	17.1332
ODF3B	A_Reject	B_NOReject	0.119809	6.43621	7.08898	2.29121e-12	3.17002e-11	17.1302
CD300LG	A_Reject	B_NOReject	-0.0955421	5.53763	-7.08417	2.3689e-12	3.27492e-11	17.0976
CEPT1	A_Reject	B_NOReject	0.157549	8.22461	7.08314	2.3859e-12	3.29376e-11	17.0906
SLC37A2	A_Reject	B_NOReject	0.106313	5.09828	7.08312	2.38627e-12	3.29376e-11	17.0904
LINC00260	A_Reject	B_NOReject	0.14519	4.54848	7.07852	2.46349e-12	3.39769e-11	17.0592
FBXO5	A_Reject	B_NOReject	0.223059	6.57509	7.07607	2.50568e-12	3.45317e-11	17.0426
CCNJL	A_Reject	B_NOReject	-0.102468	5.38403	-7.07511	2.52231e-12	3.47336e-11	17.0362
VMO1	A_Reject	B_NOReject	0.164041	5.36022	7.07393	2.5431e-12	3.49925e-11	17.0281
CTSC	A_Reject	B_NOReject	0.198924	9.49157	7.06889	2.63328e-12	3.6205e-11	16.994
RELL1	A_Reject	B_NOReject	0.0905222	5.94985	7.06799	2.64969e-12	3.64021e-11	16.988
FCHSD1	A_Reject	B_NOReject	0.0895696	5.5233	7.06645	2.67809e-12	3.67636e-11	16.9775
CACHD1	A_Reject	B_NOReject	-0.165125	7.38604	-7.06355	2.73241e-12	3.74801e-11	16.9579
PLAUR	A_Reject	B_NOReject	0.19911	6.08465	7.06304	2.74201e-12	3.75825e-11	16.9545
GRAP	A_Reject	B_NOReject	0.0918274	5.65007	7.06115	2.77821e-12	3.80266e-11	16.9416
SH3RF3	A_Reject	B_NOReject	0.16186	6.82642	7.06112	2.77874e-12	3.80266e-11	16.9414
NUDT1	A_Reject	B_NOReject	0.180586	6.86149	7.05853	2.82893e-12	3.86833e-11	16.9239
C22orf39	A_Reject	B_NOReject	-0.0983135	6.43467	-7.05759	2.84727e-12	3.88967e-11	16.9176
SLC35A2	A_Reject	B_NOReject	-0.0814466	6.62463	-7.05751	2.84896e-12	3.88967e-11	16.917
CARS	A_Reject	B_NOReject	0.129727	7.05129	7.05148	2.97005e-12	4.05186e-11	16.8763
ATF5	A_Reject	B_NOReject	0.152283	6.78409	7.04975	3.00584e-12	4.09749e-11	16.8646
ADAMDEC1	A_Reject	B_NOReject	0.569424	4.82251	7.04868	3.02803e-12	4.12454e-11	16.8574
DLGAP5	A_Reject	B_NOReject	0.346554	3.91956	7.04705	3.06218e-12	4.16784e-11	16.8464
LRP8	A_Reject	B_NOReject	0.141554	4.6991	7.04609	3.08255e-12	4.19232e-11	16.8399
FAM185A	A_Reject	B_NOReject	-0.0872015	5.90454	-7.03822	3.25465e-12	4.42295e-11	16.7868
SLC2A12	A_Reject	B_NOReject	-0.204901	5.88119	-7.0377	3.26619e-12	4.43521e-11	16.7833
SPATA17	A_Reject	B_NOReject	-0.235714	5.38912	-7.03003	3.44343e-12	4.67228e-11	16.7316
CKLF	A_Reject	B_NOReject	0.237258	7.6149	7.02902	3.46739e-12	4.70083e-11	16.7249
LMO2	A_Reject	B_NOReject	0.104398	7.4037	7.02892	3.46982e-12	4.70083e-11	16.7242
POLG	A_Reject	B_NOReject	0.104711	7.83735	7.02692	3.51805e-12	4.7625e-11	16.7107
PTPN3	A_Reject	B_NOReject	-0.188676	8.21531	-7.02667	3.52397e-12	4.76684e-11	16.709
RUNX2	A_Reject	B_NOReject	0.16949	5.83775	7.02507	3.56306e-12	4.81601e-11	16.6982
LRRC25	A_Reject	B_NOReject	0.110409	6.40663	7.02035	3.68056e-12	4.97101e-11	16.6665
KCNIP3	A_Reject	B_NOReject	-0.0877806	5.27744	-7.02015	3.68572e-12	4.97416e-11	16.6651
IFFO2	A_Reject	B_NOReject	0.186138	6.97891	7.01972	3.69662e-12	4.98505e-11	16.6622
TTC13	A_Reject	B_NOReject	0.208479	7.55538	7.01936	3.70578e-12	4.99097e-11	16.6598
DOCK11	A_Reject	B_NOReject	0.335134	8.08162	7.01932	3.70669e-12	4.99097e-11	16.6596
CHEK2	A_Reject	B_NOReject	0.122788	5.81446	7.01769	3.74865e-12	5.04361e-11	16.6486
ARL6IP5	A_Reject	B_NOReject	0.183918	10.6345	7.00608	4.05976e-12	5.45802e-11	16.5706
PMP22	A_Reject	B_NOReject	0.257833	7.67897	7.0057	4.07033e-12	5.46737e-11	16.5681
SORT1	A_Reject	B_NOReject	-0.105771	7.51687	-7.00561	4.07293e-12	5.46737e-11	16.5674
MMRN2	A_Reject	B_NOReject	0.146867	6.25866	7.00449	4.10441e-12	5.50542e-11	16.5599
FAM43A	A_Reject	B_NOReject	0.282794	6.96026	7.00391	4.12075e-12	5.52312e-11	16.556
COLGALT1	A_Reject	B_NOReject	0.126594	7.26444	7.00363	4.12853e-12	5.52568e-11	16.5542
C18orf8	A_Reject	B_NOReject	0.150796	7.68568	7.00362	4.12894e-12	5.52568e-11	16.5541
CORO1B	A_Reject	B_NOReject	0.138763	6.91182	7.00286	4.15053e-12	5.55035e-11	16.549
CDK8	A_Reject	B_NOReject	-0.127696	7.5226	-7.00264	4.15669e-12	5.55436e-11	16.5475
XPO6	A_Reject	B_NOReject	0.118568	8.08235	6.99618	4.34516e-12	5.80179e-11	16.5042
IL1RL2	A_Reject	B_NOReject	-0.108589	5.30892	-6.98555	4.67347e-12	6.23115e-11	16.4329
RASSF8	A_Reject	B_NOReject	-0.100542	5.28857	-6.98554	4.6738e-12	6.23115e-11	16.4328
GFRA2	A_Reject	B_NOReject	0.120837	5.17106	6.98343	4.74165e-12	6.31681e-11	16.4188
SH3BP2	A_Reject	B_NOReject	0.120163	7.20199	6.98327	4.74684e-12	6.31893e-11	16.4177
RRAS	A_Reject	B_NOReject	0.194256	8.39537	6.98265	4.76723e-12	6.34128e-11	16.4135
LANCL2	A_Reject	B_NOReject	-0.0899862	7.16975	-6.9824	4.77514e-12	6.347e-11	16.4119
PIM3	A_Reject	B_NOReject	0.150663	9.85366	6.98132	4.81064e-12	6.38936e-11	16.4046
CCL23	A_Reject	B_NOReject	0.217152	5.11026	6.97871	4.89726e-12	6.4995e-11	16.3872
GNAL	A_Reject	B_NOReject	-0.12857	4.56442	-6.9778	4.92779e-12	6.53509e-11	16.3811
KCTD12	A_Reject	B_NOReject	0.240447	9.67253	6.97749	4.93827e-12	6.54405e-11	16.379
TPK1	A_Reject	B_NOReject	0.147819	5.92203	6.97635	4.97688e-12	6.59024e-11	16.3714
SLC25A3	A_Reject	B_NOReject	-0.102927	11.7208	-6.97469	5.0338e-12	6.6606e-11	16.3603
CTNNBL1	A_Reject	B_NOReject	0.148985	8.22412	6.97378	5.06528e-12	6.69721e-11	16.3542
USP46	A_Reject	B_NOReject	-0.0945932	6.46675	-6.97352	5.0742e-12	6.70397e-11	16.3525
EPB41L4B	A_Reject	B_NOReject	-0.148457	5.89994	-6.9724	5.11314e-12	6.75035e-11	16.345
SLC40A1	A_Reject	B_NOReject	0.190505	10.0801	6.97014	5.19285e-12	6.85043e-11	16.3299
INVS	A_Reject	B_NOReject	-0.0803532	5.47384	-6.96982	5.2043e-12	6.86039e-11	16.3277
HDC	A_Reject	B_NOReject	0.20248	4.63626	6.96877	5.24179e-12	6.90464e-11	16.3207
PLEKHA2	A_Reject	B_NOReject	0.103832	7.01297	6.96326	5.44283e-12	7.16408e-11	16.2839
FCHSD2	A_Reject	B_NOReject	0.156222	6.29775	6.96085	5.53317e-12	7.27754e-11	16.2678
AXL	A_Reject	B_NOReject	0.187616	6.87139	6.96053	5.54511e-12	7.2878e-11	16.2657
WWC3	A_Reject	B_NOReject	0.110295	7.80176	6.95963	5.57936e-12	7.32734e-11	16.2597
TSPAN14	A_Reject	B_NOReject	0.118712	8.02638	6.95911	5.59892e-12	7.34754e-11	16.2563
BMP7	A_Reject	B_NOReject	-0.143037	5.71623	-6.9587	5.61473e-12	7.3628e-11	16.2535
DLG5	A_Reject	B_NOReject	-0.110421	6.97875	-6.95767	5.65438e-12	7.40927e-11	16.2466
PTP4A2	A_Reject	B_NOReject	0.133327	10.4176	6.95629	5.70769e-12	7.47355e-11	16.2374
RABGAP1L	A_Reject	B_NOReject	0.133939	6.03287	6.95548	5.73942e-12	7.5095e-11	16.232
BARX2	A_Reject	B_NOReject	-0.110327	5.82551	-6.95473	5.76913e-12	7.54277e-11	16.227
MAP3K3	A_Reject	B_NOReject	0.109358	7.08855	6.94819	6.03186e-12	7.88041e-11	16.1834
PRDX2	A_Reject	B_NOReject	-0.119409	9.96882	-6.94462	6.18041e-12	8.06848e-11	16.1596
FH	A_Reject	B_NOReject	-0.153364	9.57289	-6.93893	6.4245e-12	8.38092e-11	16.1218
M6PR	A_Reject	B_NOReject	0.119268	9.64302	6.93622	6.54404e-12	8.53054e-11	16.1037
SMAP2	A_Reject	B_NOReject	0.295232	7.03701	6.93592	6.5576e-12	8.54188e-11	16.1017
PPP2R3C	A_Reject	B_NOReject	0.138647	5.77676	6.93167	6.7498e-12	8.78574e-11	16.0735
SLC52A3	A_Reject	B_NOReject	-0.111586	7.10695	-6.92992	6.83082e-12	8.88462e-11	16.0618
ECRP	A_Reject	B_NOReject	0.23748	3.80598	6.9273	6.95331e-12	9.03724e-11	16.0444
ARHGEF37	A_Reject	B_NOReject	-0.0864081	6.56353	-6.92556	7.03624e-12	9.13828e-11	16.0329
RAP1A	A_Reject	B_NOReject	0.105557	7.92847	6.92509	7.0586e-12	9.16055e-11	16.0297
SMIM6	A_Reject	B_NOReject	-0.242705	7.46755	-6.92367	7.12685e-12	9.24231e-11	16.0203
SELP	A_Reject	B_NOReject	0.240783	7.16013	6.92294	7.16231e-12	9.28144e-11	16.0155
UBE2C	A_Reject	B_NOReject	0.261243	6.39907	6.92103	7.25598e-12	9.39591e-11	16.0028
TMEM56	A_Reject	B_NOReject	-0.218648	6.76161	-6.92014	7.29981e-12	9.44571e-11	15.9969
RGS6	A_Reject	B_NOReject	-0.074523	4.89295	-6.91682	7.46645e-12	9.65423e-11	15.9748
RASA3	A_Reject	B_NOReject	0.0874636	6.14485	6.91522	7.54802e-12	9.75254e-11	15.9642
DUOXA1	A_Reject	B_NOReject	-0.112872	5.28358	-6.91461	7.57913e-12	9.78554e-11	15.9602
IGHA1	A_Reject	B_NOReject	0.728259	8.16776	6.91263	7.68149e-12	9.91042e-11	15.9471
BARD1	A_Reject	B_NOReject	0.221008	5.59132	6.91195	7.71747e-12	9.94766e-11	15.9425
TSC1	A_Reject	B_NOReject	-0.0850332	7.37908	-6.91187	7.72167e-12	9.94766e-11	15.942
TMPRSS2	A_Reject	B_NOReject	-0.235989	7.65189	-6.90928	7.85845e-12	1.01165e-10	15.9248
CD1B	A_Reject	B_NOReject	0.13698	4.46206	6.90913	7.86649e-12	1.01194e-10	15.9238
LGALSL	A_Reject	B_NOReject	-0.1653	7.11259	-6.9047	8.10581e-12	1.04122e-10	15.8945
DSN1	A_Reject	B_NOReject	0.162644	7.50251	6.9047	8.10597e-12	1.04122e-10	15.8945
CD80	A_Reject	B_NOReject	0.0934333	4.98807	6.90233	8.23702e-12	1.05729e-10	15.8788
KCNN4	A_Reject	B_NOReject	0.157326	6.1045	6.90206	8.25242e-12	1.05849e-10	15.877
CLC	A_Reject	B_NOReject	0.417597	5.2446	6.89892	8.42993e-12	1.08047e-10	15.8562
TICAM1	A_Reject	B_NOReject	0.138411	7.16152	6.89827	8.46721e-12	1.08446e-10	15.8519
ABCC1	A_Reject	B_NOReject	0.142686	6.98855	6.89785	8.49129e-12	1.08675e-10	15.8491
ABCG2	A_Reject	B_NOReject	-0.174702	6.25119	-6.89711	8.53369e-12	1.09138e-10	15.8442
GRB14	A_Reject	B_NOReject	-0.237245	8.9041	-6.89627	8.58208e-12	1.09677e-10	15.8387
PARD3	A_Reject	B_NOReject	-0.122704	7.79903	-6.89616	8.58879e-12	1.09683e-10	15.838
RGS13	A_Reject	B_NOReject	0.268361	3.46959	6.89457	8.68152e-12	1.10787e-10	15.8275
ALS2CR12	A_Reject	B_NOReject	-0.0823384	3.65868	-6.89446	8.68834e-12	1.10794e-10	15.8267
CEACAM21	A_Reject	B_NOReject	0.101397	6.29321	6.89423	8.70151e-12	1.10881e-10	15.8252
STIL	A_Reject	B_NOReject	0.195175	5.40335	6.89323	8.76065e-12	1.11554e-10	15.8186
C6orf62	A_Reject	B_NOReject	0.151517	9.23273	6.8931	8.76849e-12	1.11573e-10	15.8177
LRP3	A_Reject	B_NOReject	-0.0896173	6.40209	-6.89232	8.81481e-12	1.12081e-10	15.8126
CYFIP1	A_Reject	B_NOReject	0.127316	9.01302	6.88108	9.51082e-12	1.20844e-10	15.7383
CDKN3	A_Reject	B_NOReject	0.265547	5.3406	6.88053	9.54647e-12	1.21209e-10	15.7346
RPL10	A_Reject	B_NOReject	0.0769773	9.63895	6.87884	9.65617e-12	1.22514e-10	15.7235
TNFRSF4	A_Reject	B_NOReject	0.140647	6.14204	6.87504	9.90663e-12	1.25601e-10	15.6984
KARS	A_Reject	B_NOReject	0.162804	10.4889	6.86924	1.03024e-11	1.30524e-10	15.6602
OCIAD1	A_Reject	B_NOReject	-0.072373	9.23293	-6.86775	1.04061e-11	1.31743e-10	15.6504
GOLT1A	A_Reject	B_NOReject	-0.288075	6.87453	-6.86544	1.05698e-11	1.33719e-10	15.6351
TMEM99	A_Reject	B_NOReject	-0.151509	6.97587	-6.86342	1.07144e-11	1.35452e-10	15.6218
CCNK	A_Reject	B_NOReject	0.111198	8.13216	6.86297	1.0747e-11	1.35765e-10	15.6189
CACFD1	A_Reject	B_NOReject	-0.115029	7.07352	-6.86281	1.0759e-11	1.3582e-10	15.6178
TAF1A	A_Reject	B_NOReject	0.147689	5.337	6.86096	1.0894e-11	1.37425e-10	15.6056
GGN	A_Reject	B_NOReject	-0.103081	6.39689	-6.8575	1.11504e-11	1.40559e-10	15.5829
IFITM2	A_Reject	B_NOReject	0.214168	11.2584	6.85487	1.135e-11	1.42973e-10	15.5655
COX15	A_Reject	B_NOReject	-0.0795866	6.79358	-6.84919	1.17923e-11	1.48437e-10	15.5282
BCL7A	A_Reject	B_NOReject	-0.135868	6.28063	-6.84703	1.19645e-11	1.50426e-10	15.514
ATRN	A_Reject	B_NOReject	-0.107099	7.87134	-6.84695	1.19715e-11	1.50426e-10	15.5134
SALL3	A_Reject	B_NOReject	-0.163884	5.09142	-6.84689	1.19759e-11	1.50426e-10	15.5131
DBT	A_Reject	B_NOReject	-0.151624	6.79829	-6.84494	1.21343e-11	1.52307e-10	15.5002
C1RL	A_Reject	B_NOReject	0.252846	8.32755	6.84464	1.21585e-11	1.52501e-10	15.4983
RGS2	A_Reject	B_NOReject	0.3124	8.39798	6.84295	1.2298e-11	1.54141e-10	15.4871
SLC16A10	A_Reject	B_NOReject	-0.247079	7.18303	-6.84206	1.23716e-11	1.54954e-10	15.4813
AMFR	A_Reject	B_NOReject	-0.143993	9.49754	-6.84015	1.25312e-11	1.56841e-10	15.4688
DEPDC4	A_Reject	B_NOReject	-0.142375	4.14013	-6.8399	1.25522e-11	1.56992e-10	15.4671
PIK3C2B	A_Reject	B_NOReject	0.182867	7.70183	6.83842	1.26782e-11	1.58455e-10	15.4574
TBCC	A_Reject	B_NOReject	0.127366	8.23698	6.83756	1.27512e-11	1.59254e-10	15.4518
ABHD17A	A_Reject	B_NOReject	0.236531	9.78699	6.83672	1.28231e-11	1.60039e-10	15.4463
PLEKHG1	A_Reject	B_NOReject	0.150655	5.97653	6.83382	1.30753e-11	1.6307e-10	15.4272
ZDHHC15	A_Reject	B_NOReject	-0.110737	4.96665	-6.83285	1.31612e-11	1.64026e-10	15.4208
PRX	A_Reject	B_NOReject	-0.113486	6.84739	-6.83273	1.31721e-11	1.64044e-10	15.42
RAD51AP1	A_Reject	B_NOReject	0.208764	5.0683	6.83144	1.32862e-11	1.65349e-10	15.4116
SKIDA1	A_Reject	B_NOReject	-0.159757	5.26878	-6.82724	1.36666e-11	1.69962e-10	15.384
BRD2	A_Reject	B_NOReject	0.159304	8.59131	6.82661	1.37236e-11	1.70551e-10	15.38
FA2H	A_Reject	B_NOReject	-0.100576	6.3465	-6.82566	1.38115e-11	1.71522e-10	15.3737
PEX5	A_Reject	B_NOReject	-0.135121	8.25178	-6.82223	1.41334e-11	1.75396e-10	15.3512
SDC2	A_Reject	B_NOReject	-0.162857	9.30124	-6.81665	1.46714e-11	1.81945e-10	15.3147
PITX3	A_Reject	B_NOReject	-0.152253	6.06315	-6.81579	1.47564e-11	1.82869e-10	15.3091
C5orf56	A_Reject	B_NOReject	0.110503	5.69473	6.81446	1.48891e-11	1.84328e-10	15.3003
PLA2G4F	A_Reject	B_NOReject	-0.137886	6.50184	-6.81439	1.48951e-11	1.84328e-10	15.2999
PVALB	A_Reject	B_NOReject	-0.506351	7.83478	-6.81321	1.50139e-11	1.85668e-10	15.2922
MTFR2	A_Reject	B_NOReject	0.207476	4.50834	6.81217	1.51189e-11	1.86834e-10	15.2854
TCF19	A_Reject	B_NOReject	0.183448	5.48364	6.81021	1.53186e-11	1.89053e-10	15.2725
EXOSC9	A_Reject	B_NOReject	0.143536	8.06037	6.81019	1.53199e-11	1.89053e-10	15.2724
LOC729966	A_Reject	B_NOReject	-0.0862968	5.4234	-6.80989	1.53509e-11	1.89303e-10	15.2705
MRPL15	A_Reject	B_NOReject	-0.155409	8.55693	-6.79735	1.66945e-11	2.05727e-10	15.1885
TPX2	A_Reject	B_NOReject	0.268548	5.04776	6.79365	1.71125e-11	2.10731e-10	15.1643
CCL21	A_Reject	B_NOReject	0.446985	7.51614	6.78956	1.75857e-11	2.16406e-10	15.1377
MKI67	A_Reject	B_NOReject	0.151186	4.43554	6.78738	1.78432e-11	2.19422e-10	15.1235
CXCR3	A_Reject	B_NOReject	0.128836	6.79415	6.78655	1.79427e-11	2.20491e-10	15.1181
ACADL	A_Reject	B_NOReject	-0.206072	7.46528	-6.78592	1.80186e-11	2.21269e-10	15.1139
CDKN2D	A_Reject	B_NOReject	0.166272	6.62331	6.78393	1.82593e-11	2.24068e-10	15.101
RBPMS2	A_Reject	B_NOReject	-0.212861	7.64277	-6.78205	1.84901e-11	2.26743e-10	15.0887
KLHL23	A_Reject	B_NOReject	-0.15188	6.1825	-6.77817	1.89746e-11	2.32522e-10	15.0634
PIP4K2A	A_Reject	B_NOReject	0.121864	6.26625	6.77632	1.92102e-11	2.35245e-10	15.0514
HERPUD2	A_Reject	B_NOReject	0.158354	8.65846	6.77529	1.93418e-11	2.36692e-10	15.0447
GPR157	A_Reject	B_NOReject	-0.0858872	6.04916	-6.77519	1.93557e-11	2.36697e-10	15.044
FBXW7	A_Reject	B_NOReject	0.190299	7.25938	6.77325	1.9607e-11	2.39603e-10	15.0314
PIAS2	A_Reject	B_NOReject	-0.102888	6.65127	-6.7712	1.98771e-11	2.42735e-10	15.0181
UHRF1	A_Reject	B_NOReject	0.233198	5.26481	6.76355	2.09154e-11	2.55238e-10	14.9683
APOA1BP	A_Reject	B_NOReject	-0.169465	9.77087	-6.7629	2.10053e-11	2.56157e-10	14.9641
IGLL3P	A_Reject	B_NOReject	0.621286	6.89817	6.76209	2.11187e-11	2.57362e-10	14.9589
SYDE2	A_Reject	B_NOReject	-0.114424	5.17463	-6.75945	2.14926e-11	2.61736e-10	14.9417
ANKRD13A	A_Reject	B_NOReject	0.131971	7.78916	6.75717	2.1822e-11	2.65564e-10	14.9269
GCH1	A_Reject	B_NOReject	0.295315	9.47763	6.75695	2.18529e-11	2.65756e-10	14.9255
DENND4B	A_Reject	B_NOReject	0.181077	8.16624	6.75395	2.2293e-11	2.7092e-10	14.906
MALRD1	A_Reject	B_NOReject	-0.167085	5.01099	-6.75182	2.26113e-11	2.74599e-10	14.8922
LDLRAD4	A_Reject	B_NOReject	0.171389	6.16015	6.74839	2.31318e-11	2.80727e-10	14.87
NIN	A_Reject	B_NOReject	0.129049	5.93294	6.7395	2.45387e-11	2.97595e-10	14.8123
TFPT	A_Reject	B_NOReject	0.1553	6.59463	6.73916	2.45928e-11	2.98045e-10	14.8101
PABPC1	A_Reject	B_NOReject	0.103587	11.3932	6.73836	2.47246e-11	2.99436e-10	14.8049
SLC25A16	A_Reject	B_NOReject	-0.125533	7.40499	-6.73385	2.54743e-11	3.08304e-10	14.7758
PLA2G4A	A_Reject	B_NOReject	0.266743	6.85831	6.73343	2.55459e-11	3.08958e-10	14.773
TRIM59	A_Reject	B_NOReject	0.194048	4.28655	6.72802	2.64776e-11	3.20006e-10	14.738
LONRF3	A_Reject	B_NOReject	-0.131097	5.43318	-6.72742	2.65829e-11	3.21058e-10	14.7342
MAPK1	A_Reject	B_NOReject	0.100162	7.05271	6.72637	2.67691e-11	3.2299e-10	14.7273
BPIFA1	A_Reject	B_NOReject	-0.0932111	4.65866	-6.72631	2.67796e-11	3.2299e-10	14.727
DOC2B	A_Reject	B_NOReject	0.127639	6.12001	6.72562	2.69015e-11	3.24238e-10	14.7225
OTUB2	A_Reject	B_NOReject	-0.070235	5.3277	-6.72531	2.69574e-11	3.24689e-10	14.7205
NR4A2	A_Reject	B_NOReject	0.247574	5.01226	6.72282	2.74059e-11	3.29865e-10	14.7044
PAK6	A_Reject	B_NOReject	-0.115298	6.05951	-6.71826	2.82451e-11	3.39734e-10	14.6749
JAKMIP2	A_Reject	B_NOReject	0.104266	3.35326	6.7151	2.88419e-11	3.46674e-10	14.6545
POLR3GL	A_Reject	B_NOReject	0.180417	8.63084	6.71302	2.92399e-11	3.51218e-10	14.6411
GFM2	A_Reject	B_NOReject	-0.179274	7.07979	-6.70407	3.10206e-11	3.72353e-10	14.5834
APCDD1L	A_Reject	B_NOReject	-0.118916	6.7134	-6.70268	3.13071e-11	3.75536e-10	14.5744
FUT4	A_Reject	B_NOReject	0.155579	6.52831	6.70107	3.16426e-11	3.79301e-10	14.564
DBNDD1	A_Reject	B_NOReject	-0.108284	6.4571	-6.69751	3.23946e-11	3.88052e-10	14.5411
BUB1B	A_Reject	B_NOReject	0.261759	4.98116	6.69702	3.24991e-11	3.89038e-10	14.538
GPRIN3	A_Reject	B_NOReject	0.124628	5.75451	6.69597	3.27252e-11	3.91478e-10	14.5312
PELI1	A_Reject	B_NOReject	0.158653	7.08565	6.69519	3.28937e-11	3.93226e-10	14.5262
COLCA1	A_Reject	B_NOReject	-0.218802	7.15329	-6.6929	3.3393e-11	3.98923e-10	14.5115
RPA4	A_Reject	B_NOReject	0.151442	4.59371	6.69132	3.37426e-11	4.02826e-10	14.5013
FAM92A1	A_Reject	B_NOReject	-0.122416	7.61312	-6.6904	3.39485e-11	4.05009e-10	14.4954
BRAF	A_Reject	B_NOReject	-0.0885384	6.91169	-6.68889	3.42872e-11	4.08773e-10	14.4857
CENPE	A_Reject	B_NOReject	0.173958	5.20418	6.6873	3.46484e-11	4.12799e-10	14.4754
CP	A_Reject	B_NOReject	0.32078	5.8466	6.68598	3.49517e-11	4.16131e-10	14.4669
ZKSCAN4	A_Reject	B_NOReject	0.104001	6.20963	6.68191	3.59013e-11	4.27148e-10	14.4408
MBD3L2	A_Reject	B_NOReject	-0.176029	6.29662	-6.67608	3.73049e-11	4.43547e-10	14.4033
ABCB9	A_Reject	B_NOReject	-0.0733634	5.51112	-6.67495	3.75835e-11	4.46557e-10	14.3961
POMGNT2	A_Reject	B_NOReject	-0.126728	7.2948	-6.67307	3.80501e-11	4.51797e-10	14.384
EPN3	A_Reject	B_NOReject	-0.123649	5.8204	-6.6726	3.81676e-11	4.52886e-10	14.381
SLC16A2	A_Reject	B_NOReject	-0.183444	7.15008	-6.67206	3.83048e-11	4.54207e-10	14.3775
ZNF99	A_Reject	B_NOReject	-0.136231	3.7985	-6.67053	3.86902e-11	4.58468e-10	14.3677
CYBA	A_Reject	B_NOReject	0.203027	10.4832	6.66788	3.937e-11	4.6621e-10	14.3507
DNAJB2	A_Reject	B_NOReject	-0.101053	7.28504	-6.66655	3.9716e-11	4.6999e-10	14.3422
SEL1L3	A_Reject	B_NOReject	0.246119	8.29004	6.66532	4.00388e-11	4.73492e-10	14.3343
C1orf105	A_Reject	B_NOReject	-0.151971	4.92927	-6.66514	4.00853e-11	4.73723e-10	14.3331
PHOSPHO1	A_Reject	B_NOReject	-0.0936739	6.14781	-6.66465	4.0214e-11	4.74924e-10	14.33
MTMR7	A_Reject	B_NOReject	-0.0816131	4.67091	-6.66455	4.02409e-11	4.74924e-10	14.3294
ERMN	A_Reject	B_NOReject	0.105807	3.66961	6.66076	4.12552e-11	4.86331e-10	14.3051
TFF3	A_Reject	B_NOReject	0.25176	6.01613	6.66073	4.12627e-11	4.86331e-10	14.3049
RGS7	A_Reject	B_NOReject	-0.2431	4.95844	-6.65329	4.33284e-11	5.10335e-10	14.2572
LCN6	A_Reject	B_NOReject	0.115167	4.4311	6.65163	4.38023e-11	5.15571e-10	14.2466
HOXB-AS3	A_Reject	B_NOReject	-0.129226	6.55128	-6.65112	4.39489e-11	5.16951e-10	14.2433
INSR	A_Reject	B_NOReject	-0.196831	8.51157	-6.64983	4.43212e-11	5.20982e-10	14.2351
TMEM9	A_Reject	B_NOReject	-0.127183	8.87247	-6.64954	4.44045e-11	5.21612e-10	14.2333
DLEU2	A_Reject	B_NOReject	0.139844	4.58461	6.64903	4.45553e-11	5.22802e-10	14.23
MRPS25	A_Reject	B_NOReject	-0.0917509	7.63416	-6.64899	4.45653e-11	5.22802e-10	14.2297
KAT6A	A_Reject	B_NOReject	0.0810508	7.69357	6.64164	4.67626e-11	5.48213e-10	14.1828
SCN2B	A_Reject	B_NOReject	-0.0822119	5.54878	-6.63538	4.872e-11	5.70781e-10	14.1427
ATP6V1G3	A_Reject	B_NOReject	-0.421819	7.88812	-6.63366	4.92722e-11	5.76849e-10	14.1317
KLK1	A_Reject	B_NOReject	-0.643722	7.91376	-6.63356	4.93036e-11	5.76849e-10	14.1311
AKR1C2	A_Reject	B_NOReject	-0.176019	6.36344	-6.63341	4.93522e-11	5.77034e-10	14.1302
BTBD3	A_Reject	B_NOReject	-0.118347	7.38208	-6.63069	5.02366e-11	5.86983e-10	14.1128
KPTN	A_Reject	B_NOReject	-0.100982	7.19774	-6.62477	5.22184e-11	6.09735e-10	14.0751
SLC29A2	A_Reject	B_NOReject	-0.093819	6.61442	-6.62409	5.24511e-11	6.12046e-10	14.0707
SPTBN4	A_Reject	B_NOReject	-0.078185	5.56784	-6.62386	5.25287e-11	6.12544e-10	14.0693
CCND3	A_Reject	B_NOReject	0.128123	6.38575	6.62373	5.25737e-11	6.12663e-10	14.0684
DCP2	A_Reject	B_NOReject	0.0981253	6.0966	6.62308	5.27988e-11	6.14878e-10	14.0643
VWA7	A_Reject	B_NOReject	-0.075032	6.01444	-6.62276	5.29084e-11	6.15747e-10	14.0623
AKAP6	A_Reject	B_NOReject	-0.107784	4.48591	-6.62127	5.34256e-11	6.21356e-10	14.0528
SCD5	A_Reject	B_NOReject	-0.118874	6.49562	-6.62058	5.36669e-11	6.23749e-10	14.0484
CREB3L3	A_Reject	B_NOReject	-0.120542	5.48483	-6.61668	5.50508e-11	6.39411e-10	14.0235
LRTOMT	A_Reject	B_NOReject	-0.096533	5.8866	-6.61518	5.55915e-11	6.45266e-10	14.014
CDC42SE2	A_Reject	B_NOReject	0.225549	8.57201	6.61494	5.56793e-11	6.45858e-10	14.0124
FBN3	A_Reject	B_NOReject	-0.13684	4.56071	-6.61461	5.57992e-11	6.46823e-10	14.0103
NUP210	A_Reject	B_NOReject	0.119892	6.63859	6.61396	5.60372e-11	6.49152e-10	14.0062
SLCO2B1	A_Reject	B_NOReject	0.155969	7.24821	6.61266	5.65147e-11	6.54254e-10	13.9979
CNNM1	A_Reject	B_NOReject	-0.0954877	4.2733	-6.60965	5.76319e-11	6.66747e-10	13.9788
TAB3	A_Reject	B_NOReject	-0.0692439	5.7925	-6.60667	5.87633e-11	6.7939e-10	13.9598
TGFBR2	A_Reject	B_NOReject	0.133797	8.9661	6.60636	5.88831e-11	6.80328e-10	13.9578
SNTB1	A_Reject	B_NOReject	-0.107421	5.94803	-6.60611	5.89805e-11	6.81006e-10	13.9562
AMIGO1	A_Reject	B_NOReject	-0.14386	5.73718	-6.60565	5.91546e-11	6.82568e-10	13.9534
EPM2A	A_Reject	B_NOReject	-0.131874	6.16363	-6.60517	5.93406e-11	6.84265e-10	13.9503
KIF2A	A_Reject	B_NOReject	0.160556	6.35087	6.60488	5.94538e-11	6.85122e-10	13.9484
CPA3	A_Reject	B_NOReject	0.48167	6.60586	6.60442	5.963e-11	6.86702e-10	13.9455
KLHDC4	A_Reject	B_NOReject	0.0947308	6.84398	6.60031	6.1248e-11	7.04873e-10	13.9194
CASP9	A_Reject	B_NOReject	-0.0749144	7.62217	-6.60001	6.13684e-11	7.05796e-10	13.9175
KCNQ1	A_Reject	B_NOReject	-0.149418	7.59694	-6.59988	6.14208e-11	7.05938e-10	13.9167
POMT1	A_Reject	B_NOReject	-0.105721	6.82365	-6.59906	6.17517e-11	7.09277e-10	13.9114
ECHDC2	A_Reject	B_NOReject	-0.149381	8.91118	-6.59661	6.27411e-11	7.20171e-10	13.8959
DOCK4	A_Reject	B_NOReject	0.111461	6.44675	6.59504	6.33879e-11	7.27121e-10	13.8859
FRMD7	A_Reject	B_NOReject	-0.190286	4.59141	-6.59361	6.39779e-11	7.3341e-10	13.8769
AMH	A_Reject	B_NOReject	-0.0694487	6.02927	-6.59276	6.43358e-11	7.37033e-10	13.8714
NXF2	A_Reject	B_NOReject	-0.115266	4.77045	-6.59069	6.5205e-11	7.46503e-10	13.8583
SHISA9	A_Reject	B_NOReject	-0.133502	5.17297	-6.58876	6.60304e-11	7.55462e-10	13.8461
ZDHHC3	A_Reject	B_NOReject	-0.0744618	6.95944	-6.58489	6.77128e-11	7.74207e-10	13.8215
CCND2	A_Reject	B_NOReject	0.202021	6.40625	6.58391	6.81442e-11	7.78633e-10	13.8153
MOCS2	A_Reject	B_NOReject	-0.146768	9.12952	-6.57965	7.00543e-11	7.99938e-10	13.7883
LIPA	A_Reject	B_NOReject	0.228732	9.14031	6.57839	7.06301e-11	8.0599e-10	13.7804
RNF113A	A_Reject	B_NOReject	0.155721	8.1697	6.57293	7.31781e-11	8.34525e-10	13.7458
KIAA0895	A_Reject	B_NOReject	-0.162976	5.27971	-6.5706	7.42942e-11	8.46704e-10	13.731
S100Z	A_Reject	B_NOReject	0.0724182	3.54671	6.5695	7.48218e-11	8.52164e-10	13.7241
CASP3	A_Reject	B_NOReject	0.188848	7.20799	6.56742	7.58418e-11	8.63222e-10	13.7109
ZFP3	A_Reject	B_NOReject	-0.133977	5.05549	-6.56634	7.63727e-11	8.68702e-10	13.7041
CYC1	A_Reject	B_NOReject	-0.192394	10.6134	-6.56557	7.6754e-11	8.72475e-10	13.6992
SLC25A4	A_Reject	B_NOReject	-0.212087	8.77084	-6.56524	7.69192e-11	8.73789e-10	13.6971
EWSR1	A_Reject	B_NOReject	0.106908	7.96763	6.56487	7.71022e-11	8.75302e-10	13.6948
SPCS3	A_Reject	B_NOReject	0.160119	8.68543	6.56274	7.81724e-11	8.86879e-10	13.6814
SRSF7	A_Reject	B_NOReject	0.130478	9.4858	6.56245	7.83225e-11	8.88009e-10	13.6795
TBC1D2B	A_Reject	B_NOReject	0.152912	6.44758	6.56079	7.91701e-11	8.97041e-10	13.669
FRZB	A_Reject	B_NOReject	0.251284	7.81402	6.55936	7.99061e-11	9.04796e-10	13.66
JARID2	A_Reject	B_NOReject	0.109368	6.39444	6.55652	8.13871e-11	9.20973e-10	13.6421
LGALS1	A_Reject	B_NOReject	0.319928	10.1797	6.55634	8.14816e-11	9.21203e-10	13.6409
XYLB	A_Reject	B_NOReject	-0.146318	5.22988	-6.55628	8.15122e-11	9.21203e-10	13.6406
ASB15	A_Reject	B_NOReject	-0.30148	6.0686	-6.55375	8.28577e-11	9.35808e-10	13.6246
COQ9	A_Reject	B_NOReject	-0.131643	6.61474	-6.55158	8.40332e-11	9.48475e-10	13.6109
TAOK3	A_Reject	B_NOReject	0.131161	7.56424	6.54967	8.50776e-11	9.59647e-10	13.5988
H2AFZ	A_Reject	B_NOReject	0.131441	10.9429	6.54837	8.57948e-11	9.67116e-10	13.5906
CXorf38	A_Reject	B_NOReject	0.187176	7.1824	6.54234	8.92021e-11	1.00488e-09	13.5526
RAB3A	A_Reject	B_NOReject	-0.137688	7.01007	-6.54194	8.94329e-11	1.00684e-09	13.5501
CCNB1IP1	A_Reject	B_NOReject	-0.116518	7.5949	-6.5394	9.09149e-11	1.02287e-09	13.5341
ZNF341	A_Reject	B_NOReject	0.109593	5.23956	6.53777	9.18732e-11	1.03249e-09	13.5239
RPS11	A_Reject	B_NOReject	0.169712	12.4379	6.53775	9.18882e-11	1.03249e-09	13.5237
GPR146	A_Reject	B_NOReject	-0.170768	5.98049	-6.53713	9.2256e-11	1.03597e-09	13.5198
TIMM13	A_Reject	B_NOReject	-0.108504	7.51499	-6.53606	9.28957e-11	1.04248e-09	13.5131
GHRHR	A_Reject	B_NOReject	-0.0841294	5.27377	-6.53561	9.31656e-11	1.04484e-09	13.5102
TTK	A_Reject	B_NOReject	0.270632	4.07947	6.53487	9.36091e-11	1.04915e-09	13.5056
B4GALNT3	A_Reject	B_NOReject	-0.0791194	5.19016	-6.53198	9.53709e-11	1.06821e-09	13.4874
PBX4	A_Reject	B_NOReject	0.119464	5.48094	6.53078	9.61127e-11	1.07584e-09	13.4799
TFAP2A	A_Reject	B_NOReject	-0.100812	4.91442	-6.5302	9.64717e-11	1.07917e-09	13.4762
PELI3	A_Reject	B_NOReject	-0.0968058	5.87571	-6.52934	9.70113e-11	1.08452e-09	13.4708
KLC2	A_Reject	B_NOReject	-0.087788	7.20102	-6.52762	9.80908e-11	1.09589e-09	13.46
ERGIC1	A_Reject	B_NOReject	-0.10927	7.15477	-6.52671	9.86707e-11	1.10167e-09	13.4542
A2M	A_Reject	B_NOReject	0.173459	11.0219	6.52642	9.8851e-11	1.10298e-09	13.4525
THSD7B	A_Reject	B_NOReject	-0.13764	4.8829	-6.52327	1.00881e-10	1.12492e-09	13.4326
LSM6	A_Reject	B_NOReject	0.12573	9.34396	6.52191	1.01767e-10	1.13407e-09	13.4241
HSDL2	A_Reject	B_NOReject	-0.163438	8.77653	-6.51821	1.04221e-10	1.16069e-09	13.4009
DGKA	A_Reject	B_NOReject	0.225538	6.23828	6.51538	1.0614e-10	1.18131e-09	13.3831
SLCO3A1	A_Reject	B_NOReject	0.172709	6.57289	6.51321	1.0763e-10	1.19714e-09	13.3695
TOX2	A_Reject	B_NOReject	0.162553	5.58901	6.51081	1.09308e-10	1.21503e-09	13.3544
DIRAS2	A_Reject	B_NOReject	-0.0919629	4.0735	-6.50836	1.1104e-10	1.23351e-09	13.3391
EED	A_Reject	B_NOReject	0.153579	6.95318	6.50813	1.11205e-10	1.23456e-09	13.3376
PEX11A	A_Reject	B_NOReject	-0.128201	7.18072	-6.5079	1.11375e-10	1.23566e-09	13.3361
CAPN13	A_Reject	B_NOReject	-0.092366	6.77913	-6.50619	1.12603e-10	1.24851e-09	13.3254
DNAJC6	A_Reject	B_NOReject	-0.204819	6.25711	-6.50557	1.13049e-10	1.25266e-09	13.3216
CENPH	A_Reject	B_NOReject	0.207969	4.85929	6.5009	1.16496e-10	1.29004e-09	13.2923
SEMA3G	A_Reject	B_NOReject	-0.175159	7.04845	-6.50071	1.16636e-10	1.29078e-09	13.2911
DCP1A	A_Reject	B_NOReject	0.0901367	8.32639	6.4986	1.18233e-10	1.30762e-09	13.2779
LRP12	A_Reject	B_NOReject	-0.133908	6.03291	-6.4973	1.19223e-10	1.31775e-09	13.2697
MIPOL1	A_Reject	B_NOReject	-0.0937273	4.50886	-6.49377	1.21954e-10	1.34709e-09	13.2476
BAG1	A_Reject	B_NOReject	-0.126906	8.65752	-6.49322	1.22382e-10	1.35096e-09	13.2442
THOC6	A_Reject	B_NOReject	0.1064	7.05067	6.49259	1.22877e-10	1.35558e-09	13.2403
ME3	A_Reject	B_NOReject	-0.123077	7.04699	-6.4887	1.25983e-10	1.38897e-09	13.2159
ACVR2B	A_Reject	B_NOReject	-0.0760293	6.86391	-6.48651	1.27766e-10	1.40774e-09	13.2022
SKAP1	A_Reject	B_NOReject	0.191404	7.43703	6.48476	1.29206e-10	1.42272e-09	13.1913
LGALS9	A_Reject	B_NOReject	0.230217	6.77415	6.48428	1.29608e-10	1.42626e-09	13.1883
CCL19	A_Reject	B_NOReject	0.641637	8.68275	6.48376	1.30039e-10	1.4301e-09	13.1851
SDK2	A_Reject	B_NOReject	-0.0699392	5.66182	-6.48326	1.30454e-10	1.43377e-09	13.1819
DLG2	A_Reject	B_NOReject	-0.0822646	4.98544	-6.48252	1.31073e-10	1.43967e-09	13.1773
PTX3	A_Reject	B_NOReject	0.531119	5.2391	6.48124	1.32154e-10	1.45065e-09	13.1693
CDKN2AIPNL	A_Reject	B_NOReject	-0.0912019	5.43942	-6.4809	1.32447e-10	1.45295e-09	13.1672
LRRC32	A_Reject	B_NOReject	0.16065	8.41666	6.47908	1.33995e-10	1.46902e-09	13.1558
ZFYVE9	A_Reject	B_NOReject	-0.111299	5.71198	-6.47859	1.34418e-10	1.47274e-09	13.1528
NUF2	A_Reject	B_NOReject	0.245193	3.55081	6.47796	1.3496e-10	1.47775e-09	13.1488
UBE2F	A_Reject	B_NOReject	0.119631	7.64264	6.47749	1.35365e-10	1.48126e-09	13.1459
SYT9	A_Reject	B_NOReject	-0.0789111	5.11444	-6.47638	1.36332e-10	1.49078e-09	13.139
TYK2	A_Reject	B_NOReject	0.108775	8.78402	6.4763	1.36404e-10	1.49078e-09	13.1385
RPL36A	A_Reject	B_NOReject	0.104353	11.6313	6.47602	1.36648e-10	1.49252e-09	13.1367
SLC6A2	A_Reject	B_NOReject	-0.0629385	4.05362	-6.47488	1.37649e-10	1.50252e-09	13.1296
ATG7	A_Reject	B_NOReject	0.0923722	6.68519	6.47317	1.39162e-10	1.5181e-09	13.1189
PADI2	A_Reject	B_NOReject	-0.138614	5.93782	-6.47304	1.39276e-10	1.51839e-09	13.1181
SLC35B4	A_Reject	B_NOReject	-0.14287	7.95497	-6.47121	1.40915e-10	1.5353e-09	13.1067
TRIM69	A_Reject	B_NOReject	0.117288	5.66323	6.46895	1.42967e-10	1.5567e-09	13.0926
WDR76	A_Reject	B_NOReject	0.131109	5.11961	6.46878	1.43122e-10	1.55743e-09	13.0916
MORN4	A_Reject	B_NOReject	-0.150785	6.41178	-6.46759	1.44221e-10	1.56801e-09	13.0841
RECQL	A_Reject	B_NOReject	0.233654	7.96926	6.46753	1.44273e-10	1.56801e-09	13.0838
SAMM50	A_Reject	B_NOReject	-0.109353	9.15889	-6.46411	1.47463e-10	1.60169e-09	13.0625
WDR44	A_Reject	B_NOReject	0.127013	6.88438	6.46394	1.47622e-10	1.60243e-09	13.0614
KRTAP5-8	A_Reject	B_NOReject	-0.145354	6.09153	-6.46221	1.49261e-10	1.61922e-09	13.0506
PDHA1	A_Reject	B_NOReject	-0.123053	10.0626	-6.46172	1.49734e-10	1.62335e-09	13.0476
PRCP	A_Reject	B_NOReject	0.112206	9.45713	6.46112	1.50311e-10	1.6286e-09	13.0438
WASL	A_Reject	B_NOReject	-0.105048	8.0849	-6.45874	1.52614e-10	1.65253e-09	13.029
CNOT10	A_Reject	B_NOReject	0.131786	7.12409	6.45653	1.54776e-10	1.67491e-09	13.0153
DHX58	A_Reject	B_NOReject	0.120802	6.35383	6.45523	1.56069e-10	1.68787e-09	13.0072
CHKB	A_Reject	B_NOReject	0.138228	9.04742	6.45472	1.56577e-10	1.69232e-09	13.004
TES	A_Reject	B_NOReject	0.137791	7.41861	6.45212	1.592e-10	1.71961e-09	12.9878
GHR	A_Reject	B_NOReject	-0.22336	7.68061	-6.44929	1.62094e-10	1.7498e-09	12.9702
C1orf64	A_Reject	B_NOReject	-0.184591	6.11886	-6.44805	1.63387e-10	1.76267e-09	12.9625
MCMDC2	A_Reject	B_NOReject	-0.0602197	3.48408	-6.44671	1.64789e-10	1.77671e-09	12.9542
FAXC	A_Reject	B_NOReject	-0.122163	3.99914	-6.44641	1.65107e-10	1.77904e-09	12.9523
UQCC1	A_Reject	B_NOReject	-0.107891	6.93213	-6.44622	1.65302e-10	1.78006e-09	12.9511
BRPF1	A_Reject	B_NOReject	0.132239	6.84667	6.446	1.65537e-10	1.7815e-09	12.9497
NBEAL2	A_Reject	B_NOReject	0.13988	6.90578	6.44559	1.65971e-10	1.78508e-09	12.9472
PAX3	A_Reject	B_NOReject	-0.0737926	5.10075	-6.44458	1.67036e-10	1.79543e-09	12.941
S100A7	A_Reject	B_NOReject	-0.146629	4.59074	-6.44289	1.68853e-10	1.81386e-09	12.9304
MTRF1L	A_Reject	B_NOReject	-0.0877184	7.13181	-6.44059	1.71344e-10	1.83949e-09	12.9161
GPX1	A_Reject	B_NOReject	0.159934	11.5207	6.43995	1.72045e-10	1.84589e-09	12.9122
DOPEY2	A_Reject	B_NOReject	0.21807	5.85219	6.43665	1.75699e-10	1.88395e-09	12.8917
CRB3	A_Reject	B_NOReject	-0.131403	7.50657	-6.43584	1.76601e-10	1.89246e-09	12.8867
SOX10	A_Reject	B_NOReject	-0.0960112	5.64399	-6.43379	1.78924e-10	1.91619e-09	12.8739
PRDM14	A_Reject	B_NOReject	-0.108426	4.66449	-6.43332	1.79459e-10	1.92074e-09	12.871
LOC728392	A_Reject	B_NOReject	0.131229	6.79871	6.43044	1.8278e-10	1.9551e-09	12.8532
MCMBP	A_Reject	B_NOReject	0.112943	8.15065	6.42895	1.84522e-10	1.97253e-09	12.8439
FAM64A	A_Reject	B_NOReject	0.14683	5.29543	6.42713	1.86666e-10	1.99424e-09	12.8327
HSPA9	A_Reject	B_NOReject	-0.133566	9.78529	-6.42479	1.89462e-10	2.02288e-09	12.8182
BCAT1	A_Reject	B_NOReject	0.184997	4.78054	6.42236	1.92412e-10	2.05313e-09	12.8031
RAP1B	A_Reject	B_NOReject	0.126852	9.21002	6.4221	1.92731e-10	2.0553e-09	12.8015
FAU	A_Reject	B_NOReject	0.104463	12.7305	6.41204	2.05448e-10	2.18958e-09	12.7392
YWHAH	A_Reject	B_NOReject	0.166086	9.09263	6.41069	2.07206e-10	2.20698e-09	12.7309
GPER1	A_Reject	B_NOReject	-0.0924493	6.50144	-6.409	2.09446e-10	2.22948e-09	12.7204
GREB1	A_Reject	B_NOReject	-0.085769	4.84547	-6.40865	2.09916e-10	2.23313e-09	12.7183
C4orf32	A_Reject	B_NOReject	0.136082	7.30499	6.40831	2.10368e-10	2.23547e-09	12.7162
GRIA3	A_Reject	B_NOReject	-0.144337	4.55093	-6.40829	2.1039e-10	2.23547e-09	12.7161
LINC00205	A_Reject	B_NOReject	-0.116251	4.92494	-6.40816	2.10567e-10	2.236e-09	12.7152
COL11A2	A_Reject	B_NOReject	-0.0776733	5.67774	-6.40521	2.1454e-10	2.27682e-09	12.697
CYTH1	A_Reject	B_NOReject	0.0892915	6.49254	6.40224	2.1862e-10	2.31872e-09	12.6787
CTSG	A_Reject	B_NOReject	0.258801	5.39162	6.40105	2.20267e-10	2.33477e-09	12.6714
MESDC1	A_Reject	B_NOReject	0.103549	6.63618	6.3994	2.22586e-10	2.35794e-09	12.6611
NDST2	A_Reject	B_NOReject	0.0908745	7.08713	6.39918	2.22894e-10	2.35978e-09	12.6598
DOK7	A_Reject	B_NOReject	-0.130598	5.5795	-6.39891	2.23274e-10	2.36098e-09	12.6581
DTNBP1	A_Reject	B_NOReject	0.0965103	7.03945	6.39891	2.23277e-10	2.36098e-09	12.6581
TOX	A_Reject	B_NOReject	0.178562	5.32943	6.39678	2.26311e-10	2.39163e-09	12.645
KCNE4	A_Reject	B_NOReject	0.140712	5.96056	6.39593	2.27536e-10	2.40313e-09	12.6397
C2CD4C	A_Reject	B_NOReject	-0.101276	6.4767	-6.39322	2.31471e-10	2.44322e-09	12.623
RETSAT	A_Reject	B_NOReject	-0.1995	9.02313	-6.39286	2.31993e-10	2.44727e-09	12.6208
MIF4GD	A_Reject	B_NOReject	0.115038	8.67715	6.39022	2.35901e-10	2.487e-09	12.6045
KCNJ4	A_Reject	B_NOReject	-0.0935013	5.36455	-6.38888	2.37916e-10	2.50674e-09	12.5962
WTAP	A_Reject	B_NOReject	0.107387	8.18072	6.38816	2.39003e-10	2.51668e-09	12.5918
NCAPD3	A_Reject	B_NOReject	0.148858	7.12639	6.38667	2.41253e-10	2.53886e-09	12.5827
IDS	A_Reject	B_NOReject	0.0643041	6.96636	6.38584	2.42521e-10	2.55067e-09	12.5776
SLC39A14	A_Reject	B_NOReject	-0.104143	5.74687	-6.38471	2.4427e-10	2.56753e-09	12.5706
C2orf88	A_Reject	B_NOReject	-0.185761	6.82147	-6.384	2.45362e-10	2.57748e-09	12.5662
PNKD	A_Reject	B_NOReject	-0.102065	7.91137	-6.38311	2.46752e-10	2.59053e-09	12.5607
KIAA1462	A_Reject	B_NOReject	0.159597	5.71157	6.37556	2.588e-10	2.71539e-09	12.5143
TRIM50	A_Reject	B_NOReject	-0.130962	5.83539	-6.37396	2.61437e-10	2.74143e-09	12.5044
APTX	A_Reject	B_NOReject	-0.0794855	7.34209	-6.37159	2.65373e-10	2.78104e-09	12.4898
RAB40C	A_Reject	B_NOReject	-0.0711311	7.0221	-6.37044	2.67298e-10	2.79954e-09	12.4828
RRM2	A_Reject	B_NOReject	0.411169	5.73465	6.36751	2.72294e-10	2.85017e-09	12.4647
KLK3	A_Reject	B_NOReject	-0.068292	4.95812	-6.3666	2.73855e-10	2.8648e-09	12.4592
RQCD1	A_Reject	B_NOReject	0.0869204	6.67741	6.36634	2.74296e-10	2.86771e-09	12.4576
ZNF747	A_Reject	B_NOReject	-0.105217	6.29758	-6.36327	2.79661e-10	2.92206e-09	12.4387
TTLL12	A_Reject	B_NOReject	-0.111068	7.26284	-6.36273	2.80614e-10	2.93028e-09	12.4354
ANKRD36BP2	A_Reject	B_NOReject	0.255749	3.96566	6.36215	2.81636e-10	2.93921e-09	12.4319
PAK2	A_Reject	B_NOReject	0.0999342	7.80138	6.35966	2.8609e-10	2.98393e-09	12.4166
FADS1	A_Reject	B_NOReject	0.145051	6.94871	6.35878	2.8769e-10	2.99883e-09	12.4112
CXCL13	A_Reject	B_NOReject	0.751351	6.02625	6.35847	2.8825e-10	3.00288e-09	12.4093
MOCS1	A_Reject	B_NOReject	-0.142087	6.02278	-6.35232	2.99636e-10	3.11966e-09	12.3715
PDE2A	A_Reject	B_NOReject	0.117596	7.1825	6.35105	3.02037e-10	3.14279e-09	12.3638
ARRB1	A_Reject	B_NOReject	0.104868	5.63009	6.34997	3.04086e-10	3.16224e-09	12.3572
IL12RB1	A_Reject	B_NOReject	0.096472	5.37858	6.34782	3.0824e-10	3.2017e-09	12.3439
MFSD1	A_Reject	B_NOReject	0.148181	10.0063	6.34781	3.08245e-10	3.2017e-09	12.3439
MPP3	A_Reject	B_NOReject	-0.0933546	5.84935	-6.34749	3.08871e-10	3.20631e-09	12.342
RDX	A_Reject	B_NOReject	-0.131087	6.94975	-6.34701	3.09798e-10	3.21404e-09	12.339
SNHG12	A_Reject	B_NOReject	0.214661	7.34724	6.34635	3.11091e-10	3.22555e-09	12.335
LRR1	A_Reject	B_NOReject	0.1575	6.81153	6.34569	3.12391e-10	3.23712e-09	12.3309
RNF31	A_Reject	B_NOReject	0.105098	7.32702	6.34316	3.17397e-10	3.28706e-09	12.3154
HGF	A_Reject	B_NOReject	0.125471	4.90554	6.342	3.19718e-10	3.30915e-09	12.3083
CNNM2	A_Reject	B_NOReject	-0.158622	5.9069	-6.33779	3.28274e-10	3.3957e-09	12.2826
SHPK	A_Reject	B_NOReject	-0.141379	6.84818	-6.33759	3.28687e-10	3.39797e-09	12.2814
CASZ1	A_Reject	B_NOReject	-0.0689773	6.59153	-6.33594	3.32129e-10	3.43155e-09	12.2712
ESD	A_Reject	B_NOReject	-0.0644166	10.8358	-6.33368	3.36858e-10	3.47836e-09	12.2575
PDZRN3	A_Reject	B_NOReject	-0.110646	6.44525	-6.33241	3.39558e-10	3.50418e-09	12.2497
XPR1	A_Reject	B_NOReject	-0.134059	6.96438	-6.3305	3.43644e-10	3.54427e-09	12.238
ESYT3	A_Reject	B_NOReject	-0.0670678	4.3038	-6.32804	3.48998e-10	3.59738e-09	12.223
PFDN5	A_Reject	B_NOReject	0.129075	11.4779	6.32729	3.50642e-10	3.61221e-09	12.2184
MUC5B	A_Reject	B_NOReject	-0.0779735	5.29813	-6.32442	3.57011e-10	3.67566e-09	12.2009
ATE1	A_Reject	B_NOReject	-0.094702	5.88351	-6.32426	3.5737e-10	3.67721e-09	12.1999
CKMT2	A_Reject	B_NOReject	-0.391026	7.93627	-6.32273	3.60814e-10	3.71048e-09	12.1906
SLC29A4	A_Reject	B_NOReject	-0.0847472	5.20353	-6.31971	3.67695e-10	3.77903e-09	12.1722
ZNF583	A_Reject	B_NOReject	-0.0873513	5.95317	-6.31945	3.683e-10	3.78304e-09	12.1706
FAM78B	A_Reject	B_NOReject	-0.0962104	5.53253	-6.31862	3.70224e-10	3.80058e-09	12.1655
GLIPR1L1	A_Reject	B_NOReject	-0.0941711	3.7702	-6.3178	3.72119e-10	3.8178e-09	12.1605
HRH3	A_Reject	B_NOReject	-0.0847147	6.01801	-6.31677	3.74532e-10	3.84032e-09	12.1542
PDE1C	A_Reject	B_NOReject	-0.0737042	4.09464	-6.31665	3.74808e-10	3.84091e-09	12.1535
SMCO4	A_Reject	B_NOReject	0.210116	8.66424	6.3147	3.79421e-10	3.88592e-09	12.1416
NUP93	A_Reject	B_NOReject	0.131493	7.77985	6.31411	3.80833e-10	3.89811e-09	12.138
HIST2H2AA3	A_Reject	B_NOReject	0.192918	8.32557	6.31288	3.83776e-10	3.92594e-09	12.1305
DCLRE1B	A_Reject	B_NOReject	0.0858601	6.41301	6.31236	3.85012e-10	3.9363e-09	12.1273
CHRDL2	A_Reject	B_NOReject	-0.0997055	5.43531	-6.31196	3.8597e-10	3.94381e-09	12.1249
C7orf49	A_Reject	B_NOReject	-0.100167	7.8442	-6.31126	3.8768e-10	3.95671e-09	12.1206
TMEM61	A_Reject	B_NOReject	-0.201638	7.58574	-6.31126	3.87684e-10	3.95671e-09	12.1206
ACSS3	A_Reject	B_NOReject	-0.194269	7.80226	-6.30807	3.9549e-10	4.03404e-09	12.1012
SDCBP	A_Reject	B_NOReject	0.168024	10.4266	6.30572	4.01342e-10	4.09136e-09	12.0869
KIAA1919	A_Reject	B_NOReject	-0.12242	6.58237	-6.30521	4.02623e-10	4.10204e-09	12.0838
NRG2	A_Reject	B_NOReject	-0.0779996	4.60416	-6.30431	4.0489e-10	4.12275e-09	12.0783
SSR4	A_Reject	B_NOReject	0.166098	11.2029	6.30176	4.11412e-10	4.18674e-09	12.0627
CGREF1	A_Reject	B_NOReject	-0.13269	5.25081	-6.29751	4.22454e-10	4.29662e-09	12.037
JADE2	A_Reject	B_NOReject	0.0680596	6.92222	6.29449	4.30514e-10	4.37607e-09	12.0185
CD226	A_Reject	B_NOReject	0.132314	4.42578	6.29373	4.32543e-10	4.39415e-09	12.014
ATP7B	A_Reject	B_NOReject	-0.113849	5.52557	-6.29308	4.34325e-10	4.4097e-09	12.01
DOK3	A_Reject	B_NOReject	0.121139	5.82209	6.2926	4.35614e-10	4.42024e-09	12.0071
GAS7	A_Reject	B_NOReject	0.150142	5.8194	6.29232	4.36371e-10	4.42537e-09	12.0054
SLC34A3	A_Reject	B_NOReject	-0.147831	8.82216	-6.29109	4.39731e-10	4.45687e-09	11.9979
ITPR3	A_Reject	B_NOReject	0.108557	5.97295	6.28903	4.4543e-10	4.5116e-09	11.9854
NECAB3	A_Reject	B_NOReject	-0.147067	7.07065	-6.28895	4.45644e-10	4.5116e-09	11.9849
EML3	A_Reject	B_NOReject	0.14833	7.83368	6.28784	4.4875e-10	4.54043e-09	11.9782
MAGI3	A_Reject	B_NOReject	-0.115157	6.3357	-6.28722	4.50493e-10	4.55545e-09	11.9744
PTDSS2	A_Reject	B_NOReject	-0.110319	7.55274	-6.28601	4.53892e-10	4.58718e-09	11.9671
ID3	A_Reject	B_NOReject	0.198254	9.2766	6.28488	4.57101e-10	4.61696e-09	11.9602
NXPE3	A_Reject	B_NOReject	0.152367	5.07664	6.27985	4.71668e-10	4.76135e-09	11.9297
ATP5J2-PTCD1	A_Reject	B_NOReject	-0.0723615	6.31305	-6.27919	4.73607e-10	4.77819e-09	11.9257
CYB5R1	A_Reject	B_NOReject	-0.163461	8.55825	-6.27606	4.82923e-10	4.8682e-09	11.9067
NADK2	A_Reject	B_NOReject	-0.138746	6.9658	-6.276	4.83083e-10	4.8682e-09	11.9064
UBXN10	A_Reject	B_NOReject	-0.0780992	5.56778	-6.2758	4.83688e-10	4.87151e-09	11.9052
STAT3	A_Reject	B_NOReject	0.130381	9.3816	6.27532	4.85133e-10	4.88327e-09	11.9022
TTTY13	A_Reject	B_NOReject	-0.10639	5.28706	-6.27425	4.88379e-10	4.91313e-09	11.8958
EARS2	A_Reject	B_NOReject	-0.0924739	6.55603	-6.27254	4.93613e-10	4.96294e-09	11.8854
RBPJ	A_Reject	B_NOReject	0.110408	7.0686	6.27134	4.97325e-10	4.99741e-09	11.8781
WAS	A_Reject	B_NOReject	0.108324	5.93934	6.26986	5.01911e-10	5.04061e-09	11.8691
TIMP1	A_Reject	B_NOReject	0.305438	9.21746	6.26949	5.03077e-10	5.04944e-09	11.8669
LMNB2	A_Reject	B_NOReject	0.114055	6.1665	6.26733	5.09872e-10	5.11472e-09	11.8538
ABI1	A_Reject	B_NOReject	0.106184	8.07686	6.2666	5.12193e-10	5.13507e-09	11.8494
PEG10	A_Reject	B_NOReject	-0.140624	6.16597	-6.26441	5.19197e-10	5.20232e-09	11.8362
BUD13	A_Reject	B_NOReject	0.12163	7.37387	6.26309	5.23496e-10	5.24241e-09	11.8282
WIPF3	A_Reject	B_NOReject	-0.108401	5.62036	-6.26204	5.2692e-10	5.2737e-09	11.8218
ADRA1A	A_Reject	B_NOReject	-0.0736423	5.44886	-6.26043	5.32207e-10	5.32359e-09	11.8121
CCR6	A_Reject	B_NOReject	0.267582	4.63318	6.25951	5.35266e-10	5.35114e-09	11.8065
POU6F2	A_Reject	B_NOReject	-0.107965	5.35417	-6.25872	5.37878e-10	5.3742e-09	11.8018
SND1	A_Reject	B_NOReject	0.0938779	7.90636	6.25847	5.38714e-10	5.37949e-09	11.8003
COQ3	A_Reject	B_NOReject	-0.149796	7.97725	-6.25791	5.40607e-10	5.39533e-09	11.7968
ZEB2	A_Reject	B_NOReject	0.174244	7.20563	6.25779	5.41007e-10	5.39626e-09	11.7961
LARP1B	A_Reject	B_NOReject	-0.117069	5.8185	-6.25711	5.43299e-10	5.41605e-09	11.792
CHST3	A_Reject	B_NOReject	-0.0890884	6.00569	-6.2548	5.51149e-10	5.49119e-09	11.778
STAC	A_Reject	B_NOReject	-0.106433	5.32852	-6.25316	5.56778e-10	5.54413e-09	11.7681
EHD3	A_Reject	B_NOReject	-0.164118	6.6719	-6.25253	5.58951e-10	5.56263e-09	11.7644
PDZD8	A_Reject	B_NOReject	-0.149709	6.98979	-6.25024	5.66952e-10	5.63906e-09	11.7505
IFI6	A_Reject	B_NOReject	0.398946	8.78992	6.24836	5.7359e-10	5.70185e-09	11.7392
HLCS	A_Reject	B_NOReject	-0.0749812	6.62142	-6.24585	5.82611e-10	5.78826e-09	11.724
CEL	A_Reject	B_NOReject	-0.296056	5.81341	-6.24573	5.8304e-10	5.78925e-09	11.7233
ATP6V1G2	A_Reject	B_NOReject	-0.119291	5.66761	-6.24544	5.84082e-10	5.79632e-09	11.7215
SHBG	A_Reject	B_NOReject	-0.123657	5.78957	-6.24464	5.86972e-10	5.82172e-09	11.7167
UBE2Z	A_Reject	B_NOReject	0.100018	8.26548	6.24339	5.91537e-10	5.86369e-09	11.7092
HS3ST3B1	A_Reject	B_NOReject	0.0988895	5.5202	6.24276	5.93878e-10	5.88358e-09	11.7054
DNAL1	A_Reject	B_NOReject	-0.125462	6.31809	-6.24255	5.94647e-10	5.88787e-09	11.7041
ACOT9	A_Reject	B_NOReject	0.127384	7.94161	6.24227	5.95686e-10	5.89484e-09	11.7024
ADAMTSL1	A_Reject	B_NOReject	-0.0638919	4.72357	-6.24173	5.9766e-10	5.91106e-09	11.6992
NUP85	A_Reject	B_NOReject	0.129886	7.40316	6.2385	6.09727e-10	6.02446e-09	11.6797
HAND2-AS1	A_Reject	B_NOReject	-0.0997494	4.06249	-6.23848	6.09811e-10	6.02446e-09	11.6796
RAB32	A_Reject	B_NOReject	0.131319	7.92439	6.23814	6.11106e-10	6.03385e-09	11.6775
HSF4	A_Reject	B_NOReject	-0.11779	5.96641	-6.23687	6.15939e-10	6.07817e-09	11.6699
ZNF609	A_Reject	B_NOReject	0.0904827	6.47425	6.23649	6.17361e-10	6.08878e-09	11.6676
GHITM	A_Reject	B_NOReject	-0.139974	9.71506	-6.23546	6.2131e-10	6.12429e-09	11.6614
FUS	A_Reject	B_NOReject	0.106795	10.4193	6.23528	6.22013e-10	6.12778e-09	11.6603
GRIP2	A_Reject	B_NOReject	-0.106117	5.7752	-6.23512	6.22628e-10	6.13041e-09	11.6593
GABRB2	A_Reject	B_NOReject	-0.150831	5.2877	-6.23438	6.25488e-10	6.15513e-09	11.6549
UBE2I	A_Reject	B_NOReject	0.0860226	8.29187	6.23419	6.26211e-10	6.1588e-09	11.6538
C9orf91	A_Reject	B_NOReject	0.145554	5.78589	6.23231	6.33541e-10	6.2274e-09	11.6424
APEH	A_Reject	B_NOReject	-0.135502	8.87502	-6.23166	6.36122e-10	6.24928e-09	11.6385
TACR1	A_Reject	B_NOReject	-0.0797482	5.21501	-6.23135	6.37327e-10	6.2573e-09	11.6366
SIGLEC11	A_Reject	B_NOReject	0.14214	6.01967	6.23127	6.37651e-10	6.2573e-09	11.6361
CCDC88C	A_Reject	B_NOReject	0.096235	6.03612	6.23112	6.3824e-10	6.25959e-09	11.6352
KCNN1	A_Reject	B_NOReject	-0.0834202	5.09639	-6.23037	6.41186e-10	6.28499e-09	11.6308
RABL3	A_Reject	B_NOReject	-0.0920969	7.18552	-6.22736	6.53262e-10	6.39708e-09	11.6126
USF1	A_Reject	B_NOReject	0.140407	6.67559	6.22734	6.5335e-10	6.39708e-09	11.6125
TRPM6	A_Reject	B_NOReject	-0.192362	4.90209	-6.22536	6.61358e-10	6.47188e-09	11.6006
CDNF	A_Reject	B_NOReject	-0.187744	5.30111	-6.22298	6.71191e-10	6.56445e-09	11.5862
AGAP1	A_Reject	B_NOReject	-0.134131	6.44493	-6.22181	6.76036e-10	6.60816e-09	11.5792
ODAM	A_Reject	B_NOReject	-0.165427	4.39017	-6.21699	6.96485e-10	6.80428e-09	11.5502
SETD3	A_Reject	B_NOReject	-0.136269	7.65989	-6.21443	7.07564e-10	6.90867e-09	11.5349
NKX3-2	A_Reject	B_NOReject	-0.0761228	4.76016	-6.21417	7.08712e-10	6.91604e-09	11.5333
SCNM1	A_Reject	B_NOReject	0.132268	8.13956	6.21402	7.09357e-10	6.91849e-09	11.5324
C15orf39	A_Reject	B_NOReject	0.0823344	6.13955	6.2131	7.13397e-10	6.95404e-09	11.5269
DIP2C	A_Reject	B_NOReject	-0.166661	8.04007	-6.21197	7.18386e-10	6.99879e-09	11.5201
HNRNPF	A_Reject	B_NOReject	0.144268	9.21345	6.20796	7.36371e-10	7.17003e-09	11.496
ATP5J	A_Reject	B_NOReject	-0.119926	11.502	-6.20519	7.49026e-10	7.28922e-09	11.4795
COX8A	A_Reject	B_NOReject	-0.0971198	12.4727	-6.20342	7.57255e-10	7.36523e-09	11.4688
RAPGEF6	A_Reject	B_NOReject	0.093666	6.03207	6.20136	7.66928e-10	7.45519e-09	11.4565
AMPH	A_Reject	B_NOReject	-0.175271	5.12644	-6.20095	7.68881e-10	7.47004e-09	11.454
ZC3HAV1	A_Reject	B_NOReject	0.124533	7.96365	6.19891	7.78571e-10	7.56001e-09	11.4418
WDR59	A_Reject	B_NOReject	-0.0713589	7.0323	-6.19875	7.7938e-10	7.56369e-09	11.4408
NETO2	A_Reject	B_NOReject	0.185865	5.42186	6.1979	7.83458e-10	7.59907e-09	11.4357
EGR3	A_Reject	B_NOReject	0.185697	5.48199	6.19705	7.87575e-10	7.63479e-09	11.4306
DTL	A_Reject	B_NOReject	0.218072	4.24931	6.19106	8.17146e-10	7.91709e-09	11.3948
P2RX5	A_Reject	B_NOReject	0.201156	6.53406	6.19018	8.21552e-10	7.9554e-09	11.3895
C15orf48	A_Reject	B_NOReject	0.341566	7.17537	6.18975	8.23714e-10	7.97194e-09	11.387
VARS2	A_Reject	B_NOReject	-0.117936	6.97242	-6.18887	8.28205e-10	8.01099e-09	11.3817
DNAJC30	A_Reject	B_NOReject	-0.0992663	7.38756	-6.18877	8.28713e-10	8.0115e-09	11.3811
AVP	A_Reject	B_NOReject	-0.11559	5.84084	-6.18725	8.36476e-10	8.0821e-09	11.372
HCN2	A_Reject	B_NOReject	-0.070854	4.34875	-6.18716	8.36949e-10	8.08223e-09	11.3715
NEO1	A_Reject	B_NOReject	-0.0877206	7.52798	-6.18641	8.4081e-10	8.11506e-09	11.367
DR1	A_Reject	B_NOReject	0.0782636	7.64731	6.18556	8.45225e-10	8.1532e-09	11.3619
HOMER2	A_Reject	B_NOReject	-0.182358	5.19187	-6.18426	8.51985e-10	8.2139e-09	11.3541
C2orf16	A_Reject	B_NOReject	-0.11751	6.47978	-6.18321	8.57509e-10	8.26263e-09	11.3478
NBR1	A_Reject	B_NOReject	-0.0711929	8.10124	-6.1817	8.65531e-10	8.33536e-09	11.3388
MRAP2	A_Reject	B_NOReject	-0.133942	5.13145	-6.18154	8.66355e-10	8.33872e-09	11.3379
NCAPG	A_Reject	B_NOReject	0.210952	4.02559	6.18066	8.71071e-10	8.37954e-09	11.3326
CLCN4	A_Reject	B_NOReject	-0.122223	5.93578	-6.18013	8.73874e-10	8.4019e-09	11.3295
C20orf96	A_Reject	B_NOReject	-0.0820799	5.21687	-6.17976	8.75895e-10	8.41673e-09	11.3272
CTSO	A_Reject	B_NOReject	0.176922	8.72571	6.17923	8.78726e-10	8.43932e-09	11.3241
NYX	A_Reject	B_NOReject	-0.0757872	5.0657	-6.17823	8.84169e-10	8.48696e-09	11.3181
PRDM16	A_Reject	B_NOReject	-0.137039	5.8191	-6.17402	9.07305e-10	8.70429e-09	11.2929
SNX20	A_Reject	B_NOReject	0.117352	5.67502	6.17127	9.22709e-10	8.84724e-09	11.2766
ADAL	A_Reject	B_NOReject	-0.128947	6.45555	-6.17042	9.27527e-10	8.88859e-09	11.2715
CLYBL	A_Reject	B_NOReject	-0.170808	6.99762	-6.16837	9.39276e-10	8.99628e-09	11.2592
TRAF3IP1	A_Reject	B_NOReject	-0.0743376	6.85831	-6.16799	9.41476e-10	9.01244e-09	11.257
ZSCAN20	A_Reject	B_NOReject	-0.0591027	4.9217	-6.16524	9.57479e-10	9.16064e-09	11.2406
FBXO10	A_Reject	B_NOReject	-0.0694574	5.26823	-6.16027	9.87071e-10	9.43863e-09	11.211
LUZP6	A_Reject	B_NOReject	0.11849	9.64919	6.16011	9.88038e-10	9.44275e-09	11.21
BBS1	A_Reject	B_NOReject	-0.0968588	6.40782	-6.15971	9.90462e-10	9.46077e-09	11.2076
GPC1	A_Reject	B_NOReject	-0.105397	7.62749	-6.15958	9.91243e-10	9.46308e-09	11.2069
ELF1	A_Reject	B_NOReject	0.166243	8.02561	6.15934	9.92696e-10	9.47181e-09	11.2054
CCNE2	A_Reject	B_NOReject	0.19285	4.12829	6.15862	9.97076e-10	9.50493e-09	11.2011
FOXI1	A_Reject	B_NOReject	-0.248685	6.85651	-6.15859	9.97248e-10	9.50493e-09	11.201
KIF3B	A_Reject	B_NOReject	-0.131244	7.83872	-6.15772	1.00258e-09	9.55057e-09	11.1958
KRT31	A_Reject	B_NOReject	-0.126363	5.35606	-6.15734	1.0049e-09	9.5675e-09	11.1935
ANLN	A_Reject	B_NOReject	0.267571	4.45862	6.15703	1.00682e-09	9.58055e-09	11.1917
RBP7	A_Reject	B_NOReject	-0.343026	7.57138	-6.15687	1.00781e-09	9.58479e-09	11.1907
ZNF114	A_Reject	B_NOReject	-0.0938331	4.11543	-6.15469	1.02136e-09	9.70847e-09	11.1777
ZNF804B	A_Reject	B_NOReject	-0.133895	4.24979	-6.15427	1.02398e-09	9.72804e-09	11.1752
NT5M	A_Reject	B_NOReject	-0.120424	6.02224	-6.15364	1.02791e-09	9.76012e-09	11.1715
XYLT2	A_Reject	B_NOReject	-0.0834396	6.31482	-6.15323	1.03049e-09	9.77934e-09	11.1691
STK3	A_Reject	B_NOReject	-0.0884208	6.69818	-6.15072	1.04646e-09	9.92556e-09	11.1541
ZNF207	A_Reject	B_NOReject	0.0880012	8.89272	6.14955	1.05399e-09	9.99161e-09	11.1471
PMPCB	A_Reject	B_NOReject	-0.0982167	7.71523	-6.14742	1.06778e-09	1.01169e-08	11.1345
ZNF689	A_Reject	B_NOReject	0.0923286	6.72948	6.1464	1.07447e-09	1.01748e-08	11.1284
PPP1R2	A_Reject	B_NOReject	0.143106	7.18953	6.14628	1.07522e-09	1.01764e-08	11.1277
INSIG1	A_Reject	B_NOReject	0.169035	7.98518	6.1461	1.0764e-09	1.01821e-08	11.1267
S1PR2	A_Reject	B_NOReject	0.0945786	6.47377	6.14532	1.08158e-09	1.02222e-08	11.122
ABHD16B	A_Reject	B_NOReject	-0.0943827	5.29105	-6.14528	1.0818e-09	1.02222e-08	11.1218
FAM46A	A_Reject	B_NOReject	0.126917	7.05262	6.1447	1.08565e-09	1.0253e-08	11.1184
DGKI	A_Reject	B_NOReject	-0.126443	4.7142	-6.14347	1.09386e-09	1.03251e-08	11.111
PEAR1	A_Reject	B_NOReject	0.176887	6.49508	6.14206	1.10328e-09	1.04084e-08	11.1027
CDH5	A_Reject	B_NOReject	0.184898	7.10954	6.14159	1.10649e-09	1.0433e-08	11.0999
TRPM2	A_Reject	B_NOReject	0.0842196	6.04852	6.1414	1.10774e-09	1.04392e-08	11.0988
CACNG4	A_Reject	B_NOReject	-0.10918	5.80283	-6.13826	1.12922e-09	1.06357e-08	11.0801
PCBD2	A_Reject	B_NOReject	-0.117462	6.85336	-6.13817	1.12979e-09	1.06357e-08	11.0796
LANCL1	A_Reject	B_NOReject	-0.118403	7.54949	-6.13229	1.17112e-09	1.10188e-08	11.0446
UTRN	A_Reject	B_NOReject	0.171258	8.07798	6.13163	1.17579e-09	1.10568e-08	11.0408
REEP6	A_Reject	B_NOReject	-0.223933	6.88246	-6.13106	1.17992e-09	1.10898e-08	11.0374
LRMP	A_Reject	B_NOReject	0.187584	7.65703	6.12931	1.19254e-09	1.12023e-08	11.027
RPL36AL	A_Reject	B_NOReject	0.110779	11.0882	6.12862	1.19761e-09	1.12439e-08	11.0229
KCNJ11	A_Reject	B_NOReject	-0.0986274	5.88032	-6.12849	1.19854e-09	1.12467e-08	11.0221
CSGALNACT2	A_Reject	B_NOReject	0.187108	8.32882	6.12776	1.20388e-09	1.12908e-08	11.0178
FAM168B	A_Reject	B_NOReject	-0.0640778	8.32504	-6.12752	1.20568e-09	1.13016e-08	11.0164
GNPTAB	A_Reject	B_NOReject	0.0908315	6.91444	6.1259	1.2176e-09	1.14073e-08	11.0068
SAMD15	A_Reject	B_NOReject	-0.0720045	4.30165	-6.1252	1.22278e-09	1.14497e-08	11.0027
CCNO	A_Reject	B_NOReject	-0.0892739	5.80684	-6.12502	1.22416e-09	1.14565e-08	11.0016
PCGF5	A_Reject	B_NOReject	0.0993976	7.2769	6.12394	1.23219e-09	1.15256e-08	10.9952
GCA	A_Reject	B_NOReject	0.156017	7.64403	6.12336	1.2366e-09	1.15606e-08	10.9917
KIF11	A_Reject	B_NOReject	0.206662	4.93085	6.11891	1.27054e-09	1.18694e-08	10.9654
HLX	A_Reject	B_NOReject	0.154127	6.25136	6.11885	1.27098e-09	1.18694e-08	10.9651
SPC25	A_Reject	B_NOReject	0.224292	3.59555	6.11431	1.30661e-09	1.21957e-08	10.9382
GPCPD1	A_Reject	B_NOReject	0.146937	7.61817	6.11395	1.30943e-09	1.22156e-08	10.9361
LSM8	A_Reject	B_NOReject	0.103861	7.06803	6.11192	1.3257e-09	1.23608e-08	10.9241
TMEM30B	A_Reject	B_NOReject	-0.0914355	6.00065	-6.11134	1.33043e-09	1.23983e-08	10.9206
CNIH3	A_Reject	B_NOReject	-0.126416	5.13549	-6.11099	1.33324e-09	1.24179e-08	10.9186
C16orf46	A_Reject	B_NOReject	-0.0763923	5.91861	-6.11028	1.33898e-09	1.24648e-08	10.9144
ABCC8	A_Reject	B_NOReject	-0.0774526	5.2917	-6.10997	1.34153e-09	1.24819e-08	10.9125
ARHGAP23	A_Reject	B_NOReject	0.0808219	6.53726	6.10903	1.3492e-09	1.25466e-08	10.907
ANP32B	A_Reject	B_NOReject	0.121712	10.091	6.10865	1.35235e-09	1.25692e-08	10.9047
TMEM198	A_Reject	B_NOReject	-0.0980599	6.79364	-6.10665	1.36884e-09	1.27158e-08	10.8929
NUDT12	A_Reject	B_NOReject	-0.172097	7.01663	-6.10588	1.37531e-09	1.27691e-08	10.8884
EVI5L	A_Reject	B_NOReject	-0.0880842	5.61873	-6.1048	1.38438e-09	1.28466e-08	10.882
SHANK2	A_Reject	B_NOReject	-0.0999008	5.94663	-6.10445	1.3873e-09	1.28669e-08	10.8799
SLC24A4	A_Reject	B_NOReject	0.0785928	5.10122	6.10427	1.38883e-09	1.28743e-08	10.8788
ITIH5	A_Reject	B_NOReject	-0.132066	6.94728	-6.10385	1.39236e-09	1.29002e-08	10.8764
SLC25A30	A_Reject	B_NOReject	-0.146196	6.55223	-6.1032	1.39787e-09	1.29444e-08	10.8725
GH1	A_Reject	B_NOReject	-0.0954237	5.11541	-6.10217	1.40665e-09	1.30189e-08	10.8664
HMGN4	A_Reject	B_NOReject	0.125222	10.0432	6.10146	1.41267e-09	1.30678e-08	10.8623
SLC1A3	A_Reject	B_NOReject	0.149334	4.9263	6.10126	1.41445e-09	1.30774e-08	10.8611
C11orf1	A_Reject	B_NOReject	-0.164113	8.70201	-6.10034	1.42236e-09	1.31436e-08	10.8556
GPSM1	A_Reject	B_NOReject	-0.0817782	6.79876	-6.10011	1.42437e-09	1.31552e-08	10.8543
PIF1	A_Reject	B_NOReject	0.102463	5.18935	6.09799	1.44276e-09	1.33181e-08	10.8418
TRA2B	A_Reject	B_NOReject	0.0898538	8.59992	6.09693	1.45204e-09	1.33967e-08	10.8356
GPR150	A_Reject	B_NOReject	-0.0878324	6.39046	-6.0966	1.45501e-09	1.3417e-08	10.8336
DUSP10	A_Reject	B_NOReject	0.204355	5.6269	6.09622	1.45831e-09	1.34404e-08	10.8314
PPARGC1A	A_Reject	B_NOReject	-0.191716	7.10887	-6.09489	1.47018e-09	1.35427e-08	10.8235
WBSCR16	A_Reject	B_NOReject	-0.0764368	5.89917	-6.09165	1.4993e-09	1.38038e-08	10.8044
HSD11B1L	A_Reject	B_NOReject	-0.0985856	6.48844	-6.08975	1.51671e-09	1.39567e-08	10.7932
CHID1	A_Reject	B_NOReject	-0.10838	8.01449	-6.0894	1.51996e-09	1.39793e-08	10.7911
GAMT	A_Reject	B_NOReject	-0.189622	8.45864	-6.08881	1.52535e-09	1.40215e-08	10.7877
FRAT2	A_Reject	B_NOReject	0.133187	6.9417	6.08559	1.55543e-09	1.42906e-08	10.7687
PTPN21	A_Reject	B_NOReject	-0.0653197	6.22765	-6.08397	1.57075e-09	1.44239e-08	10.7592
C1QTNF9B-AS1	A_Reject	B_NOReject	-0.0964589	5.92357	-6.08256	1.5842e-09	1.45398e-08	10.7509
STAG3	A_Reject	B_NOReject	0.0944053	5.56946	6.08125	1.59678e-09	1.46476e-08	10.7432
CCDC151	A_Reject	B_NOReject	-0.117981	6.5428	-6.08085	1.6007e-09	1.46758e-08	10.7408
MAGI2	A_Reject	B_NOReject	-0.0982297	6.0854	-6.07849	1.62375e-09	1.48795e-08	10.7269
DPY19L2	A_Reject	B_NOReject	-0.204369	7.01345	-6.07789	1.6296e-09	1.49253e-08	10.7234
KCNT1	A_Reject	B_NOReject	-0.0692477	5.09216	-6.07779	1.63059e-09	1.49266e-08	10.7228
TMEM245	A_Reject	B_NOReject	-0.116838	9.39027	-6.07745	1.63398e-09	1.49498e-08	10.7208
ARHGAP22	A_Reject	B_NOReject	0.133441	4.79097	6.07728	1.63559e-09	1.49568e-08	10.7198
TUFM	A_Reject	B_NOReject	-0.107352	10.0644	-6.07614	1.64697e-09	1.50527e-08	10.7131
C12orf66	A_Reject	B_NOReject	-0.0950366	5.97861	-6.07606	1.64779e-09	1.50527e-08	10.7126
DNAJA3	A_Reject	B_NOReject	-0.103131	8.39439	-6.07412	1.66718e-09	1.52219e-08	10.7012
PPARA	A_Reject	B_NOReject	-0.12615	7.08704	-6.07399	1.66852e-09	1.52262e-08	10.7004
CASP2	A_Reject	B_NOReject	0.0986773	6.46124	6.07372	1.67128e-09	1.52435e-08	10.6988
CDK20	A_Reject	B_NOReject	-0.0808417	6.4154	-6.07266	1.68194e-09	1.53327e-08	10.6927
INPP5J	A_Reject	B_NOReject	-0.149645	7.33083	-6.06996	1.70968e-09	1.55775e-08	10.6768
NASP	A_Reject	B_NOReject	0.113814	8.08719	6.06952	1.71423e-09	1.5611e-08	10.6742
CRAT	A_Reject	B_NOReject	-0.135283	9.55328	-6.0677	1.73315e-09	1.57751e-08	10.6635
HSPA12B	A_Reject	B_NOReject	0.110384	6.04694	6.06728	1.73753e-09	1.58009e-08	10.6611
ETFDH	A_Reject	B_NOReject	-0.200897	8.12482	-6.06726	1.73779e-09	1.58009e-08	10.6609
PCNA	A_Reject	B_NOReject	0.128025	7.6457	6.06555	1.75582e-09	1.59567e-08	10.6509
SIM1	A_Reject	B_NOReject	-0.152461	4.98632	-6.06485	1.76329e-09	1.60163e-08	10.6467
ESCO2	A_Reject	B_NOReject	0.138311	3.55555	6.06422	1.76999e-09	1.6056e-08	10.6431
NDUFV1	A_Reject	B_NOReject	-0.120867	9.38231	-6.06419	1.77026e-09	1.6056e-08	10.6429
SGK2	A_Reject	B_NOReject	-0.26067	7.53281	-6.06415	1.77069e-09	1.6056e-08	10.6427
PHOX2A	A_Reject	B_NOReject	-0.0988041	5.10277	-6.06409	1.77132e-09	1.6056e-08	10.6423
PKNOX2	A_Reject	B_NOReject	-0.0763691	5.20637	-6.06384	1.77401e-09	1.60721e-08	10.6409
HMGCS2	A_Reject	B_NOReject	-0.41702	8.37698	-6.06211	1.79261e-09	1.62323e-08	10.6307
ASPH	A_Reject	B_NOReject	-0.0817297	6.53458	-6.06181	1.79586e-09	1.62533e-08	10.629
TLR5	A_Reject	B_NOReject	0.174612	6.76484	6.05512	1.86988e-09	1.69145e-08	10.5897
GRK4	A_Reject	B_NOReject	-0.062413	5.17753	-6.05399	1.88268e-09	1.70216e-08	10.5831
PSMB3	A_Reject	B_NOReject	0.156968	10.6361	6.05336	1.88977e-09	1.70706e-08	10.5794
CYB5R4	A_Reject	B_NOReject	0.167019	7.83372	6.05334	1.89004e-09	1.70706e-08	10.5793
GABRB3	A_Reject	B_NOReject	-0.261389	6.31295	-6.05219	1.90316e-09	1.71802e-08	10.5725
PEA15	A_Reject	B_NOReject	0.188741	8.95813	6.04801	1.95169e-09	1.76093e-08	10.5481
RRP1B	A_Reject	B_NOReject	0.0689837	6.9455	6.04781	1.95403e-09	1.76213e-08	10.5469
CACNB2	A_Reject	B_NOReject	-0.0869059	5.15487	-6.04635	1.97134e-09	1.77684e-08	10.5383
EIF4A1	A_Reject	B_NOReject	0.125331	8.95305	6.04615	1.97367e-09	1.77802e-08	10.5372
ABCA5	A_Reject	B_NOReject	-0.171332	6.73494	-6.04554	1.981e-09	1.78371e-08	10.5336
PRRC2C	A_Reject	B_NOReject	0.144819	8.77111	6.04409	1.99826e-09	1.79834e-08	10.5251
LOC102724880	A_Reject	B_NOReject	-0.152373	6.03807	-6.04323	2.00872e-09	1.80682e-08	10.5201
CPO	A_Reject	B_NOReject	-0.109949	5.23155	-6.04284	2.01337e-09	1.81007e-08	10.5178
RIMKLA	A_Reject	B_NOReject	-0.0596058	4.9927	-6.04229	2.02006e-09	1.81516e-08	10.5146
ACER3	A_Reject	B_NOReject	0.109701	6.00441	6.04093	2.03669e-09	1.82917e-08	10.5066
RPS6KA6	A_Reject	B_NOReject	-0.129935	4.8399	-6.04008	2.04719e-09	1.83766e-08	10.5016
FHOD3	A_Reject	B_NOReject	-0.16375	8.5311	-6.03854	2.06616e-09	1.85375e-08	10.4927
TMEM120B	A_Reject	B_NOReject	-0.076499	7.04285	-6.0372	2.08295e-09	1.86786e-08	10.4848
C11orf65	A_Reject	B_NOReject	-0.08891	3.65998	-6.03577	2.10094e-09	1.88303e-08	10.4765
FITM2	A_Reject	B_NOReject	-0.0915783	5.79634	-6.03519	2.1082e-09	1.88858e-08	10.4731
WDR87	A_Reject	B_NOReject	-0.0813199	4.38197	-6.03413	2.12171e-09	1.89971e-08	10.4669
SIGLEC9	A_Reject	B_NOReject	0.100581	5.32837	6.03273	2.13958e-09	1.91473e-08	10.4587
CACNB4	A_Reject	B_NOReject	-0.126067	4.39298	-6.03233	2.14481e-09	1.91844e-08	10.4564
SNX6	A_Reject	B_NOReject	0.117154	9.44869	6.03161	2.15403e-09	1.92571e-08	10.4522
DZANK1	A_Reject	B_NOReject	-0.0876833	6.45712	-6.02948	2.18187e-09	1.9496e-08	10.4397
SYT17	A_Reject	B_NOReject	-0.160297	6.27769	-6.02872	2.19178e-09	1.95746e-08	10.4353
LRRC17	A_Reject	B_NOReject	-0.256612	6.01606	-6.02679	2.2174e-09	1.97934e-08	10.424
UBE2D4	A_Reject	B_NOReject	-0.119049	7.87142	-6.02556	2.23376e-09	1.99293e-08	10.4169
APBB2	A_Reject	B_NOReject	-0.102247	6.92133	-6.02514	2.23942e-09	1.99697e-08	10.4144
MAX	A_Reject	B_NOReject	0.0991202	6.8556	6.02079	2.29868e-09	2.04877e-08	10.389
EIF3D	A_Reject	B_NOReject	0.153901	10.6586	6.02002	2.30932e-09	2.05721e-08	10.3846
GRB2	A_Reject	B_NOReject	0.107846	9.19519	6.01894	2.32426e-09	2.06947e-08	10.3783
ARPC3	A_Reject	B_NOReject	0.158304	10.8808	6.0174	2.34582e-09	2.0876e-08	10.3693
MAP3K6	A_Reject	B_NOReject	-0.0811134	5.3327	-6.01732	2.347e-09	2.0876e-08	10.3688
FKBP1A	A_Reject	B_NOReject	0.15032	8.4296	6.01713	2.34964e-09	2.0889e-08	10.3677
PSMA2	A_Reject	B_NOReject	0.116091	10.5761	6.01612	2.36391e-09	2.10052e-08	10.3618
ULK4	A_Reject	B_NOReject	-0.110395	5.2	-6.01548	2.37301e-09	2.10754e-08	10.3581
ANKRD46	A_Reject	B_NOReject	-0.098463	7.60139	-6.01521	2.3769e-09	2.10993e-08	10.3565
CECR2	A_Reject	B_NOReject	-0.107306	4.37271	-6.01469	2.3843e-09	2.11544e-08	10.3535
MTNR1A	A_Reject	B_NOReject	-0.139767	5.94998	-6.01367	2.39892e-09	2.12733e-08	10.3476
DBF4	A_Reject	B_NOReject	0.168101	5.37393	6.01354	2.40079e-09	2.12792e-08	10.3468
POLR3A	A_Reject	B_NOReject	-0.0558874	6.24173	-6.01307	2.40759e-09	2.13287e-08	10.3441
MXD3	A_Reject	B_NOReject	0.074381	6.84285	6.01099	2.43767e-09	2.15843e-08	10.332
MAPK8	A_Reject	B_NOReject	-0.0828425	6.24768	-6.00837	2.47635e-09	2.19158e-08	10.3167
PIGR	A_Reject	B_NOReject	0.264196	10.3786	6.00754	2.48856e-09	2.20127e-08	10.3119
ADRB1	A_Reject	B_NOReject	-0.137934	4.88043	-6.00653	2.50376e-09	2.2136e-08	10.306
ARNTL	A_Reject	B_NOReject	0.197911	6.40006	6.00638	2.50601e-09	2.21368e-08	10.3051
ZNF200	A_Reject	B_NOReject	0.132549	6.56673	6.00635	2.50636e-09	2.21368e-08	10.305
PCDHB4	A_Reject	B_NOReject	-0.127916	4.96545	-6.00517	2.52422e-09	2.22833e-08	10.2981
PYGO1	A_Reject	B_NOReject	-0.0849752	4.09099	-6.00459	2.53287e-09	2.23485e-08	10.2948
IKBKB	A_Reject	B_NOReject	0.0913537	6.32087	6.00446	2.53487e-09	2.23523e-08	10.294
TRIM38	A_Reject	B_NOReject	0.150219	8.9213	6.0044	2.53585e-09	2.23523e-08	10.2936
SEZ6	A_Reject	B_NOReject	-0.0778906	4.68697	-6.00304	2.55659e-09	2.25239e-08	10.2857
NMNAT3	A_Reject	B_NOReject	-0.128196	7.56492	-6.00222	2.56915e-09	2.26232e-08	10.2809
GPR27	A_Reject	B_NOReject	-0.0869377	7.20984	-6.00112	2.58609e-09	2.27609e-08	10.2746
[truncated: 15,587 more rows]

## Sheet: 677_DEGs_highlighted
Table S1 List of 1,467 differentially expressed genes (DEGs) identified in GSE98320.
	SampleA	SampleB	logFC	AveExpr	t	P.Value	adj.P.Val	B
CXCL11	A_Reject	B_NOReject	2.53054	6.62939	23.3308	1.04693e-99	4.60256e-96	216.527
CXCL9	A_Reject	B_NOReject	2.39348	9.46429	21.3565	4.00917e-86	8.81265e-83	185.442
CXCL10	A_Reject	B_NOReject	2.08941	8.56537	21.1386	1.17553e-84	2.06717e-81	182.085
CCL4	A_Reject	B_NOReject	1.82511	7.42822	23.3647	6.06285e-100	3.55384e-96	217.07
GBP5	A_Reject	B_NOReject	1.76575	6.1035	20.7236	7.01005e-82	1.12065e-78	175.734
IDO1	A_Reject	B_NOReject	1.73645	7.60959	22.2032	6.89861e-92	2.02187e-88	198.633
FCGR3A	A_Reject	B_NOReject	1.46538	7.42301	19.4463	1.65872e-73	1.2682e-70	156.573
GBP1	A_Reject	B_NOReject	1.34123	8.51714	21.1831	5.90062e-85	1.15292e-81	182.77
GZMA	A_Reject	B_NOReject	1.29108	7.92419	17.8321	2.49191e-63	7.42716e-61	133.294
IGLL5	A_Reject	B_NOReject	1.24784	7.02605	8.28373	3.1347e-16	6.15908e-15	25.8584
CD52	A_Reject	B_NOReject	1.24723	8.20716	14.5325	3.19171e-44	2.80631e-42	89.6152
KLRC1	A_Reject	B_NOReject	1.24581	4.76639	18.9866	1.46666e-70	7.81552e-68	149.832
GZMB	A_Reject	B_NOReject	1.23329	6.461	18.8523	1.04776e-69	5.118e-67	147.879
CCL5	A_Reject	B_NOReject	1.22174	8.17182	17.5856	8.06542e-62	2.28759e-59	129.84
LYZ	A_Reject	B_NOReject	1.21373	9.85696	13.6856	9.57917e-40	6.19301e-38	79.3903
LILRB2	A_Reject	B_NOReject	1.15355	5.90623	18.6757	1.37402e-68	6.35844e-66	145.322
GZMK	A_Reject	B_NOReject	1.13816	7.29942	14.5887	1.58641e-44	1.43799e-42	90.3087
KLRC4-KLRK1	A_Reject	B_NOReject	1.10238	6.92048	19.2108	5.42227e-72	3.40538e-69	153.109
FCN1	A_Reject	B_NOReject	1.09874	6.52473	17.8037	3.72519e-63	1.09179e-60	132.894
GBP4	A_Reject	B_NOReject	1.09254	6.81014	22.8433	2.62662e-96	9.23783e-93	208.747
CTSS	A_Reject	B_NOReject	1.08747	8.96788	17.3071	3.96582e-60	9.82238e-58	125.971
C1QB	A_Reject	B_NOReject	1.08401	9.70448	15.1885	8.09437e-48	8.95216e-46	97.8305
GBP2	A_Reject	B_NOReject	1.06772	7.99396	18.3693	1.15901e-66	4.6321e-64	140.916
CSTA	A_Reject	B_NOReject	1.06222	6.84051	14.3587	2.74245e-43	2.32976e-41	87.4815
C1orf162	A_Reject	B_NOReject	1.05649	7.72346	16.8566	1.9934e-57	3.85209e-55	119.794
AIM2	A_Reject	B_NOReject	1.04787	5.87779	15.3101	1.69722e-48	2.00306e-46	99.3809
FAM26F	A_Reject	B_NOReject	1.03003	7.71943	19.5192	5.61223e-74	4.69958e-71	157.65
KLRB1	A_Reject	B_NOReject	1.02436	6.85	15.01	7.89261e-47	8.21252e-45	95.5706
LCP2	A_Reject	B_NOReject	1.01919	7.25912	17.8675	1.50949e-63	4.65691e-61	133.792
ISG20	A_Reject	B_NOReject	1.0179	7.07707	16.237	8.77836e-54	1.3907e-51	111.463
CD48	A_Reject	B_NOReject	1.01212	6.59591	16.4623	4.24713e-55	7.46858e-53	114.47
EVI2A	A_Reject	B_NOReject	1.01076	6.30927	14.2473	1.07944e-42	8.58912e-41	86.1224
GPR18	A_Reject	B_NOReject	1.00987	6.16892	14.9621	1.44944e-46	1.49932e-44	94.9675
PLA1A	A_Reject	B_NOReject	1.00966	8.43104	24.0927	4.51533e-105	7.94022e-101	228.806
FCER1G	A_Reject	B_NOReject	1.00338	8.99554	16.0415	1.18817e-52	1.74116e-50	108.877
PTPRC	A_Reject	B_NOReject	0.993878	6.84703	16.0272	1.4376e-52	2.08928e-50	108.688
KLRD1	A_Reject	B_NOReject	0.981126	5.9339	23.9644	3.65113e-104	3.21026e-100	226.728
PSMB9	A_Reject	B_NOReject	0.977861	8.66882	19.8418	4.51784e-76	4.41368e-73	162.441
TRBC1	A_Reject	B_NOReject	0.976895	8.60634	13.8289	1.7274e-40	1.18196e-38	81.0889
CD3D	A_Reject	B_NOReject	0.973784	6.81417	13.686	9.53467e-40	6.18698e-38	79.3949
TAP1	A_Reject	B_NOReject	0.971542	8.72428	20.3163	3.50027e-79	4.73479e-76	169.559
LCP1	A_Reject	B_NOReject	0.967519	9.00013	16.3302	2.51699e-54	4.13657e-52	112.704
HLA-DPA1	A_Reject	B_NOReject	0.964305	11.3828	19.6289	1.09385e-74	1.01238e-71	159.275
GPR171	A_Reject	B_NOReject	0.956005	6.46441	15.2923	2.1344e-48	2.48566e-46	99.1534
CD53	A_Reject	B_NOReject	0.953003	7.88995	15.685	1.30694e-50	1.75439e-48	104.211
IL2RB	A_Reject	B_NOReject	0.952988	7.18182	17.8566	1.76221e-63	5.34283e-61	133.638
CD38	A_Reject	B_NOReject	0.945732	6.17054	13.9586	3.62304e-41	2.569e-39	82.6378
CRTAM	A_Reject	B_NOReject	0.940523	5.43003	18.4763	2.47252e-67	1.03522e-64	142.451
CST7	A_Reject	B_NOReject	0.939662	6.44131	19.1095	2.4108e-71	1.32481e-68	151.626
MS4A7	A_Reject	B_NOReject	0.939292	7.629	17.36	1.89747e-60	4.83579e-58	126.703
C1QC	A_Reject	B_NOReject	0.929446	9.09639	11.7636	2.51651e-30	1.01265e-28	57.901
PLEK	A_Reject	B_NOReject	0.925309	7.11095	16.432	6.39395e-55	1.07163e-52	114.064
EOMES	A_Reject	B_NOReject	0.917574	5.9523	17.9968	2.40407e-64	7.68646e-62	135.616
TYROBP	A_Reject	B_NOReject	0.912026	9.3038	16.198	1.47824e-53	2.28025e-51	110.946
GIMAP2	A_Reject	B_NOReject	0.911149	8.36918	17.0213	2.07373e-58	4.55832e-56	122.042
MNDA	A_Reject	B_NOReject	0.903226	7.02566	13.6071	2.43693e-39	1.53596e-37	78.4645
HCK	A_Reject	B_NOReject	0.901295	6.64485	16.1149	4.47712e-53	6.72908e-51	109.846
LY96	A_Reject	B_NOReject	0.893911	7.99772	13.7963	2.55376e-40	1.72061e-38	80.7012
LST1	A_Reject	B_NOReject	0.892709	8.3612	19.266	2.39907e-72	1.6226e-69	153.919
RAC2	A_Reject	B_NOReject	0.892358	7.86478	15.0323	5.94245e-47	6.22012e-45	95.8523
AOAH	A_Reject	B_NOReject	0.891388	6.89523	17.1463	3.69145e-59	8.77219e-57	123.756
HLA-DQA1	A_Reject	B_NOReject	0.890058	7.5425	17.5313	1.72822e-61	4.74856e-59	129.083
LAPTM5	A_Reject	B_NOReject	0.889932	9.17829	13.2178	2.35461e-37	1.36653e-35	73.9333
TNFSF13B	A_Reject	B_NOReject	0.878593	7.40049	14.534	3.13132e-44	2.78102e-42	89.6342
TLR8	A_Reject	B_NOReject	0.874812	5.68706	16.6339	4.16199e-56	7.62381e-54	116.777
IGK	A_Reject	B_NOReject	0.868271	8.30334	8.72668	8.54424e-18	1.8413e-16	29.4027
GZMH	A_Reject	B_NOReject	0.867526	6.49468	16.3245	2.71391e-54	4.4189e-52	112.629
C1QA	A_Reject	B_NOReject	0.86633	9.09902	14.1654	2.93819e-42	2.24644e-40	85.1292
CD8A	A_Reject	B_NOReject	0.866251	6.95541	15.567	6.09842e-50	7.71516e-48	102.682
TRAC	A_Reject	B_NOReject	0.86598	7.84762	13.7331	5.44126e-40	3.59717e-38	79.9511
PLAC8	A_Reject	B_NOReject	0.86454	6.31455	15.6652	1.69188e-50	2.25392e-48	103.955
HCST	A_Reject	B_NOReject	0.851554	7.9764	17.4655	4.34645e-61	1.17588e-58	128.167
HLA-DMA	A_Reject	B_NOReject	0.8483	9.37693	18.7987	2.2941e-69	1.09032e-66	147.1
CCL8	A_Reject	B_NOReject	0.842739	6.55671	12.5941	2.89852e-34	1.42774e-32	66.882
HLA-DMB	A_Reject	B_NOReject	0.837798	8.54919	17.3917	1.21985e-60	3.20166e-58	127.142
NCF2	A_Reject	B_NOReject	0.831947	5.84913	15.1518	1.29442e-47	1.41381e-45	97.3646
CSF2RB	A_Reject	B_NOReject	0.831765	7.11393	17.0151	2.25917e-58	4.90463e-56	121.957
C3AR1	A_Reject	B_NOReject	0.830955	7.96655	15.0952	2.66862e-47	2.86144e-45	96.6467
ITGB2	A_Reject	B_NOReject	0.820681	7.87642	14.7622	1.80815e-45	1.74705e-43	92.4634
BCL2A1	A_Reject	B_NOReject	0.8201	4.94992	16.2129	1.2108e-53	1.90106e-51	111.144
CORO1A	A_Reject	B_NOReject	0.81728	7.50299	15.0628	4.03158e-47	4.2708e-45	96.2372
NLRC5	A_Reject	B_NOReject	0.815278	7.00602	17.9819	2.96973e-64	9.32548e-62	135.407
FCGR1B	A_Reject	B_NOReject	0.814613	4.67911	15.4919	1.6179e-49	1.97574e-47	101.714
GNLY	A_Reject	B_NOReject	0.805373	6.12631	20.5624	8.25832e-81	1.21019e-77	173.283
CCL3	A_Reject	B_NOReject	0.80536	6.92866	16.2733	5.39647e-54	8.627e-52	111.946
GPR65	A_Reject	B_NOReject	0.800008	7.12674	14.6304	9.42203e-45	8.72033e-43	90.8256
BTN3A2	A_Reject	B_NOReject	0.798812	8.523	18.2514	6.3062e-66	2.26315e-63	139.233
SLAMF7	A_Reject	B_NOReject	0.797139	6.07708	15.5793	5.19438e-50	6.61907e-48	102.841
NKG7	A_Reject	B_NOReject	0.796897	7.26885	20.2232	1.43797e-78	1.68578e-75	168.155
MS4A6A	A_Reject	B_NOReject	0.796464	8.49054	14.1879	2.23357e-42	1.73793e-40	85.4012
C16orf54	A_Reject	B_NOReject	0.792153	6.59955	13.7256	5.94703e-40	3.9168e-38	79.863
GMFG	A_Reject	B_NOReject	0.789426	8.18807	15.9478	4.11235e-52	5.87933e-50	107.644
RNASE6	A_Reject	B_NOReject	0.785152	8.62697	14.6379	8.58119e-45	8.02661e-43	90.9184
EVI2B	A_Reject	B_NOReject	0.77982	8.01945	13.0084	2.63996e-36	1.45074e-34	71.5377
MZB1	A_Reject	B_NOReject	0.771561	5.97225	7.76259	1.76275e-14	3.01244e-13	21.9001
SAMSN1	A_Reject	B_NOReject	0.770333	6.9032	13.6138	2.24955e-39	1.42296e-37	78.5438
LYN	A_Reject	B_NOReject	0.769751	7.7342	16.7768	5.94097e-57	1.13556e-54	118.71
SELL	A_Reject	B_NOReject	0.769384	6.54144	11.5709	1.92537e-29	7.36037e-28	55.887
HLA-DPB1	A_Reject	B_NOReject	0.768641	8.96384	19.1678	1.02275e-71	5.99502e-69	152.478
CARD16	A_Reject	B_NOReject	0.76834	6.72904	19.3355	8.57482e-73	6.03153e-70	154.941
HLA-DRB1	A_Reject	B_NOReject	0.759988	11.0392	19.2049	5.91485e-72	3.58664e-69	153.022
LCK	A_Reject	B_NOReject	0.759531	6.33494	14.5604	2.25519e-44	2.02335e-42	89.9598
SRGN	A_Reject	B_NOReject	0.758845	9.85062	15.586	4.75986e-50	6.10965e-48	102.928
CASP1	A_Reject	B_NOReject	0.756186	6.8459	17.3883	1.27834e-60	3.30582e-58	127.096
BTN3A3	A_Reject	B_NOReject	0.753697	7.66768	18.0743	7.95774e-65	2.69109e-62	136.715
CXCL13	A_Reject	B_NOReject	0.751351	6.02625	6.35847	2.8825e-10	3.00288e-09	12.4093
STAT1	A_Reject	B_NOReject	0.746153	8.72564	14.1855	2.29834e-42	1.78045e-40	85.3728
ITGAL	A_Reject	B_NOReject	0.745764	6.45109	18.2531	6.157e-66	2.25564e-63	139.257
TNFAIP3	A_Reject	B_NOReject	0.744365	7.5531	17.4227	7.90989e-61	2.10751e-58	127.572
IRF1	A_Reject	B_NOReject	0.743049	7.19824	19.3715	5.03279e-73	3.68757e-70	155.47
BIRC3	A_Reject	B_NOReject	0.73809	7.10932	11.6054	1.34026e-29	5.16854e-28	56.2455
PLEKHO1	A_Reject	B_NOReject	0.736707	7.75122	15.461	2.41672e-49	2.91082e-47	101.315
CD163	A_Reject	B_NOReject	0.734497	8.43886	10.273	8.57322e-24	2.45138e-22	43.0261
GIMAP4	A_Reject	B_NOReject	0.732367	8.3496	17.5741	9.48897e-62	2.64863e-59	129.678
FYB	A_Reject	B_NOReject	0.73149	7.2566	14.2378	1.21229e-42	9.5597e-41	86.0073
PVRIG	A_Reject	B_NOReject	0.729899	6.29737	14.1059	6.07301e-42	4.46836e-40	84.4091
PMAIP1	A_Reject	B_NOReject	0.729353	5.08944	14.7603	1.85198e-45	1.77962e-43	92.4396
CD247	A_Reject	B_NOReject	0.729003	6.33925	16.8705	1.64891e-57	3.29501e-55	119.983
IRF8	A_Reject	B_NOReject	0.728507	8.22777	14.7791	1.4615e-45	1.42781e-43	92.6746
IGHA1	A_Reject	B_NOReject	0.728259	8.16776	6.91263	7.68149e-12	9.91042e-11	15.9471
CLEC4A	A_Reject	B_NOReject	0.728168	6.11712	13.2731	1.23664e-37	7.27302e-36	74.5716
ITK	A_Reject	B_NOReject	0.722918	4.97299	14.6009	1.36205e-44	1.24749e-42	90.46
CYBB	A_Reject	B_NOReject	0.722454	6.88211	15.0878	2.93166e-47	3.12444e-45	96.5534
IGHM	A_Reject	B_NOReject	0.721212	8.24311	7.56418	7.69698e-14	1.24518e-12	20.4542
WARS	A_Reject	B_NOReject	0.716419	8.1198	18.2091	1.15724e-65	4.07e-63	138.63
MPEG1	A_Reject	B_NOReject	0.712001	7.44912	14.9364	2.00886e-46	2.06583e-44	94.6436
TRAT1	A_Reject	B_NOReject	0.710732	5.0292	11.2263	6.86534e-28	2.43401e-26	52.3508
UBE2L6	A_Reject	B_NOReject	0.71072	9.67239	18.0553	1.04444e-64	3.46536e-62	136.445
CXCR6	A_Reject	B_NOReject	0.710703	5.56917	12.8737	1.23252e-35	6.5878e-34	70.0108
IFNG	A_Reject	B_NOReject	0.706718	5.19839	15.2908	2.17628e-48	2.51775e-46	99.1341
MYBL1	A_Reject	B_NOReject	0.705733	5.73801	15.5512	7.48702e-50	9.33754e-48	102.478
HLA-DRA	A_Reject	B_NOReject	0.7039	10.4744	18.9079	4.6476e-70	2.40377e-67	148.686
CD160	A_Reject	B_NOReject	0.700527	5.62344	20.2658	7.5325e-79	9.46135e-76	168.798
BCL11B	A_Reject	B_NOReject	0.700007	6.51526	12.4741	1.10718e-33	5.33419e-32	65.5544
CLEC10A	A_Reject	B_NOReject	0.696906	6.27978	14.6901	4.46941e-45	4.22552e-43	91.5655
PSMB10	A_Reject	B_NOReject	0.69558	9.09217	17.1385	4.11254e-59	9.64254e-57	123.648
CD74	A_Reject	B_NOReject	0.694961	10.4878	12.8445	1.71821e-35	9.15598e-34	69.6815
RGS18	A_Reject	B_NOReject	0.692266	5.36339	14.1781	2.51631e-42	1.94076e-40	85.2829
TNFRSF17	A_Reject	B_NOReject	0.691837	5.21441	7.36474	3.27412e-13	5.0022e-12	19.0351
GPR183	A_Reject	B_NOReject	0.687633	5.8354	10.755	7.91761e-26	2.56176e-24	47.6557
IL7R	A_Reject	B_NOReject	0.687626	6.54641	10.7546	7.95282e-26	2.56606e-24	47.6513
GGTA1P	A_Reject	B_NOReject	0.687137	7.99154	14.1361	4.2005e-42	3.15666e-40	84.7747
CCDC109B	A_Reject	B_NOReject	0.687078	6.02604	12.1666	3.27599e-32	1.46586e-30	62.1994
MYO1F	A_Reject	B_NOReject	0.684199	6.17111	16.5528	1.25043e-55	2.24375e-53	115.685
XCL1	A_Reject	B_NOReject	0.682669	5.16134	18.6432	2.20349e-68	9.9355e-66	144.853
APOL3	A_Reject	B_NOReject	0.681411	7.76838	20.0915	1.05327e-77	1.15761e-74	166.176
CLEC2B	A_Reject	B_NOReject	0.668689	7.56838	15.1774	9.33181e-48	1.02562e-45	97.6894
SCIMP	A_Reject	B_NOReject	0.66551	5.4974	18.3411	1.73739e-66	6.78935e-64	140.514
PSMB8	A_Reject	B_NOReject	0.664325	8.0624	18.8844	6.55894e-70	3.2954e-67	148.344
TRIM22	A_Reject	B_NOReject	0.657397	8.73419	14.1241	4.86252e-42	3.60791e-40	84.6296
RARRES3	A_Reject	B_NOReject	0.653907	8.74076	16.9624	4.6669e-58	9.76994e-56	121.236
LILRB1	A_Reject	B_NOReject	0.653437	4.82513	16.7119	1.43975e-56	2.66506e-54	117.831
FGFBP2	A_Reject	B_NOReject	0.650809	5.38958	18.3011	3.08929e-66	1.15586e-63	139.942
RUNX3	A_Reject	B_NOReject	0.649962	6.07504	16.939	6.44113e-58	1.31706e-55	120.916
TRAF3IP3	A_Reject	B_NOReject	0.649905	5.94674	13.4316	1.93633e-38	1.17821e-36	76.4096
FCRL3	A_Reject	B_NOReject	0.649479	5.07433	16.0596	9.34791e-53	1.39308e-50	109.115
HLA-F	A_Reject	B_NOReject	0.649114	7.66689	20.0715	1.42458e-77	1.4736e-74	165.876
GIMAP7	A_Reject	B_NOReject	0.646892	8.95212	15.7921	3.20695e-51	4.4058e-49	105.606
RGS10	A_Reject	B_NOReject	0.645118	7.92599	14.3859	1.96157e-43	1.68264e-41	87.8139
KLK1	A_Reject	B_NOReject	-0.643722	7.91376	-6.63356	4.93036e-11	5.76849e-10	14.1311
CCL19	A_Reject	B_NOReject	0.641637	8.68275	6.48376	1.30039e-10	1.4301e-09	13.1851
CD86	A_Reject	B_NOReject	0.640634	5.96789	16.4949	2.73475e-55	4.85763e-53	114.907
STAT4	A_Reject	B_NOReject	0.640614	6.44639	15.2897	2.20791e-48	2.53765e-46	99.1198
SLA	A_Reject	B_NOReject	0.638561	6.72253	15.9374	4.72325e-52	6.69825e-50	107.507
ARHGAP30	A_Reject	B_NOReject	0.637153	6.95423	15.7636	4.65901e-51	6.35107e-49	105.235
CLIC2	A_Reject	B_NOReject	0.636994	6.13201	16.9965	2.91934e-58	6.26056e-56	121.702
CYTIP	A_Reject	B_NOReject	0.634277	6.25265	14.0918	7.2059e-42	5.27982e-40	84.2394
EPSTI1	A_Reject	B_NOReject	0.633017	8.20566	13.9992	2.21791e-41	1.58642e-39	83.1244
PYCARD	A_Reject	B_NOReject	0.632477	7.48046	14.8945	3.41324e-46	3.42982e-44	94.1176
P2RY13	A_Reject	B_NOReject	0.632391	5.39529	14.1358	4.21914e-42	3.15717e-40	84.7703
IGH	A_Reject	B_NOReject	0.63232	7.61326	7.15561	1.4405e-12	2.04945e-11	17.5843
HCP5	A_Reject	B_NOReject	0.63221	7.33665	17.115	5.69118e-59	1.31683e-56	123.326
CXCR4	A_Reject	B_NOReject	0.631817	7.98176	10.6364	2.54712e-25	7.87189e-24	46.5006
2024-03-01	A_Reject	B_NOReject	0.630248	6.28926	14.6262	9.93726e-45	9.14904e-43	90.7728
ITGA4	A_Reject	B_NOReject	0.627601	5.03941	14.0041	2.08871e-41	1.50532e-39	83.184
IFI44L	A_Reject	B_NOReject	0.626985	7.53429	9.47766	1.32099e-20	3.30435e-19	35.7807
CD27	A_Reject	B_NOReject	0.6257	6.57046	10.8286	3.81196e-26	1.25062e-24	48.3783
CD300A	A_Reject	B_NOReject	0.624543	6.66416	17.0499	1.39956e-58	3.15529e-56	122.432
CD2	A_Reject	B_NOReject	0.624121	6.33262	13.5094	7.74312e-39	4.77764e-37	77.3183
IFI16	A_Reject	B_NOReject	0.622312	8.89349	12.7072	8.13559e-35	4.15885e-33	68.1408
PSTPIP2	A_Reject	B_NOReject	0.622113	6.58991	14.7438	2.27753e-45	2.17665e-43	92.2344
ACKR1	A_Reject	B_NOReject	0.621429	7.56682	14.0504	1.19163e-41	8.69492e-40	83.7406
IGLL3P	A_Reject	B_NOReject	0.621286	6.89817	6.76209	2.11187e-11	2.57362e-10	14.9589
DOCK10	A_Reject	B_NOReject	0.621278	7.03972	14.2386	1.20075e-42	9.51132e-41	86.0168
CD72	A_Reject	B_NOReject	0.621161	4.37843	15.2499	3.68413e-48	4.15291e-46	98.6117
PRF1	A_Reject	B_NOReject	0.621024	6.76116	21.711	1.59026e-88	3.99497e-85	190.938
CD69	A_Reject	B_NOReject	0.614357	4.31101	12.7692	4.03766e-35	2.09446e-33	68.835
PRKCB	A_Reject	B_NOReject	0.612465	5.95616	14.3081	5.11698e-43	4.20477e-41	86.8628
MLKL	A_Reject	B_NOReject	0.610099	6.90792	15.5405	8.6039e-50	1.06549e-47	102.34
LY86	A_Reject	B_NOReject	0.609258	7.06085	13.3224	6.95912e-38	4.13433e-36	75.1415
IGSF6	A_Reject	B_NOReject	0.608397	5.3174	14.3225	4.28383e-43	3.57019e-41	87.0391
HLA-DRB4	A_Reject	B_NOReject	0.606798	8.77567	8.27591	3.33578e-16	6.54684e-15	25.7973
KLRC3	A_Reject	B_NOReject	0.605222	3.937	18.1879	1.56881e-65	5.40931e-63	138.328
NFE2L3	A_Reject	B_NOReject	0.603307	5.33429	14.2617	9.03833e-43	7.2245e-41	86.2985
NLRC3	A_Reject	B_NOReject	0.602461	6.29431	12.8302	2.02198e-35	1.07421e-33	69.5202
TNFRSF9	A_Reject	B_NOReject	0.602249	4.75213	18.5896	4.79535e-68	2.10816e-65	144.08
ANKRD22	A_Reject	B_NOReject	0.602186	6.0073	13.5275	6.24985e-39	3.88352e-37	77.5307
SH2D1A	A_Reject	B_NOReject	0.601885	4.84103	13.8786	9.50958e-41	6.5837e-39	81.6808
HLA-B	A_Reject	B_NOReject	0.600055	10.3228	17.0747	9.93835e-59	2.26969e-56	122.772
BIN2	A_Reject	B_NOReject	0.599277	6.42833	15.5513	7.47775e-50	9.33754e-48	102.48
CD14	A_Reject	B_NOReject	0.599077	8.46243	11.6585	7.66335e-30	3.01476e-28	56.7988
LY75	A_Reject	B_NOReject	0.59774	7.88548	10.5723	4.77071e-25	1.45647e-23	45.8804
TBC1D10C	A_Reject	B_NOReject	0.59728	6.99963	13.4812	1.07993e-38	6.64007e-37	76.9885
IL2RG	A_Reject	B_NOReject	0.59715	5.96993	10.9674	9.50651e-27	3.17818e-25	49.7515
HLA-E	A_Reject	B_NOReject	0.596937	10.816	18.4523	3.49841e-67	1.43069e-64	142.106
IFI27	A_Reject	B_NOReject	0.595424	9.6936	12.8977	9.3698e-36	5.05423e-34	70.2824
XAF1	A_Reject	B_NOReject	0.594104	7.67071	10.9631	9.9344e-27	3.31492e-25	49.7079
AIF1	A_Reject	B_NOReject	0.593671	8.65376	16.5837	8.21837e-56	1.4899e-53	116.101
KLRF1	A_Reject	B_NOReject	0.592927	5.13013	18.0221	1.67624e-64	5.45864e-62	135.975
ARHGDIB	A_Reject	B_NOReject	0.591184	9.54136	13.9332	4.92624e-41	3.46511e-39	82.333
APOL1	A_Reject	B_NOReject	0.590432	7.703	18.5203	1.30984e-67	5.61796e-65	143.082
THEMIS	A_Reject	B_NOReject	0.589958	4.96785	13.2073	2.65857e-37	1.53282e-35	73.8129
SAMHD1	A_Reject	B_NOReject	0.586994	6.93797	12.2865	8.81356e-33	4.05724e-31	63.4996
CD96	A_Reject	B_NOReject	0.580023	4.76036	13.4608	1.37346e-38	8.38624e-37	76.7501
BTK	A_Reject	B_NOReject	0.578237	4.99913	13.3897	3.16506e-38	1.90608e-36	75.9225
ARPC1B	A_Reject	B_NOReject	0.574381	9.81636	10.7018	1.33887e-25	4.22695e-24	47.1364
CX3CR1	A_Reject	B_NOReject	0.572235	6.92652	15.2298	4.76602e-48	5.30446e-46	98.3562
VSIG4	A_Reject	B_NOReject	0.570428	7.41922	9.24749	1.00762e-19	2.42062e-18	33.7772
DUSP5	A_Reject	B_NOReject	0.570024	6.82907	13.8439	1.44266e-40	9.93171e-39	81.2675
ADAMDEC1	A_Reject	B_NOReject	0.569424	4.82251	7.04868	3.02803e-12	4.12454e-11	16.8574
CXorf21	A_Reject	B_NOReject	0.567461	5.82986	12.3002	7.57705e-33	3.51563e-31	63.6493
DUSP2	A_Reject	B_NOReject	0.5672	6.50297	15.3171	1.5518e-48	1.85635e-46	99.4698
TAP2	A_Reject	B_NOReject	0.56523	7.46552	16.1734	2.05411e-53	3.141e-51	110.619
TLR7	A_Reject	B_NOReject	0.564535	5.73604	13.7646	3.73106e-40	2.4947e-38	80.3253
S100A4	A_Reject	B_NOReject	0.564289	9.87652	10.6409	2.43801e-25	7.54797e-24	46.5439
SAMD3	A_Reject	B_NOReject	0.56426	5.14402	16.4521	4.87399e-55	8.40286e-53	114.334
CLEC7A	A_Reject	B_NOReject	0.562869	5.03223	17.6007	6.52528e-62	1.8811e-59	130.05
GIMAP1-GIMAP5	A_Reject	B_NOReject	0.561493	7.7874	16.7562	7.87086e-57	1.47244e-54	118.431
HCLS1	A_Reject	B_NOReject	0.559923	6.58924	13.5747	3.58012e-39	2.24845e-37	78.0831
RCSD1	A_Reject	B_NOReject	0.55964	6.5393	14.3168	4.59435e-43	3.81093e-41	86.9697
IFI30	A_Reject	B_NOReject	0.559395	10.704	13.94	4.53437e-41	3.20229e-39	82.4152
VAV1	A_Reject	B_NOReject	0.558005	6.04687	13.8437	1.44584e-40	9.93171e-39	81.2653
S100A9	A_Reject	B_NOReject	0.555461	7.75134	7.18749	1.15209e-12	1.66608e-11	17.803
TBX21	A_Reject	B_NOReject	0.555363	6.32733	19.2116	5.35327e-72	3.40538e-69	153.121
CCR5	A_Reject	B_NOReject	0.553874	5.41959	13.9991	2.21928e-41	1.58642e-39	83.1238
HLA-DOA	A_Reject	B_NOReject	0.553399	6.22081	19.5936	1.85276e-74	1.62904e-71	158.751
TLR2	A_Reject	B_NOReject	0.55153	6.76838	14.5943	1.47782e-44	1.3465e-42	90.3791
RTP4	A_Reject	B_NOReject	0.551414	6.72849	14.2248	1.42202e-42	1.11139e-40	85.849
HHEX	A_Reject	B_NOReject	0.550873	6.34343	12.5544	4.52353e-34	2.21577e-32	66.4411
NCF4	A_Reject	B_NOReject	0.550539	6.20021	11.9217	4.64494e-31	1.94479e-29	59.5737
LAMP3	A_Reject	B_NOReject	0.548901	5.71553	10.1519	2.70445e-23	7.60924e-22	41.8914
CSF2RA	A_Reject	B_NOReject	0.547656	5.43682	13.3425	5.50009e-38	3.27861e-36	75.3747
ARHGAP15	A_Reject	B_NOReject	0.547411	6.60907	11.4827	4.84897e-29	1.82589e-27	54.973
SLFN11	A_Reject	B_NOReject	0.545737	7.01281	13.8239	1.83456e-40	1.25042e-38	81.0292
FPR3	A_Reject	B_NOReject	0.541909	6.32131	10.8489	3.11588e-26	1.02608e-24	48.5777
CCL2	A_Reject	B_NOReject	0.54037	8.77556	9.019	7.26141e-19	1.67355e-17	31.8308
HOPX	A_Reject	B_NOReject	0.537608	6.97684	9.69511	1.86465e-21	4.84341e-20	37.7122
ST8SIA4	A_Reject	B_NOReject	0.537557	4.80872	14.6347	8.9314e-45	8.30998e-43	90.8787
EMB	A_Reject	B_NOReject	0.536935	5.5075	11.7838	2.03001e-30	8.22528e-29	58.1137
ISG15	A_Reject	B_NOReject	0.536475	8.50086	9.71752	1.52075e-21	3.96184e-20	37.9134
ESM1	A_Reject	B_NOReject	-0.535362	6.00334	-11.0961	2.59212e-27	8.90281e-26	51.0367
AMICA1	A_Reject	B_NOReject	0.533446	6.44796	14.5507	2.5434e-44	2.27034e-42	89.8405
TARP	A_Reject	B_NOReject	0.533416	5.32252	15.8942	8.35397e-52	1.16591e-49	106.941
PATL2	A_Reject	B_NOReject	0.532847	5.65076	16.4319	6.39868e-55	1.07163e-52	114.063
FAM49A	A_Reject	B_NOReject	0.532798	5.42408	14.1362	4.19635e-42	3.15666e-40	84.7757
IL10RA	A_Reject	B_NOReject	0.531244	6.73203	15.296	2.03461e-48	2.38525e-46	99.2009
PTX3	A_Reject	B_NOReject	0.531119	5.2391	6.48124	1.32154e-10	1.45065e-09	13.1693
DOCK2	A_Reject	B_NOReject	0.530112	5.2265	15.5905	4.48764e-50	5.80258e-48	102.986
P2RY14	A_Reject	B_NOReject	0.529865	6.68219	12.1727	3.06417e-32	1.37458e-30	62.2656
GPR34	A_Reject	B_NOReject	0.527748	6.97978	10.6755	1.73604e-25	5.43208e-24	46.8796
RGS19	A_Reject	B_NOReject	0.527088	7.9152	14.7995	1.13181e-45	1.11814e-43	92.9282
ITGAM	A_Reject	B_NOReject	0.525131	6.37942	11.8593	9.06927e-31	3.75254e-29	58.9113
TNFRSF1B	A_Reject	B_NOReject	0.524235	6.8301	16.2096	1.26578e-53	1.9698e-51	111.1
BTLA	A_Reject	B_NOReject	0.524066	4.63076	9.9583	1.65922e-22	4.53768e-21	40.1001
IFITM1	A_Reject	B_NOReject	0.52306	11.4561	12.6938	9.46393e-35	4.80992e-33	67.991
STX11	A_Reject	B_NOReject	0.52172	5.08085	19.5086	6.56499e-74	5.24751e-71	157.494
PIK3CG	A_Reject	B_NOReject	0.52148	4.92876	14.7974	1.16151e-45	1.14107e-43	92.9025
REG1A	A_Reject	B_NOReject	0.521109	7.12154	5.40963	7.6065e-08	4.95042e-07	6.99774
HLA-C	A_Reject	B_NOReject	0.520286	11.3414	9.69221	1.91444e-21	4.9654e-20	37.6862
CLEC12A	A_Reject	B_NOReject	0.518964	4.74514	15.9352	4.86338e-52	6.8418e-50	107.478
LAIR1	A_Reject	B_NOReject	0.51652	6.89602	13.2546	1.53331e-37	8.95788e-36	74.3584
C3	A_Reject	B_NOReject	0.514645	9.53012	5.87691	5.39889e-09	4.44265e-08	9.5598
PYHIN1	A_Reject	B_NOReject	0.513749	5.01598	15.633	2.57867e-50	3.35896e-48	103.536
SAMD9L	A_Reject	B_NOReject	0.513417	6.66503	11.95	3.42647e-31	1.45192e-29	59.8749
FGL2	A_Reject	B_NOReject	0.513003	9.75358	13.143	5.60322e-37	3.18876e-35	73.0739
TLR1	A_Reject	B_NOReject	0.512371	6.85879	12.6563	1.44251e-34	7.26834e-33	67.5734
PARP14	A_Reject	B_NOReject	0.512323	7.29095	13.6942	8.65344e-40	5.65691e-38	79.4911
GBP3	A_Reject	B_NOReject	0.51108	8.81384	8.89794	2.03273e-18	4.54779e-17	30.8167
BATF	A_Reject	B_NOReject	0.510628	6.02126	12.419	2.04058e-33	9.69829e-32	64.9487
RARRES1	A_Reject	B_NOReject	0.508296	7.69436	7.38018	2.93058e-13	4.51263e-12	19.1437
VAMP5	A_Reject	B_NOReject	0.508277	8.0569	16.4079	8.85071e-55	1.4683e-52	113.741
IFIT3	A_Reject	B_NOReject	0.506678	8.76552	12.8931	9.87346e-36	5.30962e-34	70.2305
PVALB	A_Reject	B_NOReject	-0.506351	7.83478	-6.81321	1.50139e-11	1.85668e-10	15.2922
LINC00341	A_Reject	B_NOReject	0.50566	7.9973	11.8911	6.45149e-31	2.68837e-29	59.2485
ICAM1	A_Reject	B_NOReject	0.503737	6.9388	13.6604	1.29329e-39	8.27001e-38	79.0927
EBI3	A_Reject	B_NOReject	0.503413	6.13258	16.9249	7.81468e-58	1.57955e-55	120.724
CCR7	A_Reject	B_NOReject	0.503369	6.38081	7.73456	2.17523e-14	3.68866e-13	21.6938
TIGIT	A_Reject	B_NOReject	0.503367	5.07922	13.2937	9.73194e-38	5.74282e-36	74.8091
IGHG1	A_Reject	B_NOReject	0.502495	7.02377	8.08383	1.51063e-15	2.82e-14	24.3128
CLEC2D	A_Reject	B_NOReject	0.502307	5.52849	11.846	1.04587e-30	4.30717e-29	58.7702
SELE	A_Reject	B_NOReject	0.500232	5.81983	10.6498	2.23431e-25	6.95403e-24	46.6302
C2	A_Reject	B_NOReject	0.500196	6.05786	11.5161	3.42151e-29	1.29392e-27	55.318
DEF6	A_Reject	B_NOReject	0.498786	5.81733	12.0736	9.01568e-32	3.8763e-30	61.1969
STK17B	A_Reject	B_NOReject	0.498394	5.97017	12.1834	2.72677e-32	1.22949e-30	62.3811
SASH3	A_Reject	B_NOReject	0.497403	5.6571	11.7731	2.27551e-30	9.17771e-29	58.0007
FAM65B	A_Reject	B_NOReject	0.495834	6.15229	13.2167	2.38277e-37	1.37832e-35	73.9215
TMEM71	A_Reject	B_NOReject	0.495372	5.56824	11.1115	2.21683e-27	7.67381e-26	51.1913
ACKR4	A_Reject	B_NOReject	0.495241	5.58834	12.7917	3.12906e-35	1.62794e-33	69.0876
CAV1	A_Reject	B_NOReject	0.494738	8.9954	9.50403	1.0439e-20	2.62617e-19	36.0129
TNFAIP8L2	A_Reject	B_NOReject	0.494686	6.38713	14.6777	5.21459e-45	4.90367e-43	91.4126
VNN2	A_Reject	B_NOReject	0.494316	5.69548	11.3179	2.67702e-28	9.72631e-27	53.2825
MS4A4A	A_Reject	B_NOReject	0.492227	7.11543	10.0202	9.32115e-23	2.57319e-21	40.6695
GLIPR1	A_Reject	B_NOReject	0.489978	7.12478	10.3526	4.00302e-24	1.16352e-22	43.7785
IKZF1	A_Reject	B_NOReject	0.489654	6.20825	14.8353	7.20962e-46	7.16278e-44	93.3757
FCGR1A	A_Reject	B_NOReject	0.489295	4.59998	16.1708	2.12654e-53	3.22372e-51	110.585
CD1D	A_Reject	B_NOReject	0.488216	5.33455	14.1658	2.92396e-42	2.24532e-40	85.134
CCR2	A_Reject	B_NOReject	0.487212	5.39817	11.5895	1.58459e-29	6.09738e-28	56.0798
MS4A1	A_Reject	B_NOReject	0.48648	5.6446	5.83401	6.93931e-09	5.6234e-08	9.31622
IGLJ3	A_Reject	B_NOReject	0.485595	6.69889	7.27446	6.23516e-13	9.24497e-12	18.4042
EMP3	A_Reject	B_NOReject	0.484623	7.98687	8.28675	3.06052e-16	6.0268e-15	25.882
ADRB2	A_Reject	B_NOReject	0.484276	6.76847	12.6413	1.70767e-34	8.57985e-33	67.4062
KIAA1551	A_Reject	B_NOReject	0.482084	8.53604	10.7091	1.24647e-25	3.9423e-24	47.2071
CPA3	A_Reject	B_NOReject	0.48167	6.60586	6.60442	5.963e-11	6.86702e-10	13.9455
NMI	A_Reject	B_NOReject	0.481183	8.28567	13.779	3.1432e-40	2.10967e-38	80.4953
KIAA0226L	A_Reject	B_NOReject	0.480444	5.69233	10.7305	1.00902e-25	3.23197e-24	47.416
NDC80	A_Reject	B_NOReject	0.48001	5.19875	10.4629	1.38166e-24	4.12504e-23	44.8296
ADA	A_Reject	B_NOReject	0.477679	6.80421	13.8913	8.16083e-41	5.67226e-39	81.8325
ARNTL2	A_Reject	B_NOReject	0.477298	4.91678	13.0401	1.83544e-36	1.0214e-34	71.898
MX1	A_Reject	B_NOReject	0.477226	8.0425	8.92734	1.58476e-18	3.56711e-17	31.0619
PTTG1	A_Reject	B_NOReject	0.477076	6.4881	9.74248	1.21122e-21	3.16954e-20	38.138
MRC1	A_Reject	B_NOReject	0.476824	7.17979	10.3305	4.94875e-24	1.42662e-22	43.569
P2RY10	A_Reject	B_NOReject	0.474362	4.70353	9.98412	1.30491e-22	3.58543e-21	40.3373
PRKCH	A_Reject	B_NOReject	0.47345	7.04116	16.4409	5.66776e-55	9.67646e-53	114.184
RSAD2	A_Reject	B_NOReject	0.47087	5.77769	9.20056	1.51685e-19	3.60457e-18	33.374
FERMT3	A_Reject	B_NOReject	0.469456	6.86816	12.3538	4.19811e-33	1.97919e-31	64.2342
MAFB	A_Reject	B_NOReject	0.468268	8.63457	12.0601	1.0429e-31	4.47304e-30	61.0527
HEPACAM2	A_Reject	B_NOReject	-0.467675	7.46098	-7.59682	6.05374e-14	9.9028e-13	20.6897
TGFBI	A_Reject	B_NOReject	0.466458	8.82372	9.74223	1.21392e-21	3.17188e-20	38.1358
P2RY8	A_Reject	B_NOReject	0.466046	6.53564	11.613	1.2375e-29	4.80383e-28	56.3245
FOLR2	A_Reject	B_NOReject	0.465807	7.5743	11.2759	4.1265e-28	1.4719e-26	52.8544
LAX1	A_Reject	B_NOReject	0.465645	5.75356	10.3489	4.14784e-24	1.19967e-22	43.7434
BST2	A_Reject	B_NOReject	0.465448	8.2077	10.7307	1.00713e-25	3.23183e-24	47.4178
IFI35	A_Reject	B_NOReject	0.46263	8.3914	14.3898	1.86913e-43	1.61121e-41	87.8618
BTN3A1	A_Reject	B_NOReject	0.461132	6.58901	17.2738	6.30048e-60	1.5388e-57	125.511
HLA-DQB1	A_Reject	B_NOReject	0.460276	6.87081	13.4161	2.3213e-38	1.40275e-36	76.2299
HSPA6	A_Reject	B_NOReject	0.460053	6.60253	13.0375	1.88948e-36	1.04486e-34	71.8692
PTPRE	A_Reject	B_NOReject	0.459923	6.11863	15.95	3.99712e-52	5.76142e-50	107.673
DAPP1	A_Reject	B_NOReject	0.45966	5.01824	12.264	1.12776e-32	5.17796e-31	63.2555
AKR1B10	A_Reject	B_NOReject	-0.45869	6.99545	-4.46402	8.79429e-06	3.40559e-05	2.43506
MSR1	A_Reject	B_NOReject	0.456584	5.50754	11.4804	4.96605e-29	1.86464e-27	54.9494
EGR2	A_Reject	B_NOReject	0.456414	5.39236	12.8192	2.2895e-35	1.20903e-33	69.3971
LAP3	A_Reject	B_NOReject	0.454644	10.346	13.7392	5.05699e-40	3.35574e-38	80.0237
TNF	A_Reject	B_NOReject	0.454324	6.23625	15.8644	1.23795e-51	1.71413e-49	106.55
THEMIS2	A_Reject	B_NOReject	0.453579	6.47895	14.5335	3.1504e-44	2.78391e-42	89.6281
PLEKHO2	A_Reject	B_NOReject	0.452973	7.94021	13.9733	3.03237e-41	2.15887e-39	82.8143
PTPN6	A_Reject	B_NOReject	0.45287	7.63013	12.8235	2.18091e-35	1.15516e-33	69.4453
PECAM1	A_Reject	B_NOReject	0.450212	8.97311	15.3158	1.57677e-48	1.87348e-46	99.4539
RHOH	A_Reject	B_NOReject	0.450205	5.85008	10.9857	7.90769e-27	2.66392e-25	49.9336
MARCKS	A_Reject	B_NOReject	0.450065	9.06087	11.1088	2.27739e-27	7.86797e-26	51.1647
APOL6	A_Reject	B_NOReject	0.449771	6.82062	16.7577	7.70976e-57	1.45781e-54	118.451
WDFY4	A_Reject	B_NOReject	0.449581	6.39446	12.5956	2.85092e-34	1.40824e-32	66.8984
KLHL6	A_Reject	B_NOReject	0.449204	4.92962	11.9253	4.46895e-31	1.87557e-29	59.612
GPSM3	A_Reject	B_NOReject	0.448632	6.61676	12.3414	4.81309e-33	2.25702e-31	64.0988
CCL21	A_Reject	B_NOReject	0.446985	7.51614	6.78956	1.75857e-11	2.16406e-10	15.1377
TNFAIP8	A_Reject	B_NOReject	0.4468	7.29514	10.6195	3.00755e-25	9.24612e-24	46.3364
OAS2	A_Reject	B_NOReject	0.44653	5.94443	12.5206	6.5942e-34	3.20329e-32	66.0677
PARP12	A_Reject	B_NOReject	0.446502	8.59726	14.3483	3.11687e-43	2.6351e-41	87.3546
RNF125	A_Reject	B_NOReject	0.446371	5.85369	12.8166	2.3579e-35	1.24142e-33	69.3679
PTPN22	A_Reject	B_NOReject	0.446157	4.5265	12.4532	1.39687e-33	6.6932e-32	65.3242
HVCN1	A_Reject	B_NOReject	0.445597	6.8157	12.9513	5.07985e-36	2.7742e-34	70.8891
OLFM4	A_Reject	B_NOReject	-0.445514	6.18896	-4.82255	1.59767e-06	7.51805e-06	4.06613
FASLG	A_Reject	B_NOReject	0.445393	4.70592	16.3077	3.40187e-54	5.48825e-52	112.405
NOD2	A_Reject	B_NOReject	0.445053	5.09776	14.5291	3.33015e-44	2.91347e-42	89.5731
PILRA	A_Reject	B_NOReject	0.444606	6.19093	16.9539	5.24815e-58	1.08575e-55	121.12
GIMAP1	A_Reject	B_NOReject	0.441699	6.82722	14.2767	7.52556e-43	6.0705e-41	86.4802
SLAMF8	A_Reject	B_NOReject	0.440408	7.0046	11.7593	2.63469e-30	1.05298e-28	57.8556
ACAP1	A_Reject	B_NOReject	0.439357	5.74286	11.5852	1.65793e-29	6.36567e-28	56.035
BAZ1A	A_Reject	B_NOReject	0.438578	7.6145	11.4602	6.12684e-29	2.28264e-27	54.7415
SAMD9	A_Reject	B_NOReject	0.438393	7.01588	9.79571	7.44322e-22	1.97419e-20	38.6185
IER5	A_Reject	B_NOReject	0.438244	7.38561	14.3798	2.11612e-43	1.80641e-41	87.7387
HLA-A	A_Reject	B_NOReject	0.436317	11.0051	15.7331	6.95339e-51	9.4058e-49	104.837
NNMT	A_Reject	B_NOReject	0.435685	8.21518	5.67732	1.71172e-08	1.28222e-07	8.44085
APOBEC3A	A_Reject	B_NOReject	0.435318	5.17185	10.5829	4.30253e-25	1.31583e-23	45.9825
ERAP2	A_Reject	B_NOReject	0.435234	6.46649	8.52575	4.4678e-17	9.2868e-16	27.7746
KLRG1	A_Reject	B_NOReject	0.434738	6.38792	14.0145	1.84316e-41	1.33383e-39	83.308
HLA-DOB	A_Reject	B_NOReject	0.434314	5.39981	14.9095	2.82183e-46	2.85183e-44	94.3064
CCR1	A_Reject	B_NOReject	0.433552	6.67784	10.8864	2.1432e-26	7.09757e-25	48.9477
RASSF2	A_Reject	B_NOReject	0.432297	6.55067	11.2075	8.3274e-28	2.9229e-26	52.1598
ADCY7	A_Reject	B_NOReject	0.431474	6.84181	14.692	4.36095e-45	4.14526e-43	91.5899
ARL4C	A_Reject	B_NOReject	0.430658	7.15145	9.23223	1.15115e-19	2.75415e-18	33.6459
CASP4	A_Reject	B_NOReject	0.430333	7.44506	13.0388	1.86265e-36	1.03327e-34	71.8834
ECSCR	A_Reject	B_NOReject	0.428745	7.40696	14.2817	7.077e-43	5.73498e-41	86.5412
CD40	A_Reject	B_NOReject	0.42816	7.54642	14.5706	1.98652e-44	1.79143e-42	90.0856
CCL11	A_Reject	B_NOReject	0.427026	6.49189	9.1784	1.83891e-19	4.35226e-18	33.1842
SIGLEC1	A_Reject	B_NOReject	0.426785	6.86214	10.6894	1.51299e-25	4.75956e-24	47.0155
CECR1	A_Reject	B_NOReject	0.42537	7.3233	11.2143	7.76319e-28	2.73579e-26	52.2292
SOST	A_Reject	B_NOReject	-0.42491	6.41448	-7.79796	1.35073e-14	2.33326e-13	22.1614
SLC15A3	A_Reject	B_NOReject	0.42414	7.80854	13.4227	2.14977e-38	1.30358e-36	76.306
PCED1B	A_Reject	B_NOReject	0.423508	6.21867	11.9884	2.2663e-31	9.67301e-30	60.2842
RNASET2	A_Reject	B_NOReject	0.423466	8.73596	13.5378	5.53877e-39	3.45388e-37	77.6505
CEP55	A_Reject	B_NOReject	0.423262	4.54873	7.60181	5.83502e-14	9.58961e-13	20.7258
ATP6V1G3	A_Reject	B_NOReject	-0.421819	7.88812	-6.63366	4.92722e-11	5.76849e-10	14.1317
MAP3K8	A_Reject	B_NOReject	0.421792	6.02683	12.234	1.56716e-32	7.15806e-31	62.9296
DUSP4	A_Reject	B_NOReject	0.421666	5.86878	10.3827	2.99858e-24	8.77372e-23	44.064
NFKBIZ	A_Reject	B_NOReject	0.421661	9.43778	7.82346	1.11404e-14	1.93773e-13	22.3505
S100A8	A_Reject	B_NOReject	0.421287	7.50414	5.38535	8.68101e-08	5.56731e-07	6.87009
CYSLTR1	A_Reject	B_NOReject	0.42099	5.34906	11.1942	9.53325e-28	3.33285e-26	52.0261
RNASE2	A_Reject	B_NOReject	0.420685	4.63903	7.92438	5.17024e-15	9.29639e-14	23.1042
CENPK	A_Reject	B_NOReject	0.420672	4.60231	8.96976	1.1053e-18	2.51771e-17	31.4168
VCAM1	A_Reject	B_NOReject	0.420381	10.9699	9.34027	4.46492e-20	1.08898e-18	34.5796
PREX1	A_Reject	B_NOReject	0.419658	7.08785	13.3698	3.99573e-38	2.39812e-36	75.6915
CRHBP	A_Reject	B_NOReject	-0.419534	7.57869	-7.10648	2.02906e-12	2.83407e-11	17.2491
GCNT1	A_Reject	B_NOReject	0.419084	5.17567	13.558	4.35823e-39	2.72738e-37	77.8881
NRROS	A_Reject	B_NOReject	0.41908	6.08575	12.5333	5.72615e-34	2.78932e-32	66.2076
P2RX7	A_Reject	B_NOReject	0.419016	5.32955	15.2373	4.32777e-48	4.84738e-46	98.4519
APOBEC3G	A_Reject	B_NOReject	0.418855	6.99395	15.0542	4.4991e-47	4.73753e-45	96.1284
ATP6V0D2	A_Reject	B_NOReject	-0.418534	8.47686	-7.16946	1.30735e-12	1.87365e-11	17.6793
PPP1R18	A_Reject	B_NOReject	0.418531	8.00521	12.4425	1.5731e-33	7.49675e-32	65.2065
SIGLEC7	A_Reject	B_NOReject	0.417932	5.2819	12.018	1.64535e-31	7.03976e-30	60.6013
CLC	A_Reject	B_NOReject	0.417597	5.2446	6.89892	8.42993e-12	1.08047e-10	15.8562
HMGCS2	A_Reject	B_NOReject	-0.41702	8.37698	-6.06211	1.79261e-09	1.62323e-08	10.6307
CD300LF	A_Reject	B_NOReject	0.41639	5.55922	14.775	1.54022e-45	1.49639e-43	92.6225
IGFLR1	A_Reject	B_NOReject	0.415787	7.8043	12.3039	7.27733e-33	3.3855e-31	63.6893
LAIR2	A_Reject	B_NOReject	0.414797	5.71121	11.373	1.51507e-28	5.57373e-27	53.8457
EFHD2	A_Reject	B_NOReject	0.414675	7.11066	14.31	4.9948e-43	4.12364e-41	86.8868
HAPLN3	A_Reject	B_NOReject	0.414631	6.53725	15.2567	3.3733e-48	3.82707e-46	98.6992
IKZF3	A_Reject	B_NOReject	0.41264	4.54294	10.2168	1.46352e-23	4.15766e-22	42.4979
TFPI2	A_Reject	B_NOReject	0.411275	6.19032	7.24491	7.68699e-13	1.12929e-11	18.1992
RRM2	A_Reject	B_NOReject	0.411169	5.73465	6.36751	2.72294e-10	2.85017e-09	12.4647
ENTPD1	A_Reject	B_NOReject	0.411109	5.77039	13.025	2.18199e-36	1.20283e-34	71.7266
CELF2	A_Reject	B_NOReject	0.41075	6.17913	11.625	1.09016e-29	4.24127e-28	56.4499
DDX60	A_Reject	B_NOReject	0.408822	8.766	9.22655	1.20965e-19	2.89017e-18	33.597
CRLF3	A_Reject	B_NOReject	0.408686	7.53135	12.2149	1.9323e-32	8.803e-31	62.7222
AKNA	A_Reject	B_NOReject	0.40815	6.1645	14.3321	3.80783e-43	3.1886e-41	87.156
TCIRG1	A_Reject	B_NOReject	0.407828	7.72896	11.6057	1.33617e-29	5.16407e-28	56.2486
SERPING1	A_Reject	B_NOReject	0.407294	9.7685	8.76253	6.33885e-18	1.37108e-16	29.6967
S1PR1	A_Reject	B_NOReject	0.407241	7.39774	14.1192	5.16438e-42	3.81579e-40	84.5698
FNBP1	A_Reject	B_NOReject	0.407117	7.51571	13.3157	7.52229e-38	4.45385e-36	75.0644
CLIC3	A_Reject	B_NOReject	0.405758	5.00855	12.7418	5.50089e-35	2.83675e-33	68.5286
RASGRP2	A_Reject	B_NOReject	0.40517	6.5239	10.7205	1.11319e-25	3.54363e-24	47.3188
TESPA1	A_Reject	B_NOReject	0.403875	4.98513	12.0878	7.7254e-32	3.33787e-30	61.3499
RAB31	A_Reject	B_NOReject	0.402538	8.13007	9.92898	2.17816e-22	5.91095e-21	39.8315
DPEP2	A_Reject	B_NOReject	0.401504	5.39079	12.7109	7.80361e-35	4.01247e-33	68.1821
APOH	A_Reject	B_NOReject	-0.400709	7.61643	-5.59603	2.71082e-08	1.94889e-07	7.9956
RAB27A	A_Reject	B_NOReject	0.400651	7.19692	10.8078	4.68971e-26	1.53573e-24	48.1734
NLRP1	A_Reject	B_NOReject	0.400268	5.79816	14.1494	3.57446e-42	2.72108e-40	84.9348
EGF	A_Reject	B_NOReject	-0.400197	8.34032	-4.75131	2.26319e-06	1.01812e-05	3.73235
GAB3	A_Reject	B_NOReject	0.400196	5.82954	13.4613	1.36532e-38	8.36554e-37	76.756
IFI6	A_Reject	B_NOReject	0.398946	8.78992	6.24836	5.7359e-10	5.70185e-09	11.7392
APOBEC3B	A_Reject	B_NOReject	0.397949	5.35728	5.90909	4.4675e-09	3.74635e-08	9.74362
RHCG	A_Reject	B_NOReject	-0.39788	7.99942	-5.86771	5.69828e-09	4.67371e-08	9.50742
TM6SF1	A_Reject	B_NOReject	0.396865	6.14599	8.51824	4.74956e-17	9.83757e-16	27.7145
TAGAP	A_Reject	B_NOReject	0.396853	5.42731	14.0369	1.40363e-41	1.01995e-39	83.5782
FCN3	A_Reject	B_NOReject	-0.396529	6.4897	-8.40368	1.20086e-16	2.43284e-15	26.802
MTHFD2	A_Reject	B_NOReject	0.396136	7.45191	9.04107	6.01135e-19	1.39092e-17	32.0169
FLI1	A_Reject	B_NOReject	0.396084	6.04979	14.2741	7.76243e-43	6.23299e-41	86.4495
JAK2	A_Reject	B_NOReject	0.395707	7.01702	11.6567	7.80448e-30	3.06343e-28	56.7807
SH2D1B	A_Reject	B_NOReject	0.395392	4.40015	17.1638	2.89716e-59	6.97898e-57	123.996
ALB	A_Reject	B_NOReject	-0.394936	8.81507	-3.30941	0.000962458	0.00219546	-1.98389
ANXA1	A_Reject	B_NOReject	0.394861	8.23895	10.033	8.26828e-23	2.28973e-21	40.7878
SPINK1	A_Reject	B_NOReject	-0.394517	7.45288	-3.92185	9.28115e-05	0.00027518	0.200615
ICOS	A_Reject	B_NOReject	0.393052	5.49843	9.98434	1.30213e-22	3.58341e-21	40.3394
BATF2	A_Reject	B_NOReject	0.392542	5.65249	14.2943	6.06148e-43	4.93477e-41	86.6948
FCGR2A	A_Reject	B_NOReject	0.392214	6.96635	12.099	6.84343e-32	2.98615e-30	61.4699
SERPINB9	A_Reject	B_NOReject	0.392025	6.0293	16.8626	1.83507e-57	3.58552e-55	119.876
GAPT	A_Reject	B_NOReject	0.391647	5.47478	9.3099	5.83208e-20	1.41654e-18	34.3163
ATP6V1C2	A_Reject	B_NOReject	-0.391175	6.88131	-8.28631	3.07116e-16	6.04098e-15	25.8785
CKMT2	A_Reject	B_NOReject	-0.391026	7.93627	-6.32273	3.60814e-10	3.71048e-09	12.1906
GIMAP6	A_Reject	B_NOReject	0.390987	7.0871	16.9687	4.28252e-58	9.07326e-56	121.321
FAM129A	A_Reject	B_NOReject	0.390729	7.14465	8.298	2.79824e-16	5.51649e-15	25.97
CTSW	A_Reject	B_NOReject	0.389958	5.80469	11.3044	3.07957e-28	1.112e-26	53.1439
FAM72A	A_Reject	B_NOReject	0.388323	4.63418	10.3595	3.74492e-24	1.09211e-22	43.8444
PARP9	A_Reject	B_NOReject	0.386531	7.71474	12.0881	7.69958e-32	3.3349e-30	61.3532
ACSL5	A_Reject	B_NOReject	0.385752	5.51524	16.4531	4.81022e-55	8.37502e-53	114.347
IL15	A_Reject	B_NOReject	0.385198	6.40178	17.3416	2.4511e-60	6.15752e-58	126.449
HMHA1	A_Reject	B_NOReject	0.383979	6.47303	12.7077	8.08361e-35	4.14432e-33	68.1472
ARHGAP9	A_Reject	B_NOReject	0.383734	5.87244	11.9148	5.00192e-31	2.08928e-29	59.5004
KIAA0922	A_Reject	B_NOReject	0.383315	7.26675	12.6087	2.46202e-34	1.22648e-32	67.0437
ALOX5	A_Reject	B_NOReject	0.382619	5.59745	9.46873	1.43046e-20	3.57311e-19	35.7021
IGKC	A_Reject	B_NOReject	0.382577	5.66114	7.80461	1.28463e-14	2.22344e-13	22.2107
IL15RA	A_Reject	B_NOReject	0.381821	6.88997	17.03	1.84015e-58	4.09607e-56	122.16
ABI3	A_Reject	B_NOReject	0.381728	6.70443	15.4899	1.66065e-49	2.01396e-47	101.688
IL1B	A_Reject	B_NOReject	0.381551	6.41899	12.1205	5.41662e-32	2.38725e-30	61.7014
CSF1R	A_Reject	B_NOReject	0.38106	6.95612	9.54799	7.04177e-21	1.77661e-19	36.4012
SIGLEC10	A_Reject	B_NOReject	0.380722	5.59181	13.7175	6.55141e-40	4.29875e-38	79.767
CCL18	A_Reject	B_NOReject	0.379549	6.08947	3.01746	0.00260237	0.00530705	-2.8974
IRAK3	A_Reject	B_NOReject	0.379462	5.45339	11.6951	5.20613e-30	2.06659e-28	57.1814
KIF20A	A_Reject	B_NOReject	0.378451	4.70343	7.45957	1.65179e-13	2.60743e-12	19.7056
DOK2	A_Reject	B_NOReject	0.378159	6.3663	14.1458	3.73522e-42	2.8312e-40	84.8912
MCTP1	A_Reject	B_NOReject	0.377617	5.46309	10.3671	3.48371e-24	1.01763e-22	43.9158
DTX3L	A_Reject	B_NOReject	0.377558	7.34133	12.3444	4.65592e-33	2.18916e-31	64.1317
AFM	A_Reject	B_NOReject	-0.377287	8.47239	-3.81777	0.000141485	0.000399489	-0.196118
LAYN	A_Reject	B_NOReject	0.377035	5.49137	12.9095	8.19464e-36	4.44761e-34	70.4152
SP110	A_Reject	B_NOReject	0.376185	7.59231	13.8233	1.84784e-40	1.2546e-38	81.022
LTF	A_Reject	B_NOReject	0.37552	8.28627	3.63992	0.000284232	0.000741136	-0.849959
CPVL	A_Reject	B_NOReject	0.375386	10.3066	9.59106	4.78056e-21	1.22189e-19	36.7833
LAG3	A_Reject	B_NOReject	0.375126	5.49651	11.3301	2.36203e-28	8.59964e-27	53.4064
TOP2A	A_Reject	B_NOReject	0.374878	5.18011	7.33966	3.91844e-13	5.92483e-12	18.8591
PAG1	A_Reject	B_NOReject	0.374152	6.50958	12.4612	1.27733e-33	6.13711e-32	65.4128
ETV7	A_Reject	B_NOReject	0.374027	5.63486	15.1115	2.16652e-47	2.35174e-45	96.8535
ARAP2	A_Reject	B_NOReject	0.372833	6.23166	12.1604	3.50471e-32	1.56026e-30	62.1326
TMSB10	A_Reject	B_NOReject	0.37239	12.5444	11.4763	5.18112e-29	1.93851e-27	54.9074
CD302	A_Reject	B_NOReject	0.371898	8.95946	10.6118	3.24171e-25	9.94861e-24	46.2623
ALOX5AP	A_Reject	B_NOReject	0.370739	8.13825	8.22306	5.06994e-16	9.81883e-15	25.3857
S1PR5	A_Reject	B_NOReject	0.37043	4.64631	19.134	1.68188e-71	9.54061e-69	151.984
FAM78A	A_Reject	B_NOReject	0.37042	6.33236	12.33	5.4609e-33	2.55399e-31	63.9737
WIPF1	A_Reject	B_NOReject	0.370343	6.43413	12.184	2.7106e-32	1.22534e-30	62.387
SLC4A1	A_Reject	B_NOReject	-0.368873	6.92533	-8.24181	4.37152e-16	8.51309e-15	25.5314
DENND2D	A_Reject	B_NOReject	0.367983	8.12324	11.1521	1.46548e-27	5.09299e-26	51.6007
PTGDR	A_Reject	B_NOReject	0.367274	4.65309	12.7513	4.94437e-35	2.55726e-33	68.6342
IL23A	A_Reject	B_NOReject	0.366529	5.98429	12.9489	5.22409e-36	2.84414e-34	70.8614
PSME1	A_Reject	B_NOReject	0.365827	10.6314	15.0958	2.6479e-47	2.85665e-45	96.6544
CCRL2	A_Reject	B_NOReject	0.365631	5.43876	11.6527	8.1439e-30	3.1754e-28	56.7386
OAS1	A_Reject	B_NOReject	0.364574	7.70433	9.87959	3.44006e-22	9.24978e-21	39.3803
FABP1	A_Reject	B_NOReject	-0.363603	10.4725	-3.35431	0.000820302	0.00190379	-1.83608
CD180	A_Reject	B_NOReject	0.363058	6.20448	11.2898	3.57611e-28	1.27817e-26	52.996
SIT1	A_Reject	B_NOReject	0.363034	6.55508	11.3374	2.19045e-28	7.99151e-27	53.481
KLF4	A_Reject	B_NOReject	0.362757	7.2708	10.7495	8.36118e-26	2.69288e-24	47.6018
TLR4	A_Reject	B_NOReject	0.362155	6.69634	12.5761	3.54844e-34	1.743e-32	66.6816
GABBR1	A_Reject	B_NOReject	0.362104	7.20297	14.296	5.93834e-43	4.85701e-41	86.7152
CD44	A_Reject	B_NOReject	0.361462	7.05123	8.24738	4.18278e-16	8.1727e-15	25.5748
MIS18BP1	A_Reject	B_NOReject	0.360561	5.94249	9.0999	3.62579e-19	8.47865e-18	32.5151
APOC1	A_Reject	B_NOReject	0.360135	6.8154	8.05689	1.8625e-15	3.46583e-14	24.107
RASGEF1A	A_Reject	B_NOReject	0.359883	5.57669	9.16692	2.03147e-19	4.78865e-18	33.086
CYP17A1	A_Reject	B_NOReject	-0.359851	7.82176	-3.90387	9.98923e-05	0.00029355	0.131356
F13A1	A_Reject	B_NOReject	0.359731	8.68537	7.69692	2.88191e-14	4.84496e-13	21.4178
DCK	A_Reject	B_NOReject	0.359282	7.5383	10.3515	4.04577e-24	1.17207e-22	43.768
FAM49B	A_Reject	B_NOReject	0.359198	8.50558	11.8615	8.85555e-31	3.67275e-29	58.9349
MAN2B1	A_Reject	B_NOReject	0.359081	7.90764	11.7606	2.59671e-30	1.04016e-28	57.87
FPR2	A_Reject	B_NOReject	0.35898	4.60472	11.3112	2.86852e-28	1.04006e-26	53.2141
RTN1	A_Reject	B_NOReject	0.358603	7.00118	12.2598	1.1818e-32	5.41197e-31	63.2091
PIK3R5	A_Reject	B_NOReject	0.358193	5.98808	14.2252	1.41404e-42	1.11008e-40	85.8546
FCGR2B	A_Reject	B_NOReject	0.357996	6.41497	7.54866	8.6254e-14	1.39282e-12	20.3425
CFD	A_Reject	B_NOReject	0.357489	7.87009	4.47625	8.31328e-06	3.23499e-05	2.4887
MCOLN2	A_Reject	B_NOReject	0.357438	6.08666	9.80433	6.87743e-22	1.82965e-20	38.6965
LTB	A_Reject	B_NOReject	0.356939	8.22936	8.61181	2.20871e-17	4.66828e-16	28.4679
LSP1	A_Reject	B_NOReject	0.356851	7.07985	8.778	5.57085e-18	1.21392e-16	29.8239
IFI44	A_Reject	B_NOReject	0.356365	6.54237	8.24304	4.32911e-16	8.43985e-15	25.541
LMNB1	A_Reject	B_NOReject	0.35549	4.93892	8.99802	8.68701e-19	1.99167e-17	31.6541
TXK	A_Reject	B_NOReject	0.35512	5.65171	11.9569	3.18163e-31	1.35142e-29	59.9483
PIM2	A_Reject	B_NOReject	0.354617	6.76295	7.93209	4.87391e-15	8.79955e-14	23.1622
CMPK2	A_Reject	B_NOReject	0.354173	6.27096	10.7628	7.33053e-26	2.37837e-24	47.7318
C2orf40	A_Reject	B_NOReject	-0.352906	9.60274	-5.46389	5.65126e-08	3.81633e-07	7.2849
NAGK	A_Reject	B_NOReject	0.352665	9.45515	12.3252	5.75364e-33	2.68376e-31	63.922
SLC12A3	A_Reject	B_NOReject	-0.35244	7.91228	-4.58554	4.99853e-06	2.05276e-05	2.97427
IRF9	A_Reject	B_NOReject	0.352022	8.75098	12.4066	2.34186e-33	1.10703e-31	64.8123
CD84	A_Reject	B_NOReject	0.351936	5.86855	10.6434	2.37898e-25	7.37818e-24	46.5682
CD3G	A_Reject	B_NOReject	0.350666	5.32352	10.8319	3.68919e-26	1.2126e-24	48.4107
CRIP1	A_Reject	B_NOReject	0.349623	9.00356	7.45298	1.73277e-13	2.73281e-12	19.6587
SLFN5	A_Reject	B_NOReject	0.348775	5.66579	9.81099	6.46949e-22	1.72634e-20	38.7569
DHRS9	A_Reject	B_NOReject	0.34851	6.45089	9.43245	1.97549e-20	4.92053e-19	35.3838
IRF7	A_Reject	B_NOReject	0.348088	7.64314	9.54342	7.33643e-21	1.8483e-19	36.3608
SH3BGRL3	A_Reject	B_NOReject	0.347999	9.27828	7.32283	4.41931e-13	6.65926e-12	18.7413
DLGAP5	A_Reject	B_NOReject	0.346554	3.91956	7.04705	3.06218e-12	4.16784e-11	16.8464
CSK	A_Reject	B_NOReject	0.34538	7.62325	11.8076	1.57582e-30	6.44439e-29	58.3644
LOC154761	A_Reject	B_NOReject	0.34537	6.3048	13.6924	8.84247e-40	5.75907e-38	79.4697
MILR1	A_Reject	B_NOReject	0.345082	5.16647	11.249	5.43862e-28	1.936e-26	52.5813
BASP1	A_Reject	B_NOReject	0.344726	8.2541	8.12298	1.11316e-15	2.09133e-14	24.6128
EVL	A_Reject	B_NOReject	0.344576	7.6188	11.9277	4.35674e-31	1.83285e-29	59.6371
PTAFR	A_Reject	B_NOReject	0.343954	6.57654	11.779	2.13565e-30	8.63344e-29	58.0635
BID	A_Reject	B_NOReject	0.343874	7.00543	12.665	1.30749e-34	6.60695e-33	67.6707
TMSB4X	A_Reject	B_NOReject	0.34378	12.41	11.455	6.47049e-29	2.40557e-27	54.6875
IRF4	A_Reject	B_NOReject	0.343465	4.93995	9.56485	6.05229e-21	1.53357e-19	36.5506
C10orf54	A_Reject	B_NOReject	0.343445	8.08931	16.8658	1.75781e-57	3.47316e-55	119.919
RBP7	A_Reject	B_NOReject	-0.343026	7.57138	-6.15687	1.00781e-09	9.58479e-09	11.1907
HLA-G	A_Reject	B_NOReject	0.342688	7.08357	14.3986	1.67773e-43	1.45334e-41	87.969
TMEM156	A_Reject	B_NOReject	0.342357	4.04058	8.68632	1.19436e-17	2.54889e-16	29.073
FGR	A_Reject	B_NOReject	0.341976	6.04566	13.6368	1.71297e-39	1.08746e-37	78.814
LOC100128751	A_Reject	B_NOReject	0.341652	5.99881	12.4122	2.20072e-33	1.04312e-31	64.8739
C15orf48	A_Reject	B_NOReject	0.341566	7.17537	6.18975	8.23714e-10	7.97194e-09	11.387
ASPN	A_Reject	B_NOReject	-0.340664	6.77725	-5.27228	1.59474e-07	9.61052e-07	6.28301
ZNFX1	A_Reject	B_NOReject	0.34055	7.93598	12.9037	8.7472e-36	4.73291e-34	70.3506
FAR2	A_Reject	B_NOReject	0.340527	5.38692	12.9687	4.16421e-36	2.28123e-34	71.0861
ICAM2	A_Reject	B_NOReject	0.34028	7.50861	15.6526	1.99599e-50	2.61936e-48	103.791
FABP5	A_Reject	B_NOReject	0.340038	7.17443	4.58257	5.06872e-06	2.07794e-05	2.96094
CARD8	A_Reject	B_NOReject	0.339878	6.6107	13.6635	1.24641e-39	7.99934e-38	79.1293
TGM2	A_Reject	B_NOReject	0.339656	6.91228	11.4126	1.00499e-28	3.71276e-27	54.2518
VEGFC	A_Reject	B_NOReject	0.339206	7.25829	11.8524	9.76308e-31	4.03013e-29	58.8383
GLIPR2	A_Reject	B_NOReject	0.339164	6.5431	10.5062	9.08229e-25	2.7348e-23	45.2442
SERPINE1	A_Reject	B_NOReject	0.338395	6.15355	8.93306	1.50973e-18	3.41681e-17	31.1097
TUBA1A	A_Reject	B_NOReject	0.337834	10.8375	9.10965	3.33347e-19	7.80548e-18	32.5979
PIK3AP1	A_Reject	B_NOReject	0.336788	7.86003	10.5229	7.71949e-25	2.33644e-23	45.4048
VWF	A_Reject	B_NOReject	0.336686	6.91061	9.77424	9.06053e-22	2.39233e-20	38.4245
C1R	A_Reject	B_NOReject	0.335952	9.90079	7.10341	2.07278e-12	2.8837e-11	17.2282
SLC17A3	A_Reject	B_NOReject	-0.335577	10.6705	-4.08991	4.60073e-05	0.000148311	0.863238
EHBP1L1	A_Reject	B_NOReject	0.335341	6.41698	8.65491	1.5486e-17	3.28493e-16	28.8173
KLRC4	A_Reject	B_NOReject	0.335286	3.09385	13.8088	2.19886e-40	1.48719e-38	80.8496
IFIT2	A_Reject	B_NOReject	0.335186	7.63807	10.6831	1.6096e-25	5.05444e-24	46.9543
DOCK11	A_Reject	B_NOReject	0.335134	8.08162	7.01932	3.70669e-12	4.99097e-11	16.6596
KLF2	A_Reject	B_NOReject	0.334152	8.65313	11.5581	2.20352e-29	8.40541e-28	55.7535
REL	A_Reject	B_NOReject	0.333962	6.51109	11.2217	7.19597e-28	2.5461e-26	52.3043
CFP	A_Reject	B_NOReject	0.333843	5.6456	11.0051	6.50553e-27	2.20423e-25	50.1266
SIRPG	A_Reject	B_NOReject	0.333273	4.70767	10.7206	1.11214e-25	3.54363e-24	47.3198
EIF1AY	A_Reject	B_NOReject	0.333037	6.67857	2.29936	0.0216543	0.0350603	-4.78995
CHST11	A_Reject	B_NOReject	0.332391	6.24057	10.7284	1.02981e-25	3.29258e-24	47.3958
LAT2	A_Reject	B_NOReject	0.332146	6.25837	13.6721	1.1253e-39	7.2485e-38	79.2306
VCAN	A_Reject	B_NOReject	0.331806	7.46957	4.69397	2.98517e-06	1.2952e-05	3.46722
CD37	A_Reject	B_NOReject	0.331236	6.22945	9.55703	6.49262e-21	1.64277e-19	36.4813
HPSE	A_Reject	B_NOReject	0.330585	5.44509	9.90383	2.74952e-22	7.41568e-21	39.6015
GIMAP8	A_Reject	B_NOReject	0.329873	7.068	12.449	1.46275e-33	6.9898e-32	65.2785
FXYD5	A_Reject	B_NOReject	0.329798	6.69263	10.3516	4.04096e-24	1.17207e-22	43.7692
IRF2	A_Reject	B_NOReject	0.329657	7.17629	13.1646	4.36268e-37	2.49895e-35	73.322
DOCK8	A_Reject	B_NOReject	0.32955	7.17191	12.8094	2.55881e-35	1.34319e-33	69.2869
CYP27B1	A_Reject	B_NOReject	-0.329526	7.6094	-4.4598	8.96624e-06	3.46647e-05	2.4166
SP140L	A_Reject	B_NOReject	0.328854	5.53065	12.7948	3.01878e-35	1.57523e-33	69.1231
ITM2A	A_Reject	B_NOReject	0.32819	8.67125	7.2745	6.23352e-13	9.24497e-12	18.4044
APBB1IP	A_Reject	B_NOReject	0.328006	6.49653	11.187	1.02614e-27	3.57321e-26	51.9532
TM4SF18	A_Reject	B_NOReject	0.327636	8.51251	9.92527	2.25454e-22	6.1088e-21	39.7974
ADAP2	A_Reject	B_NOReject	0.326827	7.51749	11.8846	6.91654e-31	2.87535e-29	59.1796
BATF3	A_Reject	B_NOReject	0.326782	6.72161	14.522	3.63488e-44	3.16433e-42	89.4862
CENPW	A_Reject	B_NOReject	0.326573	6.49837	7.43838	1.92597e-13	3.02124e-12	19.5551
NCKAP1L	A_Reject	B_NOReject	0.326537	5.98195	11.5788	1.77299e-29	6.79258e-28	55.9686
RNF213	A_Reject	B_NOReject	0.326294	7.22997	10.6952	1.43001e-25	4.50659e-24	47.0713
MICB	A_Reject	B_NOReject	0.324845	6.28396	12.0918	7.39781e-32	3.21211e-30	61.3928
CASP5	A_Reject	B_NOReject	0.324822	3.91066	13.0631	1.40838e-36	7.86234e-35	72.1604
ROBO4	A_Reject	B_NOReject	0.32345	8.19899	15.2773	2.58938e-48	2.95677e-46	98.9616
SLC26A4	A_Reject	B_NOReject	-0.322878	5.67381	-5.12738	3.41843e-07	1.90111e-06	5.54808
GYPC	A_Reject	B_NOReject	0.321953	8.77809	9.17452	1.90186e-19	4.49519e-18	33.151
CFH	A_Reject	B_NOReject	0.321846	8.79655	7.09752	2.15941e-12	2.99793e-11	17.1881
NFKBIA	A_Reject	B_NOReject	0.321713	9.26072	10.7866	5.79071e-26	1.88923e-24	47.9649
HPD	A_Reject	B_NOReject	-0.321308	10.314	-2.75666	0.00592724	0.0110625	-3.64312
B2M	A_Reject	B_NOReject	0.321125	13.1274	15.5158	1.18635e-49	1.45888e-47	102.022
CP	A_Reject	B_NOReject	0.32078	5.8466	6.68598	3.49517e-11	4.16131e-10	14.4669
ASPHD2	A_Reject	B_NOReject	0.320718	6.63153	8.98827	9.44043e-19	2.15878e-17	31.5722
BUB1	A_Reject	B_NOReject	0.320583	3.87022	7.8832	7.07923e-15	1.25746e-13	22.7956
LGALS1	A_Reject	B_NOReject	0.319928	10.1797	6.55634	8.14816e-11	9.21203e-10	13.6409
SLFN12	A_Reject	B_NOReject	0.319164	5.75446	10.9819	8.22146e-27	2.75905e-25	49.8951
EMILIN2	A_Reject	B_NOReject	0.318973	6.70343	9.37112	3.40103e-20	8.35295e-19	34.848
ZFP36	A_Reject	B_NOReject	0.318854	10.2871	8.16139	8.23964e-16	1.56304e-14	24.9084
C1orf54	A_Reject	B_NOReject	0.318255	8.97583	10.4015	2.50109e-24	7.33028e-23	44.2432
GNG11	A_Reject	B_NOReject	0.317696	9.63708	10.3478	4.19045e-24	1.21e-22	43.7333
LOC100130691	A_Reject	B_NOReject	-0.317645	8.53318	-5.31769	1.25083e-07	7.70433e-07	6.5174
TRIM21	A_Reject	B_NOReject	0.31549	7.26191	13.6529	1.41467e-39	9.0134e-38	79.0037
CEBPB	A_Reject	B_NOReject	0.315069	9.20941	7.77167	1.64646e-14	2.83021e-13	21.9671
MX2	A_Reject	B_NOReject	0.315063	6.11081	8.13486	1.01434e-15	1.90976e-14	24.7041
PRR5L	A_Reject	B_NOReject	0.314728	5.92763	11.0574	3.83526e-27	1.30957e-25	50.6492
ASPM	A_Reject	B_NOReject	0.314521	4.244	7.3005	5.18167e-13	7.76809e-12	18.5854
LYPD5	A_Reject	B_NOReject	0.314388	4.85638	18.3323	1.97395e-66	7.54609e-64	140.387
SLC26A7	A_Reject	B_NOReject	-0.313722	5.66842	-7.47184	1.51101e-13	2.39165e-12	19.7929
NAIP	A_Reject	B_NOReject	0.313431	7.09559	9.07987	4.3081e-19	1.00077e-17	32.3452
PTGER2	A_Reject	B_NOReject	0.313306	6.42886	10.6601	2.01977e-25	6.29746e-24	46.7299
LYSMD2	A_Reject	B_NOReject	0.313221	8.5612	12.632	1.89631e-34	9.50045e-33	67.3024
ETS1	A_Reject	B_NOReject	0.313069	7.02572	10.1674	2.33526e-23	6.60217e-22	42.0364
STAMBPL1	A_Reject	B_NOReject	0.312895	6.25206	10.7147	1.17975e-25	3.74473e-24	47.2614
PLXNC1	A_Reject	B_NOReject	0.312637	6.29618	9.40049	2.62283e-20	6.47787e-19	35.1042
RGS2	A_Reject	B_NOReject	0.3124	8.39798	6.84295	1.2298e-11	1.54141e-10	15.4871
KCNA3	A_Reject	B_NOReject	0.311777	4.61445	8.96151	1.18563e-18	2.6972e-17	31.3477
IFNAR2	A_Reject	B_NOReject	0.311633	7.37603	10.5663	5.06052e-25	1.54227e-23	45.8221
CMTM3	A_Reject	B_NOReject	0.310926	7.6568	9.02976	6.62295e-19	1.53041e-17	31.9214
SECTM1	A_Reject	B_NOReject	0.310839	7.31673	12.5533	4.57752e-34	2.23599e-32	66.4293
NCF1	A_Reject	B_NOReject	0.310548	6.29486	10.9236	1.47666e-26	4.89943e-25	49.316
UBE2QL1	A_Reject	B_NOReject	-0.310339	6.0113	-8.20619	5.79202e-16	1.11558e-14	25.2549
LYAR	A_Reject	B_NOReject	0.309904	7.04439	11.4953	4.25186e-29	1.60449e-27	55.103
SLC22A8	A_Reject	B_NOReject	-0.30972	9.91215	-3.09055	0.0020435	0.00428306	-2.67648
SELPLG	A_Reject	B_NOReject	0.309035	6.33316	12.1008	6.70938e-32	2.93493e-30	61.4895
CDH13	A_Reject	B_NOReject	0.309019	5.7725	8.52506	4.49277e-17	9.32767e-16	27.7691
STK10	A_Reject	B_NOReject	0.30899	6.73316	14.1265	4.72298e-42	3.51922e-40	84.6584
ST3GAL5	A_Reject	B_NOReject	0.308722	6.65261	11.7955	1.79221e-30	7.27852e-29	58.237
MALL	A_Reject	B_NOReject	0.308683	7.83907	11.7504	2.89472e-30	1.15428e-28	57.7624
PARP8	A_Reject	B_NOReject	0.308545	7.50761	11.3559	1.80955e-28	6.62936e-27	53.67
EVA1C	A_Reject	B_NOReject	0.308427	6.69684	10.1665	2.35689e-23	6.65264e-22	42.0273
S100A3	A_Reject	B_NOReject	0.307811	5.5081	10.9252	1.45286e-26	4.82958e-25	49.3321
CYP4F2	A_Reject	B_NOReject	-0.307775	8.29632	-4.3673	1.36558e-05	5.028e-05	2.0159
RAP2B	A_Reject	B_NOReject	0.307213	6.47894	10.6301	2.7103e-25	8.34686e-24	46.4393
DNMT1	A_Reject	B_NOReject	0.307109	8.44254	8.75433	6.78758e-18	1.46633e-16	29.6293
TNNC1	A_Reject	B_NOReject	-0.306975	6.70891	-2.44317	0.0147013	0.0248555	-4.45145
2024-09-01	A_Reject	B_NOReject	0.306827	5.31925	8.64129	1.73283e-17	3.6713e-16	28.7067
CEBPA	A_Reject	B_NOReject	0.306179	7.45359	9.34074	4.44624e-20	1.08744e-18	34.5838
NAPSB	A_Reject	B_NOReject	0.305637	6.14372	10.2656	9.20065e-24	2.62652e-22	42.9564
TIMP1	A_Reject	B_NOReject	0.305438	9.21746	6.26949	5.03077e-10	5.04944e-09	11.8669
LILRA6	A_Reject	B_NOReject	0.305435	5.50206	13.165	4.34283e-37	2.49571e-35	73.3265
CLDN8	A_Reject	B_NOReject	-0.305337	8.94287	-4.78089	1.9596e-06	8.97616e-06	3.87037
SH2D2A	A_Reject	B_NOReject	0.304698	5.34909	14.9178	2.54074e-46	2.5826e-44	94.4106
TIFA	A_Reject	B_NOReject	0.303865	5.79132	9.21804	1.30272e-19	3.1041e-18	33.524
OGN	A_Reject	B_NOReject	-0.303358	5.86346	-3.48113	0.000517107	0.00126016	-1.40797
ANXA2R	A_Reject	B_NOReject	0.302862	6.69687	11.7959	1.78401e-30	7.26199e-29	58.2415
FAM151A	A_Reject	B_NOReject	-0.302249	9.93064	-2.75163	0.00601847	0.0112149	-3.65686
HPGD	A_Reject	B_NOReject	-0.302215	8.38043	-5.09484	4.04632e-07	2.20908e-06	5.38572
ASB15	A_Reject	B_NOReject	-0.30148	6.0686	-6.55375	8.28577e-11	9.35808e-10	13.6246
DDX60L	A_Reject	B_NOReject	0.301377	7.38321	8.33499	2.0833e-16	4.14421e-15	26.2602
APOL2	A_Reject	B_NOReject	0.301246	6.88955	10.4273	1.95045e-24	5.76447e-23	44.4889
RASAL3	A_Reject	B_NOReject	0.301061	6.73927	11.2974	3.30817e-28	1.18746e-26	53.0731
ZAP70	A_Reject	B_NOReject	0.300745	6.14261	11.8221	1.34966e-30	5.54528e-29	58.5177
GNGT2	A_Reject	B_NOReject	0.3006	5.10279	13.9295	5.14937e-41	3.60764e-39	82.2891
FGB	A_Reject	B_NOReject	0.300565	6.21297	2.91133	0.00366498	0.00719374	-3.20889
GCSAM	A_Reject	B_NOReject	0.300318	4.37759	12.1012	6.67943e-32	2.92912e-30	61.4939
FBXO6	A_Reject	B_NOReject	0.300286	7.43282	11.3098	2.91125e-28	1.05338e-26	53.1995
ELF4	A_Reject	B_NOReject	0.299841	7.17928	11.5458	2.50563e-29	9.51653e-28	55.6263
TLR10	A_Reject	B_NOReject	0.299837	4.39744	7.65667	3.88821e-14	6.48711e-13	21.124
LAT	A_Reject	B_NOReject	0.299728	6.94194	10.9254	1.4498e-26	4.82856e-25	49.3342
UCP2	A_Reject	B_NOReject	0.299334	8.03415	8.42051	1.04855e-16	2.13658e-15	26.9354
CD1C	A_Reject	B_NOReject	0.299209	6.20112	8.4175	1.07432e-16	2.18405e-15	26.9115
SIPA1	A_Reject	B_NOReject	0.298981	7.35274	12.0959	7.07706e-32	3.08045e-30	61.4367
PRDM1	A_Reject	B_NOReject	0.298792	5.80476	11.6858	5.74246e-30	2.27435e-28	57.0844
CA3	A_Reject	B_NOReject	-0.298489	5.81884	-2.25192	0.0245063	0.0392195	-4.89716
NELL2	A_Reject	B_NOReject	0.298178	6.26546	7.89752	6.34757e-15	1.13207e-13	22.9028
LYL1	A_Reject	B_NOReject	0.297954	6.39258	12.1267	5.06246e-32	2.24807e-30	61.7684
TMEM154	A_Reject	B_NOReject	0.297866	5.34718	8.40429	1.19494e-16	2.42365e-15	26.8068
RHOG	A_Reject	B_NOReject	0.297757	8.25807	8.93167	1.52772e-18	3.45308e-17	31.098
ANXA2P2	A_Reject	B_NOReject	0.29708	11.2491	7.47389	1.48876e-13	2.36068e-12	19.8074
CEL	A_Reject	B_NOReject	-0.296056	5.81341	-6.24573	5.8304e-10	5.78925e-09	11.7233
FCER1A	A_Reject	B_NOReject	0.296044	6.53639	4.12161	4.01873e-05	0.0001316	0.991242
GCH1	A_Reject	B_NOReject	0.295315	9.47763	6.75695	2.18529e-11	2.65756e-10	14.9255
SMAP2	A_Reject	B_NOReject	0.295232	7.03701	6.93592	6.5576e-12	8.54188e-11	16.1017
CBR3	A_Reject	B_NOReject	0.29446	6.52809	8.68841	1.17391e-17	2.50828e-16	29.09
DMRT2	A_Reject	B_NOReject	-0.294048	6.65971	-7.30611	4.9789e-13	7.48324e-12	18.6245
IL7	A_Reject	B_NOReject	0.293506	4.83782	10.2022	1.68078e-23	4.76718e-22	42.3612
GNB4	A_Reject	B_NOReject	0.293393	5.89093	8.8707	2.55837e-18	5.6948e-17	30.5902
KCNJ2	A_Reject	B_NOReject	0.292639	5.57985	8.99066	9.24957e-19	2.11789e-17	31.5923
SH3BGR	A_Reject	B_NOReject	-0.292313	7.75184	-5.913	4.36558e-09	3.67139e-08	9.76602
PDCD1LG2	A_Reject	B_NOReject	0.292018	4.95918	14.9215	2.42623e-46	2.48054e-44	94.4563
CCL13	A_Reject	B_NOReject	0.291892	5.97062	7.87329	7.63401e-15	1.34783e-13	22.7216
IP6K3	A_Reject	B_NOReject	-0.291652	6.17492	-5.71196	1.40464e-08	1.07114e-07	8.63243
ARHGAP25	A_Reject	B_NOReject	0.291167	6.00778	12.8816	1.12657e-35	6.03987e-34	70.0998
DDB2	A_Reject	B_NOReject	0.290677	6.9581	11.2264	6.86047e-28	2.43401e-26	52.3515
OXGR1	A_Reject	B_NOReject	-0.290543	4.32964	-8.1742	7.45057e-16	1.41948e-14	25.0074
EID3	A_Reject	B_NOReject	0.2902	5.0591	9.8237	5.75688e-22	1.54321e-20	38.8721
TIFAB	A_Reject	B_NOReject	0.289695	4.016	10.7102	1.23302e-25	3.9068e-24	47.2178
HSD11B2	A_Reject	B_NOReject	-0.289632	10.3653	-4.62641	4.12099e-06	1.72542e-05	3.15878
MYO1G	A_Reject	B_NOReject	0.289308	5.8913	11.2998	3.22809e-28	1.16324e-26	53.0973
MS4A14	A_Reject	B_NOReject	0.288848	4.56805	8.90081	1.98404e-18	4.4445e-17	30.8406
STK4	A_Reject	B_NOReject	0.288372	6.97723	11.21	8.11224e-28	2.85307e-26	52.1857
ANGPTL3	A_Reject	B_NOReject	-0.288241	7.62169	-3.32424	0.000913163	0.00209662	-1.93529
GOLT1A	A_Reject	B_NOReject	-0.288075	6.87453	-6.86544	1.05698e-11	1.33719e-10	15.6351
DNASE1L3	A_Reject	B_NOReject	0.287632	8.07265	7.59336	6.21003e-14	1.01302e-12	20.6647
IL18RAP	A_Reject	B_NOReject	0.287551	4.65548	13.524	6.51981e-39	4.037e-37	77.4888
CCNA2	A_Reject	B_NOReject	0.287064	5.40326	7.17189	1.28529e-12	1.84505e-11	17.6959
MYOF	A_Reject	B_NOReject	0.286844	8.86974	8.5004	5.49132e-17	1.13472e-15	27.5717
CENPA	A_Reject	B_NOReject	0.28654	4.41295	7.42781	2.079e-13	3.24683e-12	19.4801
ACADSB	A_Reject	B_NOReject	-0.286271	8.74404	-5.60611	2.56143e-08	1.84981e-07	8.05047
CALB1	A_Reject	B_NOReject	-0.285832	10.6816	-2.85638	0.00435837	0.00840556	-3.36584
IL32	A_Reject	B_NOReject	0.285585	9.66625	4.46942	8.57875e-06	3.33166e-05	2.45872
CAMK1D	A_Reject	B_NOReject	0.28523	6.15997	10.6787	1.68132e-25	5.27024e-24	46.9112
CLECL1	A_Reject	B_NOReject	0.284909	5.61774	10.1344	3.18982e-23	8.96054e-22	41.7284
LILRB4	A_Reject	B_NOReject	0.284412	5.31072	10.5489	5.99432e-25	1.82055e-23	45.6548
ZBED2	A_Reject	B_NOReject	0.284367	4.727	8.19202	6.47621e-16	1.24057e-14	25.1451
OSTF1	A_Reject	B_NOReject	0.284315	9.06757	11.0936	2.6588e-27	9.11402e-26	51.0115
TRANK1	A_Reject	B_NOReject	0.284228	6.92275	9.81603	6.17664e-22	1.6507e-20	38.8026
SLC9A9	A_Reject	B_NOReject	0.28413	6.28427	11.4697	5.55144e-29	2.07265e-27	54.8391
CHIT1	A_Reject	B_NOReject	-0.283859	5.6268	-6.00057	2.59455e-09	2.28126e-08	10.2714
MYOT	A_Reject	B_NOReject	-0.283633	5.01615	-2.25149	0.0245333	0.0392519	-4.89811
TAPBPL	A_Reject	B_NOReject	0.283545	8.00519	12.706	8.24293e-35	4.20151e-33	68.1278
APOM	A_Reject	B_NOReject	-0.283357	11.0466	-3.50087	0.000480627	0.00118135	-1.33991
FAM43A	A_Reject	B_NOReject	0.282794	6.96026	7.00391	4.12075e-12	5.52312e-11	16.556
SLC22A12	A_Reject	B_NOReject	-0.282349	8.29644	-3.89002	0.000105693	0.000308894	0.0782031
LPAR6	A_Reject	B_NOReject	0.282224	8.42092	9.49317	1.15022e-20	2.88764e-19	35.9172
MYOZ1	A_Reject	B_NOReject	-0.281896	7.73693	-3.59582	0.000336398	0.000861448	-1.00737
SLC22A6	A_Reject	B_NOReject	-0.281852	9.99388	-3.27382	0.00109106	0.00245191	-2.09969
LPXN	A_Reject	B_NOReject	0.281491	6.76644	11.9625	2.99417e-31	1.27488e-29	60.0085
PTGER4	A_Reject	B_NOReject	0.28137	7.48468	11.0182	5.69825e-27	1.93443e-25	50.2576
SCO2	A_Reject	B_NOReject	0.281203	8.38885	9.66581	2.43277e-21	6.30047e-20	37.4498
CXCL16	A_Reject	B_NOReject	0.281162	8.1175	8.33067	2.15651e-16	4.28016e-15	26.2262
ATAD2	A_Reject	B_NOReject	0.281083	5.42443	7.95884	3.97031e-15	7.20515e-14	23.3635
CXorf65	A_Reject	B_NOReject	0.280278	4.68071	11.4802	4.97308e-29	1.86464e-27	54.948
TCF4	A_Reject	B_NOReject	0.279914	7.68549	7.3018	5.13417e-13	7.70345e-12	18.5944
IL17RA	A_Reject	B_NOReject	0.279271	7.15417	10.4268	1.95902e-24	5.78008e-23	44.4846
APOBEC3C	A_Reject	B_NOReject	0.278804	7.12077	12.1235	5.24142e-32	2.31584e-30	61.734
VIM	A_Reject	B_NOReject	0.27843	11.7855	8.72609	8.58634e-18	1.84811e-16	29.3979
CNTRL	A_Reject	B_NOReject	0.277764	6.95065	9.58975	4.83759e-21	1.23467e-19	36.7716
SMPX	A_Reject	B_NOReject	-0.277748	4.59973	-2.10731	0.0352966	0.0543416	-5.21028
PRODH2	A_Reject	B_NOReject	-0.277675	9.80495	-3.26515	0.00112471	0.00251885	-2.12771
ARRB2	A_Reject	B_NOReject	0.277628	6.78868	7.59786	6.00763e-14	9.83652e-13	20.6972
ADTRP	A_Reject	B_NOReject	-0.277573	6.23123	-7.10592	2.03686e-12	2.84271e-11	17.2453
IL27RA	A_Reject	B_NOReject	0.27676	6.30348	10.5857	4.18691e-25	1.2827e-23	46.0094
ADRBK2	A_Reject	B_NOReject	0.276054	5.90797	11.6117	1.25407e-29	4.85745e-28	56.3113
EZH2	A_Reject	B_NOReject	0.275706	5.00545	8.6819	1.23888e-17	2.64069e-16	29.037
NUSAP1	A_Reject	B_NOReject	0.275519	5.84192	7.3868	2.79442e-13	4.31051e-12	19.1903
IL3RA	A_Reject	B_NOReject	0.275443	6.68907	11.4277	8.59074e-29	3.18038e-27	54.4071
RGS1	A_Reject	B_NOReject	0.27492	4.44186	7.15545	1.44207e-12	2.05003e-11	17.5833
RAMP3	A_Reject	B_NOReject	0.274723	8.56152	10.462	1.39504e-24	4.15794e-23	44.82
C2CD4B	A_Reject	B_NOReject	0.27462	5.93414	10.538	6.66583e-25	2.02101e-23	45.5498
MFAP5	A_Reject	B_NOReject	-0.274254	5.26918	-2.57344	0.0101876	0.0179042	-4.12726
CRABP1	A_Reject	B_NOReject	-0.274011	6.10051	-5.76243	1.05108e-08	8.21111e-08	8.91351
MMP9	A_Reject	B_NOReject	0.27381	6.85749	3.20187	0.00140094	0.00306375	-2.33002
PGAM2	A_Reject	B_NOReject	-0.273546	5.52036	-3.58038	0.000356698	0.000906175	-1.06205
GLCCI1	A_Reject	B_NOReject	0.273511	7.33965	8.36743	1.60683e-16	3.2219e-15	26.5155
DNER	A_Reject	B_NOReject	-0.273236	8.35848	-5.44778	6.17442e-08	4.10966e-07	7.19932
SERPINC1	A_Reject	B_NOReject	-0.273031	6.56297	-4.45917	8.99243e-06	3.47313e-05	2.41382
CLCNKA	A_Reject	B_NOReject	-0.272143	8.72581	-5.1102	3.73711e-07	2.06074e-06	5.46226
TUBB6	A_Reject	B_NOReject	0.271876	7.83167	8.49989	5.51418e-17	1.13811e-15	27.5676
RNASE1	A_Reject	B_NOReject	0.271858	9.91716	7.54334	8.96838e-14	1.4429e-12	20.3043
TMEM213	A_Reject	B_NOReject	-0.271308	9.88522	-5.13467	3.29118e-07	1.83848e-06	5.58462
CD8B	A_Reject	B_NOReject	0.270968	4.8339	12.1872	2.6179e-32	1.18955e-30	62.4215
CH25H	A_Reject	B_NOReject	0.270824	5.35865	5.41822	7.25837e-08	4.74668e-07	7.043
TTK	A_Reject	B_NOReject	0.270632	4.07947	6.53487	9.36091e-11	1.04915e-09	13.5056
VASP	A_Reject	B_NOReject	0.270508	7.66767	7.35319	3.5568e-13	5.40591e-12	18.954
N4BP2L1	A_Reject	B_NOReject	0.26954	6.71865	12.1066	6.2979e-32	2.76871e-30	61.5522
HS6ST2	A_Reject	B_NOReject	-0.269494	6.42194	-5.62262	2.33387e-08	1.70578e-07	8.14056
RFTN1	A_Reject	B_NOReject	0.269397	7.69549	10.1304	3.31337e-23	9.27797e-22	41.6909
ZNF267	A_Reject	B_NOReject	0.269122	7.13995	5.98523	2.84355e-09	2.47666e-08	10.1824
MMP7	A_Reject	B_NOReject	0.268954	9.71098	3.99077	6.98176e-05	0.000214191	0.469091
TPX2	A_Reject	B_NOReject	0.268548	5.04776	6.79365	1.71125e-11	2.10731e-10	15.1643
RGS13	A_Reject	B_NOReject	0.268361	3.46959	6.89457	8.68152e-12	1.10787e-10	15.8275
CASQ2	A_Reject	B_NOReject	-0.268052	5.45881	-4.09563	4.49015e-05	0.000145224	0.886256
SH2B3	A_Reject	B_NOReject	0.267986	6.86814	9.37966	3.15377e-20	7.76736e-19	34.9224
KPNA2	A_Reject	B_NOReject	0.267592	9.55491	9.22449	1.2315e-19	2.93839e-18	33.5794
CCR6	A_Reject	B_NOReject	0.267582	4.63318	6.25951	5.35266e-10	5.35114e-09	11.8065
ANLN	A_Reject	B_NOReject	0.267571	4.45862	6.15703	1.00682e-09	9.58055e-09	11.1917
GSAP	A_Reject	B_NOReject	0.267503	8.32719	9.16128	2.13336e-19	5.0154e-18	33.0378
C1S	A_Reject	B_NOReject	0.267377	7.58462	7.48288	1.39452e-13	2.21523e-12	19.8715
FPR1	A_Reject	B_NOReject	0.267325	5.2874	9.76345	1.00007e-21	2.63661e-20	38.327
ASAP1	A_Reject	B_NOReject	0.267304	7.59404	10.2643	9.31439e-24	2.65468e-22	42.9442
HRG	A_Reject	B_NOReject	-0.267174	7.67959	-4.0648	5.11788e-05	0.000163365	0.762484
GGACT	A_Reject	B_NOReject	-0.26703	7.94664	-3.80113	0.000151215	0.00042395	-0.258597
TTC39C	A_Reject	B_NOReject	0.266941	5.38133	9.09049	3.93203e-19	9.15825e-18	32.4352
PLA2G4A	A_Reject	B_NOReject	0.266743	6.85831	6.73343	2.55459e-11	3.08958e-10	14.773
SLC51B	A_Reject	B_NOReject	-0.26595	7.53877	-4.65491	3.59873e-06	1.52822e-05	3.28837
RFX5	A_Reject	B_NOReject	0.265842	8.13873	13.7608	3.90505e-40	2.60115e-38	80.2801
GPR84	A_Reject	B_NOReject	0.265681	4.85927	7.62807	4.80605e-14	7.92819e-13	20.9161
MARCO	A_Reject	B_NOReject	0.265616	5.22728	5.64851	2.01603e-08	1.49208e-07	8.28234
CDKN3	A_Reject	B_NOReject	0.265547	5.3406	6.88053	9.54647e-12	1.21209e-10	15.7346
FN1	A_Reject	B_NOReject	0.265527	8.55375	5.75782	1.07942e-08	8.41383e-08	8.88771
IL16	A_Reject	B_NOReject	0.26538	5.59092	11.7136	4.27785e-30	1.70195e-28	57.3758
MEOX1	A_Reject	B_NOReject	0.265346	5.07018	8.30174	2.71615e-16	5.36066e-15	25.9993
HENMT1	A_Reject	B_NOReject	0.265336	6.72677	9.5481	7.03454e-21	1.77661e-19	36.4022
PLA2G7	A_Reject	B_NOReject	0.265229	4.94254	5.60309	2.60524e-08	1.87759e-07	8.03406
KDM2B	A_Reject	B_NOReject	0.265156	7.15368	9.46261	1.51071e-20	3.76821e-19	35.6483
ADSSL1	A_Reject	B_NOReject	-0.2647	7.9575	-5.36874	9.49917e-08	6.03043e-07	6.7831
GJD3	A_Reject	B_NOReject	0.264566	6.91864	14.346	3.20633e-43	2.69777e-41	87.3265
CD163L1	A_Reject	B_NOReject	0.264561	5.00784	7.78166	1.52729e-14	2.62793e-13	22.0408
KLHL41	A_Reject	B_NOReject	-0.264493	5.46515	-2.02398	0.0431917	0.0650558	-5.38133
PIGR	A_Reject	B_NOReject	0.264196	10.3786	6.00754	2.48856e-09	2.20127e-08	10.3119
LPCAT1	A_Reject	B_NOReject	0.264161	8.11477	7.58221	6.74176e-14	1.09569e-12	20.5841
P2RY6	A_Reject	B_NOReject	0.264029	6.00704	12.1236	5.23704e-32	2.31584e-30	61.7348
IFNGR1	A_Reject	B_NOReject	0.26397	8.98441	8.02119	2.45571e-15	4.53134e-14	23.8354
TMEM173	A_Reject	B_NOReject	0.263951	6.99234	8.38388	1.40808e-16	2.83958e-15	26.6454
RAB33A	A_Reject	B_NOReject	0.263565	4.64441	9.78197	8.44168e-22	2.23228e-20	38.4943
ARHGEF6	A_Reject	B_NOReject	0.263331	6.56637	9.65002	2.8069e-21	7.25872e-20	37.3086
CD47	A_Reject	B_NOReject	0.263018	8.5357	10.2976	6.7745e-24	1.94339e-22	43.2588
QPCT	A_Reject	B_NOReject	0.262756	8.09615	4.69784	2.93018e-06	1.27606e-05	3.48501
IFIH1	A_Reject	B_NOReject	0.262574	5.93723	10.521	7.86718e-25	2.37705e-23	45.3861
ARRDC2	A_Reject	B_NOReject	0.262334	7.4238	8.36089	1.69335e-16	3.38767e-15	26.464
CXCL6	A_Reject	B_NOReject	0.262316	5.19187	4.05812	5.26423e-05	0.000167429	0.735827
SERPINB1	A_Reject	B_NOReject	0.262262	8.8186	9.93135	2.13099e-22	5.79632e-21	39.8531
TRPV2	A_Reject	B_NOReject	0.262086	5.68288	13.269	1.29711e-37	7.60323e-36	74.5243
LPL	A_Reject	B_NOReject	-0.261835	7.38345	-4.04199	5.63478e-05	0.000177608	0.671529
ATP8B4	A_Reject	B_NOReject	0.261765	7.02611	8.88593	2.24975e-18	5.02692e-17	30.7168
BUB1B	A_Reject	B_NOReject	0.261759	4.98116	6.69702	3.24991e-11	3.89038e-10	14.538
GABRB3	A_Reject	B_NOReject	-0.261389	6.31295	-6.05219	1.90316e-09	1.71802e-08	10.5725
UBE2C	A_Reject	B_NOReject	0.261243	6.39907	6.92103	7.25598e-12	9.39591e-11	16.0028
SGK2	A_Reject	B_NOReject	-0.26067	7.53281	-6.06415	1.77069e-09	1.6056e-08	10.6427
IFITM3	A_Reject	B_NOReject	0.260358	11.8511	8.49773	5.61207e-17	1.15695e-15	27.5503
NEB	A_Reject	B_NOReject	-0.260316	5.57593	-2.13743	0.032763	0.0508551	-5.14675
P2RY12	A_Reject	B_NOReject	0.259844	4.34304	8.33714	2.04783e-16	4.08346e-15	26.277
GOT1	A_Reject	B_NOReject	-0.259753	9.78817	-7.8733	7.63363e-15	1.34783e-13	22.7216
APLN	A_Reject	B_NOReject	0.259665	6.88358	12.2897	8.50655e-33	3.92618e-31	63.5347
MICAL1	A_Reject	B_NOReject	0.259441	7.61785	8.86355	2.71732e-18	6.04097e-17	30.5308
FKBP11	A_Reject	B_NOReject	0.259391	7.30903	7.65201	4.02497e-14	6.68989e-13	21.09
SP100	A_Reject	B_NOReject	0.259312	7.16312	10.8523	3.0103e-26	9.93172e-25	48.6117
CTSG	A_Reject	B_NOReject	0.258801	5.39162	6.40105	2.20267e-10	2.33477e-09	12.6714
LMOD2	A_Reject	B_NOReject	-0.258453	4.33018	-2.18651	0.0289694	0.0455171	-5.04134
DDX58	A_Reject	B_NOReject	0.257999	7.3347	8.16405	8.06896e-16	1.53232e-14	24.929
PMP22	A_Reject	B_NOReject	0.257833	7.67897	7.0057	4.07033e-12	5.46737e-11	16.5681
TMC8	A_Reject	B_NOReject	0.257705	6.37207	10.5119	8.59233e-25	2.5917e-23	45.299
CFB	A_Reject	B_NOReject	0.257641	7.1649	7.88	7.25413e-15	1.28722e-13	22.7717
MFNG	A_Reject	B_NOReject	0.257336	6.10454	13.1178	7.49048e-37	4.23537e-35	72.7862
METTL7B	A_Reject	B_NOReject	-0.25674	9.0994	-4.26753	2.13089e-05	7.47489e-05	1.59287
LRRC17	A_Reject	B_NOReject	-0.256612	6.01606	-6.02679	2.2174e-09	1.97934e-08	10.424
LILRA1	A_Reject	B_NOReject	0.25594	4.72928	16.0515	1.04044e-52	1.5375e-50	109.009
ANKRD44	A_Reject	B_NOReject	0.255798	4.73519	11.8029	1.6553e-30	6.75371e-29	58.3157
ANKRD36BP2	A_Reject	B_NOReject	0.255749	3.96566	6.36215	2.81636e-10	2.93921e-09	12.4319
FLT3	A_Reject	B_NOReject	0.255367	5.95141	5.9209	4.16669e-09	3.52096e-08	9.81129
CD1E	A_Reject	B_NOReject	0.255241	5.50544	8.30601	2.62548e-16	5.18754e-15	26.0327
ELK3	A_Reject	B_NOReject	0.255221	7.11746	8.8745	2.47762e-18	5.52206e-17	30.6218
ZNF683	A_Reject	B_NOReject	0.254669	5.58139	11.2215	7.2121e-28	2.54668e-26	52.3021
NFKB1	A_Reject	B_NOReject	0.254669	8.83794	10.4274	1.94733e-24	5.76447e-23	44.4905
TOR4A	A_Reject	B_NOReject	0.25446	6.8502	9.17431	1.90529e-19	4.49724e-18	33.1492
NUB1	A_Reject	B_NOReject	0.254005	7.03049	12.2957	7.96298e-33	3.68497e-31	63.6001
CYP2B6	A_Reject	B_NOReject	-0.253891	6.36623	-5.65745	1.91634e-08	1.42369e-07	8.33146
ARPC5	A_Reject	B_NOReject	0.253452	9.43943	10.7549	7.92491e-26	2.56176e-24	47.6548
RDH12	A_Reject	B_NOReject	-0.253424	7.8577	-3.76406	0.000175199	0.00048335	-0.396796
CRYM	A_Reject	B_NOReject	-0.253372	10.4441	-3.73219	0.000198638	0.000539969	-0.514552
C1RL	A_Reject	B_NOReject	0.252846	8.32755	6.84464	1.21585e-11	1.52501e-10	15.4983
CXCL2	A_Reject	B_NOReject	0.252646	5.97177	5.19802	2.36278e-07	1.36049e-06	5.90392
DCLRE1C	A_Reject	B_NOReject	0.252527	6.2272	9.13351	2.71289e-19	6.36082e-18	32.8009
SYK	A_Reject	B_NOReject	0.252215	7.56143	8.22906	4.83525e-16	9.38497e-15	25.4323
PIK3C2G	A_Reject	B_NOReject	-0.251988	5.94198	-5.8549	6.14242e-09	5.01227e-08	9.43458
MMRN1	A_Reject	B_NOReject	0.25192	4.53763	4.74982	2.27963e-06	1.02413e-05	3.72542
TFF3	A_Reject	B_NOReject	0.25176	6.01613	6.66073	4.12627e-11	4.86331e-10	14.3049
CTLA4	A_Reject	B_NOReject	0.251654	4.85457	10.5542	5.69602e-25	1.73295e-23	45.7052
PLXND1	A_Reject	B_NOReject	0.251592	7.32215	9.73189	1.33409e-21	3.4807e-20	38.0426
DRAM1	A_Reject	B_NOReject	0.251444	8.15582	8.03264	2.24751e-15	4.15588e-14	23.9224
FRZB	A_Reject	B_NOReject	0.251284	7.81402	6.55936	7.99061e-11	9.04796e-10	13.66
CHRNA1	A_Reject	B_NOReject	-0.251256	4.12103	-3.70994	0.000216716	0.000582446	-0.596171
2024-09-06	A_Reject	B_NOReject	0.250846	6.85845	11.1055	2.35619e-27	8.12422e-26	51.131
CD55	A_Reject	B_NOReject	0.25066	7.58793	9.4052	2.51564e-20	6.23064e-19	35.1454
RASSF5	A_Reject	B_NOReject	0.250553	6.16114	8.78837	5.10796e-18	1.11443e-16	29.9093
TNFSF14	A_Reject	B_NOReject	0.250297	5.52798	9.64184	3.02257e-21	7.79353e-20	37.2356
JAKMIP1	A_Reject	B_NOReject	0.250111	3.76527	12.1855	2.666e-32	1.20829e-30	62.4034
KIF21B	A_Reject	B_NOReject	0.24946	6.32327	11.5229	3.18354e-29	1.20652e-27	55.3894
CD68	A_Reject	B_NOReject	0.24922	8.05117	7.52496	1.02599e-13	1.64467e-12	20.1724
SLC10A2	A_Reject	B_NOReject	-0.249168	7.24871	-3.51704	0.000452558	0.00112032	-1.2839
DDX26B	A_Reject	B_NOReject	0.249105	6.70152	7.4966	1.26198e-13	2.01195e-12	19.9694
IL10RB	A_Reject	B_NOReject	0.249	7.86917	10.6439	2.3668e-25	7.35339e-24	46.5732
IFNGR2	A_Reject	B_NOReject	0.248994	9.67874	10.0894	4.87356e-23	1.35604e-21	41.3098
IL18BP	A_Reject	B_NOReject	0.248816	6.78034	12.7965	2.96111e-35	1.54974e-33	69.1422
ASB9	A_Reject	B_NOReject	-0.24881	7.58622	-5.63412	2.18712e-08	1.60855e-07	8.20345
MYC	A_Reject	B_NOReject	0.248736	7.74783	4.46649	8.6949e-06	3.37304e-05	2.4459
FOXI1	A_Reject	B_NOReject	-0.248685	6.85651	-6.15859	9.97248e-10	9.50493e-09	11.201
PTGFR	A_Reject	B_NOReject	-0.248074	5.20193	-7.59905	5.95498e-14	9.7685e-13	20.7058
DUSP6	A_Reject	B_NOReject	0.247857	9.5765	7.51849	1.07568e-13	1.72069e-12	20.126
NR4A2	A_Reject	B_NOReject	0.247574	5.01226	6.72282	2.74059e-11	3.29865e-10	14.7044
KCNK6	A_Reject	B_NOReject	0.247485	6.27726	11.9306	4.22241e-31	1.7806e-29	59.6681
THBD	A_Reject	B_NOReject	0.24723	6.54331	8.53163	4.25859e-17	8.86239e-16	27.8218
TMEM52B	A_Reject	B_NOReject	-0.247169	9.58622	-3.98349	7.19642e-05	0.000219856	0.440512
SLC16A10	A_Reject	B_NOReject	-0.247079	7.18303	-6.84206	1.23716e-11	1.54954e-10	15.4813
CX3CL1	A_Reject	B_NOReject	0.246841	8.07811	12.6026	2.63738e-34	1.30643e-32	66.9756
ETV6	A_Reject	B_NOReject	0.246617	6.75388	11.6822	5.96468e-30	2.35705e-28	57.0468
KIAA0101	A_Reject	B_NOReject	0.246614	5.97331	5.80669	8.13526e-09	6.4791e-08	9.16197
HCG22	A_Reject	B_NOReject	0.246472	5.40087	7.83772	1.00006e-14	1.74986e-13	22.4565
IPCEF1	A_Reject	B_NOReject	0.24641	6.61318	7.71454	2.52675e-14	4.25603e-13	21.5468
MME	A_Reject	B_NOReject	-0.246134	8.9	-3.79133	0.000157234	0.000438256	-0.295251
SEL1L3	A_Reject	B_NOReject	0.246119	8.29004	6.66532	4.00388e-11	4.73492e-10	14.3343
PFKM	A_Reject	B_NOReject	-0.245921	9.57596	-7.39687	2.59893e-13	4.02308e-12	19.2614
NECAP2	A_Reject	B_NOReject	0.245837	7.74865	11.9333	4.0996e-31	1.73297e-29	59.6974
STAT5A	A_Reject	B_NOReject	0.245545	7.49354	10.7757	6.44994e-26	2.09653e-24	47.8583
ESRRG	A_Reject	B_NOReject	-0.245303	8.63155	-5.77484	9.78374e-09	7.69848e-08	8.98302
MDFIC	A_Reject	B_NOReject	0.245248	7.07416	8.05299	1.91969e-15	3.56171e-14	24.0773
NUF2	A_Reject	B_NOReject	0.245193	3.55081	6.47796	1.3496e-10	1.47775e-09	13.1488
LHFPL2	A_Reject	B_NOReject	0.245127	6.5159	5.74839	1.13965e-08	8.84798e-08	8.83508
ZNF831	A_Reject	B_NOReject	0.245023	4.37094	10.6671	1.88503e-25	5.88779e-24	46.7982
SLC19A2	A_Reject	B_NOReject	-0.244802	7.86624	-7.98143	3.33722e-15	6.08766e-14	23.5341
CHN1	A_Reject	B_NOReject	0.244651	5.55576	8.84311	3.22732e-18	7.1297e-17	30.3614
RCAN2	A_Reject	B_NOReject	-0.244635	8.31173	-8.67301	1.33349e-17	2.83891e-16	28.9645
MAP4K1	A_Reject	B_NOReject	0.244523	6.20649	10.3194	5.50196e-24	1.58092e-22	43.4643
HSD11B1	A_Reject	B_NOReject	0.244508	5.74372	5.355	1.02316e-07	6.4373e-07	6.71137
SLC2A6	A_Reject	B_NOReject	0.244404	5.82451	13.9187	5.86254e-41	4.09099e-39	82.1605
NFKBIE	A_Reject	B_NOReject	0.244282	7.57335	8.92723	1.58628e-18	3.56711e-17	31.061
EPHX1	A_Reject	B_NOReject	-0.244189	8.04533	-3.15538	0.00164243	0.00352997	-2.47618
ADAM28	A_Reject	B_NOReject	0.244055	6.2722	7.95983	3.94008e-15	7.15767e-14	23.371
F8	A_Reject	B_NOReject	-0.243795	7.46371	-11.6565	7.82759e-30	3.06566e-28	56.7778
SPAG4	A_Reject	B_NOReject	0.243722	5.87451	5.90938	4.45978e-09	3.74344e-08	9.7453
CKM	A_Reject	B_NOReject	-0.243554	6.4825	-2.01183	0.0444597	0.0667265	-5.40571
NCK1	A_Reject	B_NOReject	0.243279	7.61075	10.4712	1.27554e-24	3.8212e-23	44.9085
RNF166	A_Reject	B_NOReject	0.243252	6.13466	10.1275	3.40512e-23	9.51972e-22	41.6639
PLSCR1	A_Reject	B_NOReject	0.243219	8.48114	7.27581	6.17571e-13	9.17229e-12	18.4135
RGS7	A_Reject	B_NOReject	-0.2431	4.95844	-6.65329	4.33284e-11	5.10335e-10	14.2572
TNNT2	A_Reject	B_NOReject	-0.243022	5.9553	-5.49793	4.68389e-08	3.20866e-07	7.46644
MYOZ2	A_Reject	B_NOReject	-0.242869	4.4673	-2.81562	0.0049473	0.0094154	-3.48034
SMIM6	A_Reject	B_NOReject	-0.242705	7.46755	-6.92367	7.12685e-12	9.24231e-11	16.0203
SERPINA5	A_Reject	B_NOReject	-0.242632	10.2238	-4.45948	8.97946e-06	3.46965e-05	2.4152
TBXAS1	A_Reject	B_NOReject	0.242606	6.32456	13.1116	8.04922e-37	4.53672e-35	72.7149
CHST2	A_Reject	B_NOReject	0.242304	6.85362	10.1582	2.54762e-23	7.17948e-22	41.9504
SMCHD1	A_Reject	B_NOReject	0.242184	7.46264	8.34256	1.96092e-16	3.9185e-15	26.3197
HECA	A_Reject	B_NOReject	0.242097	8.13259	9.14091	2.54478e-19	5.97462e-18	32.864
DHDH	A_Reject	B_NOReject	-0.241822	8.26756	-3.51759	0.000451624	0.00111888	-1.28198
TNC	A_Reject	B_NOReject	0.241332	8.25509	3.98536	7.14086e-05	0.000218386	0.447825
PLTP	A_Reject	B_NOReject	0.241231	8.4405	3.89139	0.000105108	0.000307439	0.0834298
CLCNKB	A_Reject	B_NOReject	-0.241199	9.06853	-5.19672	2.37891e-07	1.36844e-06	5.89736
DNMT3L	A_Reject	B_NOReject	-0.241148	6.64338	-4.04055	5.66905e-05	0.000178465	0.6658
HIST1H2BK	A_Reject	B_NOReject	0.240878	6.67861	7.43934	1.91264e-13	3.00302e-12	19.5619
IL21R	A_Reject	B_NOReject	0.240839	5.34934	8.97669	1.04198e-18	2.37656e-17	31.475
SELP	A_Reject	B_NOReject	0.240783	7.16013	6.92294	7.16231e-12	9.28144e-11	16.0155
KCTD12	A_Reject	B_NOReject	0.240447	9.67253	6.97749	4.93827e-12	6.54405e-11	16.379
CLEC4E	A_Reject	B_NOReject	0.239918	5.81825	8.20649	5.77843e-16	1.11419e-14	25.2572
SGK223	A_Reject	B_NOReject	0.239493	7.67103	9.34727	4.19783e-20	1.02812e-18	34.6405
INPP1	A_Reject	B_NOReject	0.239147	8.59197	10.9889	7.65965e-27	2.58531e-25	49.9651
S1PR4	A_Reject	B_NOReject	0.238922	5.36004	9.78718	8.04839e-22	2.13149e-20	38.5414
GGT6	A_Reject	B_NOReject	-0.238785	7.7709	-4.72936	2.51709e-06	1.11775e-05	3.6305
PARP15	A_Reject	B_NOReject	0.238452	4.11108	8.32612	2.23622e-16	4.43336e-15	26.1905
THRSP	A_Reject	B_NOReject	-0.238389	6.15948	-4.84927	1.40043e-06	6.70475e-06	4.19252
STK17A	A_Reject	B_NOReject	0.238019	6.38738	9.58591	5.0075e-21	1.27619e-19	36.7375
VEPH1	A_Reject	B_NOReject	-0.237774	7.08503	-5.85249	6.22937e-09	5.08087e-08	9.42094
PACSIN3	A_Reject	B_NOReject	-0.237759	6.2572	-7.19437	1.09775e-12	1.59143e-11	17.8503
ECRP	A_Reject	B_NOReject	0.23748	3.80598	6.9273	6.95331e-12	9.03724e-11	16.0444
AQP1	A_Reject	B_NOReject	-0.237458	10.568	-5.12461	3.46788e-07	1.92556e-06	5.53425
RP2	A_Reject	B_NOReject	0.237272	7.86184	7.29901	5.2371e-13	7.8445e-12	18.575
CKLF	A_Reject	B_NOReject	0.237258	7.6149	7.02902	3.46739e-12	4.70083e-11	16.7249
GRB14	A_Reject	B_NOReject	-0.237245	8.9041	-6.89627	8.58208e-12	1.09677e-10	15.8387
SLC25A10	A_Reject	B_NOReject	-0.237124	7.68264	-4.93962	8.92563e-07	4.50509e-06	4.62495
IER2	A_Reject	B_NOReject	0.23695	9.3818	7.20669	1.00663e-12	1.46294e-11	17.9351
PPM1M	A_Reject	B_NOReject	0.236903	6.13979	9.56781	5.89297e-21	1.49968e-19	36.5769
PYGM	A_Reject	B_NOReject	-0.236862	5.88421	-2.4381	0.0149079	0.0251588	-4.46372
MT1H	A_Reject	B_NOReject	-0.236684	11.659	-3.01967	0.0025836	0.00527122	-2.89079
ABHD17A	A_Reject	B_NOReject	0.236531	9.78699	6.83672	1.28231e-11	1.60039e-10	15.4463
TMPRSS2	A_Reject	B_NOReject	-0.235989	7.65189	-6.90928	7.85845e-12	1.01165e-10	15.9248
TRAFD1	A_Reject	B_NOReject	0.235949	7.09792	9.80819	6.63776e-22	1.76856e-20	38.7315
SPATA17	A_Reject	B_NOReject	-0.235714	5.38912	-7.03003	3.44343e-12	4.67228e-11	16.7316
MICALL2	A_Reject	B_NOReject	0.23566	7.34661	9.28437	7.29661e-20	1.76251e-18	34.0954
TGFB1	A_Reject	B_NOReject	0.235453	6.80488	4.4456	9.56942e-06	3.6742e-05	2.35455
ERAP1	A_Reject	B_NOReject	0.234997	6.58384	11.1874	1.0227e-27	3.56828e-26	51.9566
DDIT4	A_Reject	B_NOReject	0.23498	9.23244	5.30263	1.35609e-07	8.29169e-07	6.43942
SLC20A1	A_Reject	B_NOReject	0.23473	8.98714	7.54633	8.77433e-14	1.41297e-12	20.3258
BLM	A_Reject	B_NOReject	0.234653	5.17957	8.62602	1.965e-17	4.15818e-16	28.5829
TRIM56	A_Reject	B_NOReject	0.234565	8.44012	8.77175	5.8691e-18	1.27417e-16	29.7725
CXCL1	A_Reject	B_NOReject	0.234237	6.68497	5.13304	3.31922e-07	1.85356e-06	5.57645
TYRP1	A_Reject	B_NOReject	-0.234147	6.55157	-3.41898	0.000649494	0.00155034	-1.6197
RECQL	A_Reject	B_NOReject	0.233654	7.96926	6.46753	1.44273e-10	1.56801e-09	13.0838
REC8	A_Reject	B_NOReject	0.233392	7.61914	7.26328	6.75001e-13	9.9747e-12	18.3265
GPC5	A_Reject	B_NOReject	-0.233326	6.19704	-3.30303	0.000984432	0.00223775	-2.00474
APOC3	A_Reject	B_NOReject	-0.233288	6.60163	-3.83955	0.000129645	0.000369797	-0.113971
UHRF1	A_Reject	B_NOReject	0.233198	5.26481	6.76355	2.09154e-11	2.55238e-10	14.9683
PARVG	A_Reject	B_NOReject	0.233145	6.18235	11.0217	5.50072e-27	1.87099e-25	50.2925
XYLT1	A_Reject	B_NOReject	0.233099	6.00216	5.57265	3.09057e-08	2.20031e-07	7.86869
RBM24	A_Reject	B_NOReject	-0.232791	4.72063	-3.48821	0.000503728	0.00123203	-1.38359
KCNIP4	A_Reject	B_NOReject	0.232784	6.18833	5.25151	1.78092e-07	1.05802e-06	6.1765
CD33	A_Reject	B_NOReject	0.232753	6.51389	10.7936	5.40266e-26	1.76591e-24	48.0335
SLC1A1	A_Reject	B_NOReject	-0.232719	8.94041	-5.20172	2.31713e-07	1.33859e-06	5.92273
ASB5	A_Reject	B_NOReject	-0.232644	4.63352	-2.8745	0.0041175	0.00798745	-3.3144
MAP3K1	A_Reject	B_NOReject	0.232393	9.25927	7.14777	1.52165e-12	2.15792e-11	17.5307
AHR	A_Reject	B_NOReject	0.231879	8.09926	7.98248	3.31039e-15	6.04498e-14	23.5421
CILP	A_Reject	B_NOReject	-0.231513	6.18952	-2.54615	0.011015	0.0191894	-4.19654
LYST	A_Reject	B_NOReject	0.231302	6.16979	11.2899	3.57317e-28	1.27817e-26	52.9968
ANXA2	A_Reject	B_NOReject	0.23123	9.88461	7.36598	3.24507e-13	4.96213e-12	19.0439
RPL39L	A_Reject	B_NOReject	0.230656	6.57671	8.45831	7.72599e-17	1.58347e-15	27.2358
ZNF266	A_Reject	B_NOReject	0.230443	8.37996	7.79338	1.39813e-14	2.41041e-13	22.1276
PIM1	A_Reject	B_NOReject	0.230243	6.7673	8.54427	3.84121e-17	8.0223e-16	27.9233
DMGDH	A_Reject	B_NOReject	-0.230243	9.42309	-3.52987	0.000431383	0.00107586	-1.23927
LGALS9	A_Reject	B_NOReject	0.230217	6.77415	6.48428	1.29608e-10	1.42626e-09	13.1883
XPNPEP2	A_Reject	B_NOReject	-0.229972	8.75808	-3.33481	0.000879442	0.00202846	-1.9005
ATP6V0A4	A_Reject	B_NOReject	-0.229709	9.17697	-4.62153	4.21747e-06	1.76372e-05	3.13665
CENPU	A_Reject	B_NOReject	0.229686	5.45789	7.13458	1.6684e-12	2.35654e-11	17.4406
SLC4A4	A_Reject	B_NOReject	-0.229483	8.6523	-3.71236	0.000214676	0.000577583	-0.587314
APOL4	A_Reject	B_NOReject	0.229416	5.25405	12.1634	3.3924e-32	1.5141e-30	62.1648
TMEM38A	A_Reject	B_NOReject	-0.229234	6.62782	-5.67729	1.71205e-08	1.28222e-07	8.44066
MATK	A_Reject	B_NOReject	0.2291	5.56188	9.90385	2.74907e-22	7.41568e-21	39.6017
CTSV	A_Reject	B_NOReject	-0.228987	7.48855	-3.19864	0.00141661	0.0030934	-2.34026
FES	A_Reject	B_NOReject	0.228818	6.72868	11.5534	2.31398e-29	8.80763e-28	55.7051
ASS1	A_Reject	B_NOReject	-0.228802	12.4174	-3.50713	0.000469578	0.00115749	-1.31827
ECHDC3	A_Reject	B_NOReject	-0.228781	10.9209	-5.27308	1.58796e-07	9.57295e-07	6.28712
LIPA	A_Reject	B_NOReject	0.228732	9.14031	6.57839	7.06301e-11	8.0599e-10	13.7804
OASL	A_Reject	B_NOReject	0.228707	6.59848	8.92057	1.67846e-18	3.76957e-17	31.0053
MYF6	A_Reject	B_NOReject	-0.228694	5.23219	-2.83324	0.00468444	0.00896656	-3.43105
SLAMF1	A_Reject	B_NOReject	0.228651	5.36131	9.93126	2.13262e-22	5.79632e-21	39.8523
CORO6	A_Reject	B_NOReject	-0.22854	5.69134	-4.17712	3.16425e-05	0.000106441	1.21771
SYTL1	A_Reject	B_NOReject	0.228267	6.6382	7.7158	2.50312e-14	4.22027e-13	21.556
SLC5A11	A_Reject	B_NOReject	-0.228151	6.97973	-4.37465	1.32103e-05	4.88624e-05	2.04746
CYTH4	A_Reject	B_NOReject	0.228136	5.70802	13.3649	4.23332e-38	2.53207e-36	75.6342
SLC7A8	A_Reject	B_NOReject	-0.228126	7.93968	-3.38018	0.000747498	0.00175357	-1.75001
TRAF1	A_Reject	B_NOReject	0.228006	5.39236	11.6659	7.08333e-30	2.79283e-28	56.8767
CD5L	A_Reject	B_NOReject	0.227881	4.96252	8.71231	9.62834e-18	2.06229e-16	29.2851
SCNN1B	A_Reject	B_NOReject	-0.227405	6.75558	-5.39078	8.42859e-08	5.4272e-07	6.89859
SLC4A9	A_Reject	B_NOReject	-0.227093	6.73448	-4.97515	7.46129e-07	3.82689e-06	4.79714
SQRDL	A_Reject	B_NOReject	0.227059	9.64996	9.0008	8.48305e-19	1.94745e-17	31.6776
C17orf62	A_Reject	B_NOReject	0.226838	8.581	9.75389	1.0914e-21	2.87309e-20	38.2408
PPP1R16A	A_Reject	B_NOReject	-0.226619	8.91387	-4.70805	2.78978e-06	1.22187e-05	3.53202
GNG2	A_Reject	B_NOReject	0.226585	6.05502	13.1608	4.55577e-37	2.60108e-35	73.2791
CALHM2	A_Reject	B_NOReject	0.226578	7.13261	7.33624	4.01544e-13	6.06628e-12	18.8352
GZMM	A_Reject	B_NOReject	0.226347	5.6483	10.4119	2.26224e-24	6.65244e-23	44.3424
COX6A2	A_Reject	B_NOReject	-0.226107	7.01213	-3.56359	0.000380066	0.000959715	-1.12124
SH3KBP1	A_Reject	B_NOReject	0.225882	7.31964	10.1323	3.25454e-23	9.12777e-22	41.7085
EFNB2	A_Reject	B_NOReject	-0.225827	7.20806	-9.75055	1.12519e-21	2.95319e-20	38.2107
CDC42SE2	A_Reject	B_NOReject	0.225549	8.57201	6.61494	5.56793e-11	6.45858e-10	14.0124
DGKA	A_Reject	B_NOReject	0.225538	6.23828	6.51538	1.0614e-10	1.18131e-09	13.3831
MUSTN1	A_Reject	B_NOReject	-0.225337	7.12978	-2.83347	0.00468112	0.00896118	-3.43041
CLEC14A	A_Reject	B_NOReject	0.225319	7.65232	9.19865	1.54228e-19	3.66006e-18	33.3576
CD5	A_Reject	B_NOReject	0.224862	5.77188	9.75203	1.11006e-21	2.91786e-20	38.224
S100A11	A_Reject	B_NOReject	0.224732	10.5816	4.12631	3.93869e-05	0.00012934	1.01029
ZNF101	A_Reject	B_NOReject	0.224694	5.47842	9.0042	8.24026e-19	1.89418e-17	31.7062
SELENBP1	A_Reject	B_NOReject	-0.224661	9.7	-5.07027	4.59265e-07	2.46978e-06	5.26383
SLC6A19	A_Reject	B_NOReject	-0.224555	8.90253	-3.25404	0.00116922	0.00260548	-2.16351
KBTBD12	A_Reject	B_NOReject	-0.224522	4.65025	-5.05034	5.08779e-07	2.69891e-06	5.16531
ACTR3	A_Reject	B_NOReject	0.224322	9.94363	7.81396	1.19705e-14	2.07595e-13	22.28
HSPA4L	A_Reject	B_NOReject	-0.224304	7.15668	-5.57225	3.09753e-08	2.20437e-07	7.86652
SPC25	A_Reject	B_NOReject	0.224292	3.59555	6.11431	1.30661e-09	1.21957e-08	10.9382
S100B	A_Reject	B_NOReject	0.224158	5.35788	7.16646	1.3351e-12	1.90876e-11	17.6587
ABRACL	A_Reject	B_NOReject	0.224104	9.40036	7.30802	4.91152e-13	7.38829e-12	18.6379
NXPH2	A_Reject	B_NOReject	-0.224093	4.88048	-7.16909	1.31079e-12	1.87706e-11	17.6767
BNIP2	A_Reject	B_NOReject	0.223974	7.72105	7.76964	1.67181e-14	2.86818e-13	21.9521
REEP6	A_Reject	B_NOReject	-0.223933	6.88246	-6.13106	1.17992e-09	1.10898e-08	11.0374
PRKD2	A_Reject	B_NOReject	0.223856	7.48731	9.80306	6.95758e-22	1.84817e-20	38.6851
NKAIN4	A_Reject	B_NOReject	0.223769	7.17527	3.67906	0.000244393	0.000648701	-0.708708
CYP2J2	A_Reject	B_NOReject	-0.223511	6.97698	-4.83588	1.49611e-06	7.10481e-06	4.12912
GHR	A_Reject	B_NOReject	-0.22336	7.68061	-6.44929	1.62094e-10	1.7498e-09	12.9702
SLC23A1	A_Reject	B_NOReject	-0.223313	8.55345	-3.71655	0.000211195	0.000569436	-0.571995
ADAM15	A_Reject	B_NOReject	0.223179	6.78235	11.1046	2.37673e-27	8.17903e-26	51.1225
POPDC3	A_Reject	B_NOReject	-0.223169	3.96153	-2.70645	0.0068964	0.0126643	-3.77908
SEMA3A	A_Reject	B_NOReject	0.223076	4.18491	7.60976	5.50248e-14	9.06852e-13	20.7834
FBXO5	A_Reject	B_NOReject	0.223059	6.57509	7.07607	2.50568e-12	3.45317e-11	17.0426
ENTPD5	A_Reject	B_NOReject	-0.222992	7.6901	-4.26125	2.19078e-05	7.65748e-05	1.56654
PAQR8	A_Reject	B_NOReject	0.222288	7.31776	5.6939	1.55741e-08	1.17794e-07	8.53238
IL4I1	A_Reject	B_NOReject	0.222213	6.31401	8.54004	3.97604e-17	8.29403e-16	27.8894
F11	A_Reject	B_NOReject	-0.222153	6.23563	-3.87771	0.000111115	0.000322224	0.0311087
HFE2	A_Reject	B_NOReject	-0.222021	4.48686	-2.82323	0.00483213	0.00921216	-3.45908
FAM105A	A_Reject	B_NOReject	0.221675	5.69333	10.2363	1.21602e-23	3.46015e-22	42.6809
ETNPPL	A_Reject	B_NOReject	-0.221663	6.21923	-2.7849	0.00543793	0.0102471	-3.56559
ABCC2	A_Reject	B_NOReject	-0.221643	8.29548	-4.08889	4.62074e-05	0.000148874	0.859133
SLC2A14	A_Reject	B_NOReject	0.221423	5.66704	8.44325	8.72739e-17	1.78455e-15	27.1159
PCK2	A_Reject	B_NOReject	-0.221305	9.79057	-3.15474	0.00164599	0.00353676	-2.47817
PRC1	A_Reject	B_NOReject	0.221271	4.73479	7.55874	8.011e-14	1.29479e-12	20.415
BARD1	A_Reject	B_NOReject	0.221008	5.59132	6.91195	7.71747e-12	9.94766e-11	15.9425
NLRP3	A_Reject	B_NOReject	0.220672	5.7111	12.5113	7.31178e-34	3.53236e-32	65.9654
NLRC4	A_Reject	B_NOReject	0.220443	4.02679	11.0665	3.49931e-27	1.19719e-25	50.7399
MCAM	A_Reject	B_NOReject	0.220405	7.36923	7.17625	1.24658e-12	1.79534e-11	17.7259
ALDH3A2	A_Reject	B_NOReject	-0.220352	9.7378	-5.80381	8.27281e-09	6.58268e-08	9.1457
CLIC1	A_Reject	B_NOReject	0.220318	11.2867	7.5938	6.18984e-14	1.01066e-12	20.6679
TMEM178A	A_Reject	B_NOReject	-0.220239	8.3344	-5.09256	4.09416e-07	2.23174e-06	5.37441
ANKRD2	A_Reject	B_NOReject	-0.220139	6.68876	-3.31523	0.000942835	0.00215602	-1.96485
KBTBD8	A_Reject	B_NOReject	0.220022	4.09314	8.76977	5.96689e-18	1.29381e-16	29.7562
ACTN2	A_Reject	B_NOReject	-0.219929	4.75041	-2.24986	0.024637	0.0393891	-4.90176
DIO1	A_Reject	B_NOReject	-0.219839	9.32922	-2.4562	0.0141813	0.0240783	-4.41977
PLCL1	A_Reject	B_NOReject	-0.219567	7.6054	-5.20468	2.28141e-07	1.31969e-06	5.9377
LDHD	A_Reject	B_NOReject	-0.219566	8.52786	-4.27065	2.1017e-05	7.38576e-05	1.60597
DPEP1	A_Reject	B_NOReject	-0.219485	9.95268	-2.56057	0.0105706	0.0185015	-4.16002
LILRA5	A_Reject	B_NOReject	0.219319	4.30919	13.139	5.86717e-37	3.3282e-35	73.0283
RASSF1	A_Reject	B_NOReject	0.218907	6.87049	12.6043	2.58607e-34	1.28463e-32	66.995
COLCA1	A_Reject	B_NOReject	-0.218802	7.15329	-6.6929	3.3393e-11	3.98923e-10	14.5115
TRAF5	A_Reject	B_NOReject	0.218783	6.59123	8.48429	6.25895e-17	1.28729e-15	27.4429
MITD1	A_Reject	B_NOReject	0.218737	8.41721	7.43544	1.96745e-13	3.08083e-12	19.5342
TMEM56	A_Reject	B_NOReject	-0.218648	6.76161	-6.92014	7.29981e-12	9.44571e-11	15.9969
SERPINA1	A_Reject	B_NOReject	0.218501	9.24467	4.24023	2.40302e-05	8.34461e-05	1.47875
PM20D1	A_Reject	B_NOReject	-0.218223	6.5114	-4.05201	5.40178e-05	0.000171117	0.711443
TMEM72	A_Reject	B_NOReject	-0.218173	8.16743	-5.52232	4.0917e-08	2.8339e-07	7.59718
TLR3	A_Reject	B_NOReject	0.218122	6.2974	8.19247	6.45339e-16	1.23754e-14	25.1486
DTL	A_Reject	B_NOReject	0.218072	4.24931	6.19106	8.17146e-10	7.91709e-09	11.3948
DOPEY2	A_Reject	B_NOReject	0.21807	5.85219	6.43665	1.75699e-10	1.88395e-09	12.8917
MOXD1	A_Reject	B_NOReject	0.217946	8.01769	4.36902	1.35499e-05	4.9932e-05	2.0233
TM4SF5	A_Reject	B_NOReject	-0.217889	7.47979	-3.8615	0.000118657	0.000341952	-0.030685
CD79A	A_Reject	B_NOReject	0.217665	6.19413	4.5136	6.99518e-06	2.77425e-05	2.65337
ENPP6	A_Reject	B_NOReject	-0.217477	7.72845	-3.1317	0.00177969	0.00378793	-2.54983
CCL23	A_Reject	B_NOReject	0.217152	5.11026	6.97871	4.89726e-12	6.4995e-11	16.3872
TC2N	A_Reject	B_NOReject	0.216696	5.7208	5.96994	3.11488e-09	2.68505e-08	10.0938
MYH3	A_Reject	B_NOReject	-0.21664	4.72664	-3.0561	0.0022915	0.00474238	-2.78124
SFRP2	A_Reject	B_NOReject	-0.216598	6.56712	-1.96976	0.0490943	0.0728845	-5.48896
SCNN1G	A_Reject	B_NOReject	-0.216324	7.21401	-4.56757	5.43864e-06	2.21488e-05	2.89366
SLAMF6	A_Reject	B_NOReject	0.216269	5.1198	8.90265	1.95342e-18	4.38148e-17	30.8559
ANK2	A_Reject	B_NOReject	-0.216258	7.48927	-4.28465	1.97551e-05	6.99118e-05	1.66479
NPHS1	A_Reject	B_NOReject	-0.216199	6.66134	-3.85345	0.00012258	0.00035216	-0.0612793
ZBP1	A_Reject	B_NOReject	0.216116	5.00075	8.33617	2.06378e-16	4.11003e-15	26.2694
ADORA3	A_Reject	B_NOReject	0.216056	5.67206	5.28081	1.52385e-07	9.2371e-07	6.32688
KNTC1	A_Reject	B_NOReject	0.215809	6.37816	7.49594	1.26798e-13	2.0197e-12	19.9648
APOBEC3F	A_Reject	B_NOReject	0.21579	5.54101	13.2519	1.58374e-37	9.22187e-36	74.3264
SLC27A3	A_Reject	B_NOReject	0.215761	6.61401	9.6172	3.77656e-21	9.70918e-20	37.0159
PALD1	A_Reject	B_NOReject	0.215616	6.60602	10.45	1.56643e-24	4.65299e-23	44.7055
GPIHBP1	A_Reject	B_NOReject	-0.215522	6.9171	-9.08521	4.11491e-19	9.57152e-18	32.3904
SYT11	A_Reject	B_NOReject	0.214976	5.0221	9.88565	3.253e-22	8.76018e-21	39.4355
IGSF11	A_Reject	B_NOReject	-0.214806	6.32733	-4.67953	3.19925e-06	1.37889e-05	3.40094
SNHG12	A_Reject	B_NOReject	0.214661	7.34724	6.34635	3.11091e-10	3.22555e-09	12.335
MYOM3	A_Reject	B_NOReject	-0.214546	6.60376	-5.84231	6.61137e-09	5.3725e-08	9.36319
ARPC2	A_Reject	B_NOReject	0.21449	11.562	9.40381	2.54684e-20	6.29905e-19	35.1332
TYMP	A_Reject	B_NOReject	0.21437	6.09014	7.36086	3.36664e-13	5.13463e-12	19.0078
CCDC88B	A_Reject	B_NOReject	0.214343	6.23983	10.3562	3.86796e-24	1.12613e-22	43.8124
PBK	A_Reject	B_NOReject	0.214244	4.12229	4.86129	1.31951e-06	6.3676e-06	4.24963
IFITM2	A_Reject	B_NOReject	0.214168	11.2584	6.85487	1.135e-11	1.42973e-10	15.5655
HYAL1	A_Reject	B_NOReject	-0.214161	8.34646	-5.88802	5.05762e-09	4.1873e-08	9.62318
PSAT1	A_Reject	B_NOReject	-0.214104	9.50777	-3.44032	0.000600829	0.00144417	-1.54741
ACSL1	A_Reject	B_NOReject	-0.214053	10.7155	-5.98492	2.8488e-09	2.48001e-08	10.1806
PLA2G4C	A_Reject	B_NOReject	0.213868	5.79756	8.97986	1.01419e-18	2.31616e-17	31.5016
ARHGEF3	A_Reject	B_NOReject	0.213546	8.23019	8.44547	8.57198e-17	1.75481e-15	27.1336
CASQ1	A_Reject	B_NOReject	-0.213535	4.37555	-2.05587	0.040009	0.0607407	-5.31667
RHOJ	A_Reject	B_NOReject	0.213397	5.85226	7.56874	7.44364e-14	1.20642e-12	20.487
DDIT4L	A_Reject	B_NOReject	-0.213394	7.77978	-2.85684	0.00435211	0.00839626	-3.36454
HMX2	A_Reject	B_NOReject	-0.213348	6.1922	-4.65341	3.62466e-06	1.53849e-05	3.2815
GRAMD1C	A_Reject	B_NOReject	-0.213347	7.72075	-4.57223	5.32093e-06	2.17096e-05	2.91456
CD3E	A_Reject	B_NOReject	0.213075	5.6062	7.40425	2.46432e-13	3.82481e-12	19.3135
RBPMS2	A_Reject	B_NOReject	-0.212861	7.64277	-6.78205	1.84901e-11	2.26743e-10	15.0887
LY6E	A_Reject	B_NOReject	0.212815	7.77944	4.45239	9.2764e-06	3.57418e-05	2.38419
DDX39A	A_Reject	B_NOReject	0.212745	7.75291	8.20442	5.87335e-16	1.13001e-14	25.2411
CMBL	A_Reject	B_NOReject	-0.212457	9.79977	-4.89771	1.10094e-06	5.4245e-06	4.42345
NEDD4L	A_Reject	B_NOReject	-0.212262	8.54481	-7.4864	1.35922e-13	2.1611e-12	19.8967
SLC25A4	A_Reject	B_NOReject	-0.212087	8.77084	-6.56524	7.69192e-11	8.73789e-10	13.6971
ADCY4	A_Reject	B_NOReject	0.211922	6.85121	8.11308	1.20259e-15	2.25454e-14	24.5368
LIMD2	A_Reject	B_NOReject	0.211827	5.98157	8.12912	1.06098e-15	1.99544e-14	24.66
AMDHD1	A_Reject	B_NOReject	-0.21163	7.82834	-3.67778	0.0002456	0.000651023	-0.713322
HK3	A_Reject	B_NOReject	0.211617	7.03146	10.5011	9.54073e-25	2.86793e-23	45.1955
LY9	A_Reject	B_NOReject	0.211607	5.4289	8.57452	2.99943e-17	6.28679e-16	28.1667
TCL1A	A_Reject	B_NOReject	0.211565	5.35907	5.22431	2.05698e-07	1.20533e-06	6.03753
TCF7	A_Reject	B_NOReject	0.211315	5.73533	8.83657	3.40972e-18	7.51377e-17	30.3073
TPSAB1	A_Reject	B_NOReject	0.211196	6.77379	4.3636	1.38851e-05	5.10601e-05	2.00005
MYCBP2	A_Reject	B_NOReject	0.211007	9.4439	8.06159	1.79579e-15	3.34522e-14	24.1429
UNC45B	A_Reject	B_NOReject	-0.210955	4.11621	-3.47764	0.000523803	0.00127542	-1.41993
NCAPG	A_Reject	B_NOReject	0.210952	4.02559	6.18066	8.71071e-10	8.37954e-09	11.3326
TUBAL3	A_Reject	B_NOReject	-0.210775	6.77989	-4.035	5.80273e-05	0.000182216	0.643776
PLN	A_Reject	B_NOReject	-0.210643	7.35867	-3.13207	0.00177743	0.00378449	-2.54866
CMTM4	A_Reject	B_NOReject	-0.210639	7.62436	-8.14473	9.38941e-16	1.7735e-14	24.78
FNDC1	A_Reject	B_NOReject	-0.210606	6.69568	-2.82973	0.00473581	0.0090462	-3.44091
SACS	A_Reject	B_NOReject	0.210605	7.05194	3.92817	9.0434e-05	0.000268901	0.225069
DDX3Y	A_Reject	B_NOReject	0.210529	6.5091	2.33576	0.0196665	0.0322217	-4.70619
LRRC39	A_Reject	B_NOReject	-0.210453	4.91637	-2.63539	0.00851156	0.0152746	-3.96725
SMCO4	A_Reject	B_NOReject	0.210116	8.66424	6.3147	3.79421e-10	3.88592e-09	12.1416
TNFRSF10A	A_Reject	B_NOReject	0.209793	6.61116	7.66917	3.54335e-14	5.92861e-13	21.2151
CFL2	A_Reject	B_NOReject	-0.209732	8.38325	-5.45536	5.92276e-08	3.97223e-07	7.23954
AS3MT	A_Reject	B_NOReject	-0.209676	7.98494	-5.10435	3.85205e-07	2.1155e-06	5.43309
BSND	A_Reject	B_NOReject	-0.209631	6.60056	-7.60814	5.56864e-14	9.16896e-13	20.7716
ACO2	A_Reject	B_NOReject	-0.209595	9.49868	-5.5459	3.58874e-08	2.52029e-07	7.72408
DUSP27	A_Reject	B_NOReject	-0.209471	3.90663	-2.73631	0.00630419	0.0116903	-3.69853
PTPN7	A_Reject	B_NOReject	0.209271	5.35362	10.6353	2.57521e-25	7.94474e-24	46.4898
INPP5D	A_Reject	B_NOReject	0.209217	6.50648	11.2974	3.30882e-28	1.18746e-26	53.0729
CLEC18A	A_Reject	B_NOReject	-0.20902	9.84559	-2.9878	0.00286659	0.00578265	-2.98554
SLC9A2	A_Reject	B_NOReject	-0.208998	5.71778	-7.93026	4.9429e-15	8.90582e-14	23.1484
CTXN3	A_Reject	B_NOReject	-0.208892	9.0986	-2.06937	0.0387238	0.0590188	-5.28901
CTGF	A_Reject	B_NOReject	0.208869	9.8662	5.48409	5.05621e-08	3.44492e-07	7.39248
SORCS1	A_Reject	B_NOReject	-0.20877	5.33938	-4.54866	5.94173e-06	2.40141e-05	2.80917
RAD51AP1	A_Reject	B_NOReject	0.208764	5.0683	6.83144	1.32862e-11	1.65349e-10	15.4116
CDCA7	A_Reject	B_NOReject	0.208645	5.18596	7.85937	8.48588e-15	1.49075e-13	22.6177
SMC4	A_Reject	B_NOReject	0.208554	7.46348	5.16574	2.79873e-07	1.58658e-06	5.74075
TTC13	A_Reject	B_NOReject	0.208479	7.55538	7.01936	3.70578e-12	4.99097e-11	16.6598
BPHL	A_Reject	B_NOReject	-0.208409	9.53657	-4.11653	4.10701e-05	0.000134039	0.970671
PLAT	A_Reject	B_NOReject	0.208147	8.67446	5.38627	8.63746e-08	5.54545e-07	6.87494
CENPH	A_Reject	B_NOReject	0.207969	4.85929	6.5009	1.16496e-10	1.29004e-09	13.2923
SLC35G2	A_Reject	B_NOReject	0.207946	6.27414	7.65523	3.92993e-14	6.5505e-13	21.1135
BANK1	A_Reject	B_NOReject	0.207939	5.74631	4.93358	9.20053e-07	4.62131e-06	4.59581
SQLE	A_Reject	B_NOReject	0.207858	7.18603	10.2735	8.53237e-24	2.44368e-22	43.0309
TRDN	A_Reject	B_NOReject	-0.207818	4.21579	-2.74794	0.00608628	0.0113292	-3.66693
RTEL1-TNFRSF6B	A_Reject	B_NOReject	0.207615	6.89867	11.6551	7.93741e-30	3.10176e-28	56.764
MPZL2	A_Reject	B_NOReject	0.207582	7.50644	7.65993	3.79507e-14	6.33774e-13	21.1477
MTFR2	A_Reject	B_NOReject	0.207476	4.50834	6.81217	1.51189e-11	1.86834e-10	15.2854
TMEM140	A_Reject	B_NOReject	0.207328	8.46159	8.82355	3.80389e-18	8.36142e-17	30.1995
TNFRSF25	A_Reject	B_NOReject	0.206833	6.58278	10.4464	1.6223e-24	4.81083e-23	44.6709
KIF11	A_Reject	B_NOReject	0.206662	4.93085	6.11891	1.27054e-09	1.18694e-08	10.9654
PDGFRL	A_Reject	B_NOReject	-0.206579	6.04312	-2.42642	0.015394	0.0259046	-4.49191
NCR1	A_Reject	B_NOReject	0.206409	5.30169	14.8631	5.07585e-46	5.07153e-44	93.7239
ETNK2	A_Reject	B_NOReject	-0.206382	7.78253	-3.6244	0.000301657	0.000781358	-0.905565
ACADL	A_Reject	B_NOReject	-0.206072	7.46528	-6.78592	1.80186e-11	2.21269e-10	15.1139
UBASH3B	A_Reject	B_NOReject	0.206014	4.73706	8.2177	5.28947e-16	1.02327e-14	25.3441
CES2	A_Reject	B_NOReject	-0.205926	9.45517	-4.41351	1.10779e-05	4.17319e-05	2.21508
GSDMB	A_Reject	B_NOReject	0.205877	6.29232	7.72993	2.25202e-14	3.81153e-13	21.6598
USP2	A_Reject	B_NOReject	-0.205859	7.55954	-4.32637	1.6408e-05	5.90897e-05	1.84124
SLC38A4	A_Reject	B_NOReject	-0.205706	4.73179	-5.53685	3.77422e-08	2.63581e-07	7.67532
ELMO1	A_Reject	B_NOReject	0.205682	5.57965	8.19037	6.56119e-16	1.25548e-14	25.1323
SLC6A10P	A_Reject	B_NOReject	-0.205668	8.18636	-3.89662	0.000102893	0.000301714	0.103481
PYGL	A_Reject	B_NOReject	0.205608	7.16024	5.09718	3.99749e-07	2.18446e-06	5.39741
RAP1GAP	A_Reject	B_NOReject	-0.205564	8.03951	-5.63884	2.1295e-08	1.56946e-07	8.2293
TIMD4	A_Reject	B_NOReject	0.205519	4.94687	4.58055	5.11715e-06	2.09463e-05	2.95186
C17orf49	A_Reject	B_NOReject	0.205483	9.18909	8.18837	6.66532e-16	1.27402e-14	25.1168
PHB	A_Reject	B_NOReject	-0.205456	10.0941	-7.12106	1.83323e-12	2.57486e-11	17.3484
TTC36	A_Reject	B_NOReject	-0.205422	6.73004	-3.91286	9.62912e-05	0.000284012	0.165938
AP1S2	A_Reject	B_NOReject	0.205355	6.19554	10.7818	6.06925e-26	1.97644e-24	47.9185
PPP1R3C	A_Reject	B_NOReject	-0.205102	7.62135	-4.51809	6.8509e-06	2.72379e-05	2.67326
ASPA	A_Reject	B_NOReject	-0.204915	8.61285	-4.61151	4.42218e-06	1.84144e-05	3.09134
SLC2A12	A_Reject	B_NOReject	-0.204901	5.88119	-7.0377	3.26619e-12	4.43521e-11	16.7833
ZCCHC6	A_Reject	B_NOReject	0.204831	6.67748	10.0002	1.12371e-22	3.09724e-21	40.4849
DNAJC6	A_Reject	B_NOReject	-0.204819	6.25711	-6.50557	1.13049e-10	1.25266e-09	13.3216
TMSB15A	A_Reject	B_NOReject	-0.204748	5.80681	-5.23416	1.95257e-07	1.14951e-06	6.08776
OLFML2B	A_Reject	B_NOReject	0.204465	6.71497	4.01903	6.20483e-05	0.000193153	0.580481
PRKAA2	A_Reject	B_NOReject	-0.204384	7.3723	-7.58308	6.69862e-14	1.08969e-12	20.5904
DPY19L2	A_Reject	B_NOReject	-0.204369	7.01345	-6.07789	1.6296e-09	1.49253e-08	10.7234
DUSP10	A_Reject	B_NOReject	0.204355	5.6269	6.09622	1.45831e-09	1.34404e-08	10.8314
MYO18B	A_Reject	B_NOReject	-0.204322	4.16516	-3.85486	0.000121883	0.000350451	-0.0559161
MUM1L1	A_Reject	B_NOReject	-0.204291	5.86565	-5.40472	7.81272e-08	5.06588e-07	6.97189
FAM46C	A_Reject	B_NOReject	0.204249	7.83562	5.33941	1.11294e-07	6.94258e-07	6.63015
MAPT	A_Reject	B_NOReject	-0.204147	6.93167	-5.20906	2.22931e-07	1.29381e-06	5.95997
MUC15	A_Reject	B_NOReject	-0.203975	7.18164	-3.1358	0.00175518	0.00374209	-2.53711
THBS2	A_Reject	B_NOReject	0.203891	8.15522	3.01633	0.00261199	0.00532263	-2.90076
CA12	A_Reject	B_NOReject	-0.203789	10.4864	-4.74415	2.3431e-06	1.04763e-05	3.69911
COL13A1	A_Reject	B_NOReject	0.20378	5.70102	12.1758	2.96396e-32	1.33302e-30	62.2985
CBFA2T3	A_Reject	B_NOReject	0.203656	4.58709	8.47541	6.72645e-17	1.38183e-15	27.3721
WDFY1	A_Reject	B_NOReject	0.203581	8.05569	8.40683	1.17074e-16	2.37731e-15	26.8269
SYNPO2L	A_Reject	B_NOReject	-0.203528	4.7714	-2.97154	0.00302169	0.00606441	-3.03351
FCRL5	A_Reject	B_NOReject	0.203514	4.92281	5.99211	2.72922e-09	2.38654e-08	10.2222
ARHGAP26	A_Reject	B_NOReject	0.203398	6.78055	10.0294	8.54798e-23	2.36346e-21	40.755
MRO	A_Reject	B_NOReject	-0.203373	6.28242	-3.05972	0.00226418	0.00469578	-2.77028
SYPL2	A_Reject	B_NOReject	-0.203264	6.92291	-7.13981	1.6086e-12	2.27756e-11	17.4763
TPM4	A_Reject	B_NOReject	0.203252	8.04034	5.37606	9.12952e-08	5.82228e-07	6.82143
ACAA1	A_Reject	B_NOReject	-0.203198	9.95121	-5.02454	5.80552e-07	3.04383e-06	5.03838
BTN2A2	A_Reject	B_NOReject	0.203182	5.4963	12.6203	2.16211e-34	1.08013e-32	67.1724
CYLD	A_Reject	B_NOReject	0.203154	6.88543	10.8807	2.26739e-26	7.49475e-25	48.892
ADCY1	A_Reject	B_NOReject	-0.203096	6.18989	-9.23905	1.08461e-19	2.59849e-18	33.7046
CYBA	A_Reject	B_NOReject	0.203027	10.4832	6.66788	3.937e-11	4.6621e-10	14.3507
CAP1	A_Reject	B_NOReject	0.202974	10.3039	8.74691	7.22065e-18	1.55798e-16	29.5685
HSPB3	A_Reject	B_NOReject	-0.202952	4.60583	-2.71182	0.0067863	0.0124817	-3.76465
STARD4	A_Reject	B_NOReject	0.202643	5.23512	8.83332	3.50439e-18	7.71273e-17	30.2803
ANKS4B	A_Reject	B_NOReject	-0.202578	6.88468	-4.40924	1.12951e-05	4.24774e-05	2.19659
SH3BP1	A_Reject	B_NOReject	0.202534	7.03882	12.5114	7.3105e-34	3.53236e-32	65.9656
HDC	A_Reject	B_NOReject	0.20248	4.63626	6.96877	5.24179e-12	6.90464e-11	16.3207
SH2D4A	A_Reject	B_NOReject	-0.202422	6.74123	-7.97267	3.57002e-15	6.50557e-14	23.4679
PLCXD2	A_Reject	B_NOReject	0.202153	5.3015	9.95636	1.68941e-22	4.61307e-21	40.0823
CCND2	A_Reject	B_NOReject	0.202021	6.40625	6.58391	6.81442e-11	7.78633e-10	13.8153
TNFSF10	A_Reject	B_NOReject	0.201925	11.4227	5.3821	8.83555e-08	5.6561e-07	6.85304
ANGPT2	A_Reject	B_NOReject	0.201796	5.30461	5.33067	1.16655e-07	7.24099e-07	6.58474
MT1X	A_Reject	B_NOReject	-0.201724	11.5275	-3.95633	8.0533e-05	0.000242205	0.334382
TMEM61	A_Reject	B_NOReject	-0.201638	7.58574	-6.31126	3.87684e-10	3.95671e-09	12.1206
RIPK2	A_Reject	B_NOReject	0.20149	6.80162	8.33712	2.04811e-16	4.08346e-15	26.2769
SFXN2	A_Reject	B_NOReject	-0.201481	9.19488	-3.45984	0.00055931	0.00135232	-1.48089
P2RX5	A_Reject	B_NOReject	0.201156	6.53406	6.19018	8.21552e-10	7.9554e-09	11.3895
CA2	A_Reject	B_NOReject	-0.201099	11.7021	-4.93852	8.97504e-07	4.52742e-06	4.61965
GPD1L	A_Reject	B_NOReject	-0.201016	8.24117	-7.14157	1.58892e-12	2.25151e-11	17.4884
ETFDH	A_Reject	B_NOReject	-0.200897	8.12482	-6.06726	1.73779e-09	1.58009e-08	10.6609
CD6	A_Reject	B_NOReject	0.200853	5.17403	9.98368	1.31026e-22	3.59453e-21	40.3333
ATP6V1B1	A_Reject	B_NOReject	-0.200758	8.1535	-3.42564	0.000633933	0.00151702	-1.5972
SIDT1	A_Reject	B_NOReject	0.200657	5.28498	8.23913	4.46528e-16	8.68605e-15	25.5106
COL4A1	A_Reject	B_NOReject	0.200569	9.17389	5.83659	6.83569e-09	5.54454e-08	9.33081
LRRC2	A_Reject	B_NOReject	-0.200529	6.00797	-3.8221	0.000139051	0.000393753	-0.17981
CNPY3	A_Reject	B_NOReject	0.200285	6.94668	7.16146	1.38273e-12	1.97204e-11	17.6244
TDRD7	A_Reject	B_NOReject	0.200237	7.67521	8.37134	1.55722e-16	3.126e-15	26.5464
FREM2	A_Reject	B_NOReject	-0.200208	8.6914	-4.39245	1.21891e-05	4.54698e-05	2.12405
IL18R1	A_Reject	B_NOReject	0.199969	5.31472	7.49711	1.25729e-13	2.00631e-12	19.9731
UBASH3A	A_Reject	B_NOReject	0.199692	5.14159	8.23333	4.67481e-16	9.08359e-15	25.4655
ATM	A_Reject	B_NOReject	0.199683	6.41299	9.59335	4.68325e-21	1.19876e-19	36.8036
CAPZA1	A_Reject	B_NOReject	0.199673	9.32718	7.91842	5.41127e-15	9.70991e-14	23.0595
CDC6	A_Reject	B_NOReject	0.19963	4.79956	5.67764	1.70863e-08	1.28074e-07	8.4426
CD244	A_Reject	B_NOReject	0.199608	4.7162	15.6594	1.82448e-50	2.4123e-48	103.88
NPY6R	A_Reject	B_NOReject	-0.199552	6.01415	-5.68732	1.61692e-08	1.21832e-07	8.49604
PROCR	A_Reject	B_NOReject	0.199539	7.08191	5.08173	4.32948e-07	2.34402e-06	5.32062
RETSAT	A_Reject	B_NOReject	-0.1995	9.02313	-6.39286	2.31993e-10	2.44727e-09	12.6208
NEFL	A_Reject	B_NOReject	-0.199473	5.84627	-2.66535	0.00779314	0.0141383	-3.8885
RAB8B	A_Reject	B_NOReject	0.199457	7.74409	9.30124	6.29339e-20	1.52437e-18	34.2412
ATP1A2	A_Reject	B_NOReject	-0.199241	5.59939	-4.34623	1.50123e-05	5.47584e-05	1.92579
MURC	A_Reject	B_NOReject	-0.199172	4.3149	-2.64591	0.00825286	0.0148574	-3.9397
EHHADH	A_Reject	B_NOReject	-0.199141	9.78483	-3.4381	0.000605728	0.00145476	-1.55495
PLAUR	A_Reject	B_NOReject	0.19911	6.08465	7.06304	2.74201e-12	3.75825e-11	16.9545
CTSC	A_Reject	B_NOReject	0.198924	9.49157	7.06889	2.63328e-12	3.6205e-11	16.994
LMOD3	A_Reject	B_NOReject	-0.198772	3.73867	-2.73982	0.00623764	0.0115791	-3.689
TMEM52	A_Reject	B_NOReject	-0.198691	6.61004	-5.40412	7.83841e-08	5.08066e-07	6.96872
SLCO4C1	A_Reject	B_NOReject	-0.19838	8.25132	-4.09111	4.57746e-05	0.000147779	0.868036
PINK1	A_Reject	B_NOReject	-0.198368	9.24323	-7.81659	1.17343e-14	2.039e-13	22.2995
SLC6A13	A_Reject	B_NOReject	-0.198274	9.6722	-3.39002	0.000721416	0.00170205	-1.7171
ID3	A_Reject	B_NOReject	0.198254	9.2766	6.28488	4.57101e-10	4.61696e-09	11.9602
KCNN2	A_Reject	B_NOReject	-0.19824	5.32077	-3.8589	0.00011991	0.000345223	-0.0405661
BCHE	A_Reject	B_NOReject	-0.198205	5.56286	-3.32495	0.000910877	0.00209191	-1.93297
AQP7	A_Reject	B_NOReject	-0.198072	7.26218	-4.90688	1.0517e-06	5.20375e-06	4.46738
COLEC11	A_Reject	B_NOReject	-0.197972	8.50161	-3.54481	0.000407886	0.00102146	-1.18709
ARNTL	A_Reject	B_NOReject	0.197911	6.40006	6.00638	2.50601e-09	2.21368e-08	10.3051
PIEZO2	A_Reject	B_NOReject	0.197863	5.54118	5.10368	3.8655e-07	2.12024e-06	5.42974
MYO9B	A_Reject	B_NOReject	0.19784	5.413	7.83696	1.00585e-14	1.75824e-13	22.4508
HAUS8	A_Reject	B_NOReject	0.197747	5.61065	8.19342	6.40517e-16	1.22964e-14	25.1559
C11orf21	A_Reject	B_NOReject	0.197065	5.89589	12.6843	1.05291e-34	5.33588e-33	67.8853
CCDC88A	A_Reject	B_NOReject	0.197057	5.7379	5.90651	4.53603e-09	3.79296e-08	9.72884
LIMCH1	A_Reject	B_NOReject	-0.196858	7.7206	-7.77096	1.65526e-14	2.84256e-13	21.9619
INSR	A_Reject	B_NOReject	-0.196831	8.51157	-6.64983	4.43212e-11	5.20982e-10	14.2351
TPRG1L	A_Reject	B_NOReject	-0.196697	9.1263	-5.71264	1.39919e-08	1.06792e-07	8.6362
ACOT6	A_Reject	B_NOReject	-0.196538	4.9292	-3.87218	0.000113636	0.00032899	0.0100004
RCC2	A_Reject	B_NOReject	0.196426	7.88451	8.47237	6.89459e-17	1.41472e-15	27.3478
TREM2	A_Reject	B_NOReject	0.196283	6.09017	4.01547	6.29795e-05	0.00019574	0.566412
SLC25A34	A_Reject	B_NOReject	-0.19624	7.20318	-4.9027	1.07389e-06	5.30161e-06	4.44733
ACVRL1	A_Reject	B_NOReject	0.196226	6.80236	10.1047	4.21863e-23	1.17567e-21	41.4523
KNG1	A_Reject	B_NOReject	-0.196009	10.054	-2.63246	0.00858499	0.0153781	-3.97491
SLA2	A_Reject	B_NOReject	0.195695	5.72977	10.471	1.27802e-24	3.82209e-23	44.9066
PAIP2B	A_Reject	B_NOReject	-0.19556	7.85244	-5.71226	1.40227e-08	1.0698e-07	8.63407
LEAP2	A_Reject	B_NOReject	-0.195193	7.79627	-3.77746	0.000166142	0.000460894	-0.346986
STIL	A_Reject	B_NOReject	0.195175	5.40335	6.89323	8.76065e-12	1.11554e-10	15.8186
CEP85L	A_Reject	B_NOReject	0.194975	5.04395	7.80889	1.24376e-14	2.15484e-13	22.2424
NAP1L2	A_Reject	B_NOReject	-0.194928	7.37452	-5.26977	1.61617e-07	9.72302e-07	6.27013
MYL3	A_Reject	B_NOReject	-0.194669	7.99525	-3.71109	0.00021575	0.000580028	-0.591987
CWH43	A_Reject	B_NOReject	-0.194653	6.75851	-3.95593	8.0668e-05	0.00024257	0.332802
SMTNL2	A_Reject	B_NOReject	-0.194473	8.41912	-5.54963	3.51483e-08	2.47233e-07	7.74421
SLC16A7	A_Reject	B_NOReject	-0.194304	6.23442	-4.53893	6.21769e-06	2.5003e-05	2.76583
AQP6	A_Reject	B_NOReject	-0.19429	6.63412	-4.97236	7.56747e-07	3.87857e-06	4.78356
ACSS3	A_Reject	B_NOReject	-0.194269	7.80226	-6.30807	3.9549e-10	4.03404e-09	12.1012
RRAS	A_Reject	B_NOReject	0.194256	8.39537	6.98265	4.76723e-12	6.34128e-11	16.4135
TRIM59	A_Reject	B_NOReject	0.194048	4.28655	6.72802	2.64776e-11	3.20006e-10	14.738
JPH1	A_Reject	B_NOReject	-0.194027	5.31307	-4.4968	7.56125e-06	2.97593e-05	2.57913
BLOC1S5-TXNDC5	A_Reject	B_NOReject	0.194003	11.1357	4.71265	2.72856e-06	1.19946e-05	3.55326
AK4	A_Reject	B_NOReject	-0.193932	10.0139	-3.2585	0.00115117	0.00257157	-2.14916
SLC22A11	A_Reject	B_NOReject	-0.193886	8.23444	-3.41852	0.00065058	0.00155251	-1.62125
PPP2R3A	A_Reject	B_NOReject	-0.193856	8.36332	-7.26498	6.66888e-13	9.87141e-12	18.3383
BTNL9	A_Reject	B_NOReject	-0.193777	5.98405	-8.84589	3.15291e-18	6.98285e-17	30.3844
MAP7	A_Reject	B_NOReject	-0.193514	8.18742	-5.18	2.59728e-07	1.48241e-06	5.81273
CTH	A_Reject	B_NOReject	-0.193307	7.5899	-3.856	0.000121326	0.000349014	-0.0516097
DDHD1	A_Reject	B_NOReject	0.193057	5.35293	9.24936	9.91228e-20	2.38451e-18	33.7933
ASCL2	A_Reject	B_NOReject	0.192925	5.90471	9.822	5.84719e-22	1.56504e-20	38.8567
HIST2H2AA3	A_Reject	B_NOReject	0.192918	8.32557	6.31288	3.83776e-10	3.92594e-09	12.1305
CCNE2	A_Reject	B_NOReject	0.19285	4.12829	6.15862	9.97076e-10	9.50493e-09	11.2011
GAS2	A_Reject	B_NOReject	-0.192492	6.2345	-5.95949	3.31466e-09	2.8475e-08	10.0334
MPPED2	A_Reject	B_NOReject	-0.192455	6.80874	-5.13503	3.28498e-07	1.8356e-06	5.58643
CYC1	A_Reject	B_NOReject	-0.192394	10.6134	-6.56557	7.6754e-11	8.72475e-10	13.6992
TRPM6	A_Reject	B_NOReject	-0.192362	4.90209	-6.22536	6.61358e-10	6.47188e-09	11.6006
CYP8B1	A_Reject	B_NOReject	-0.192078	8.00189	-2.70375	0.00695229	0.0127496	-3.78631
LOC100129518	A_Reject	B_NOReject	0.19185	7.56481	5.59529	2.72204e-08	1.95615e-07	7.9916
ARL11	A_Reject	B_NOReject	0.191818	3.59444	9.90699	2.67034e-22	7.22429e-21	39.6304
PPARGC1A	A_Reject	B_NOReject	-0.191716	7.10887	-6.09489	1.47018e-09	1.35427e-08	10.8235
MYOM2	A_Reject	B_NOReject	-0.191664	8.07724	-3.80063	0.000151516	0.000424522	-0.260465
LGALS4	A_Reject	B_NOReject	-0.191663	5.88958	-4.98879	6.96355e-07	3.58997e-06	4.8635
BMPR1B	A_Reject	B_NOReject	-0.191457	6.00859	-5.90821	4.49071e-09	3.76223e-08	9.73858
ATP1B4	A_Reject	B_NOReject	-0.191436	4.00944	-3.92556	9.14087e-05	0.00027157	0.214966
RHBG	A_Reject	B_NOReject	-0.191434	6.83717	-7.12897	1.73491e-12	2.44263e-11	17.4023
SKAP1	A_Reject	B_NOReject	0.191404	7.43703	6.48476	1.29206e-10	1.42272e-09	13.1913
CDC42SE1	A_Reject	B_NOReject	0.191227	7.30717	8.71673	9.2809e-18	1.99361e-16	29.3213
OGFRL1	A_Reject	B_NOReject	0.191169	5.11006	5.97455	3.03058e-09	2.61881e-08	10.1205
FAM198B	A_Reject	B_NOReject	0.191072	6.80806	5.15995	2.88479e-07	1.62959e-06	5.71157
SPR	A_Reject	B_NOReject	-0.191027	7.30601	-8.25361	3.9815e-16	7.78806e-15	25.6233
HYAL2	A_Reject	B_NOReject	0.190905	9.10459	7.79491	1.3821e-14	2.3851e-13	22.1389
FAM222A	A_Reject	B_NOReject	-0.190774	6.32924	-7.1549	1.44763e-12	2.05626e-11	17.5795
PTGER3	A_Reject	B_NOReject	-0.190745	7.00801	-5.43479	6.62997e-08	4.37972e-07	7.13051
TMEM255A	A_Reject	B_NOReject	-0.19067	4.73202	-5.39596	8.19464e-08	5.29012e-07	6.92578
C9orf84	A_Reject	B_NOReject	-0.190611	4.00775	-7.22242	9.01049e-13	1.31493e-11	18.0436
SLC40A1	A_Reject	B_NOReject	0.190505	10.0801	6.97014	5.19285e-12	6.85043e-11	16.3299
KCNJ3	A_Reject	B_NOReject	-0.190435	5.74232	-7.37415	3.06033e-13	4.70008e-12	19.1013
HRC	A_Reject	B_NOReject	-0.190399	6.14343	-3.82459	0.000137673	0.000390734	-0.170454
FBXW7	A_Reject	B_NOReject	0.190299	7.25938	6.77325	1.9607e-11	2.39603e-10	15.0314
FRMD7	A_Reject	B_NOReject	-0.190286	4.59141	-6.59361	6.39779e-11	7.3341e-10	13.8769
RELB	A_Reject	B_NOReject	0.190069	7.34193	8.49284	5.83942e-17	1.20241e-15	27.5112
MUC20	A_Reject	B_NOReject	-0.190004	7.02008	-5.55321	3.44535e-08	2.42929e-07	7.76353
GFOD1	A_Reject	B_NOReject	0.189866	5.32874	9.30191	6.25633e-20	1.51748e-18	34.247
GLTPD2	A_Reject	B_NOReject	-0.1898	7.11254	-5.22959	2.00031e-07	1.17447e-06	6.06447
ELF5	A_Reject	B_NOReject	-0.189753	5.60767	-3.15234	0.00165948	0.00356182	-2.48566
GAMT	A_Reject	B_NOReject	-0.189622	8.45864	-6.08881	1.52535e-09	1.40215e-08	10.7877
RAB37	A_Reject	B_NOReject	0.189452	5.32851	9.05356	5.40083e-19	1.25295e-17	32.1224
CYP4F3	A_Reject	B_NOReject	-0.189237	8.88149	-2.56897	0.0103192	0.0181011	-4.13866
SLC22A4	A_Reject	B_NOReject	-0.189124	8.30395	-3.64272	0.000281195	0.000734402	-0.839918
TNNI1	A_Reject	B_NOReject	-0.188953	6.528	-2.87703	0.00408482	0.00793369	-3.30718
ISM1	A_Reject	B_NOReject	-0.188919	6.20757	-5.06194	4.7936e-07	2.56062e-06	5.22262
STAB1	A_Reject	B_NOReject	0.18891	6.92207	9.24644	1.0169e-19	2.4396e-18	33.7681
AZGP1	A_Reject	B_NOReject	-0.188868	10.0942	-2.4433	0.0146959	0.0248488	-4.45113
CASP3	A_Reject	B_NOReject	0.188848	7.20799	6.56742	7.58418e-11	8.63222e-10	13.7109
ALYREF	A_Reject	B_NOReject	0.188745	8.31826	7.54685	8.7407e-14	1.41014e-12	20.3295
PEA15	A_Reject	B_NOReject	0.188741	8.95813	6.04801	1.95169e-09	1.76093e-08	10.5481
PTPN3	A_Reject	B_NOReject	-0.188676	8.21531	-7.02667	3.52397e-12	4.76684e-11	16.709
PGM1	A_Reject	B_NOReject	-0.188426	9.32802	-5.51704	4.21353e-08	2.91254e-07	7.5688
GSTA3	A_Reject	B_NOReject	-0.188279	7.2991	-5.44088	6.41246e-08	4.2504e-07	7.16275
ALDH4A1	A_Reject	B_NOReject	-0.188254	9.43921	-4.19295	2.9542e-05	0.00010021	1.28283
XK	A_Reject	B_NOReject	-0.188239	4.48872	-7.60301	5.78364e-14	9.51407e-13	20.7345
ITGAX	A_Reject	B_NOReject	0.188119	5.61287	11.3384	2.16674e-28	7.92144e-27	53.4917
G6PC	A_Reject	B_NOReject	-0.18805	7.57188	-2.51954	0.0118789	0.0205622	-4.26342
GNAI2	A_Reject	B_NOReject	0.18794	8.64024	4.8221	1.60122e-06	7.53073e-06	4.064
NR0B2	A_Reject	B_NOReject	-0.187938	6.99198	-7.85893	8.51439e-15	1.49427e-13	22.6144
NQO1	A_Reject	B_NOReject	-0.18779	9.45985	-4.0171	6.25533e-05	0.000194489	0.572826
MIOX	A_Reject	B_NOReject	-0.187745	11.3488	-2.05792	0.0398118	0.060483	-5.31249
CDNF	A_Reject	B_NOReject	-0.187744	5.30111	-6.22298	6.71191e-10	6.56445e-09	11.5862
LHX6	A_Reject	B_NOReject	0.18774	5.66082	10.4017	2.49609e-24	7.32784e-23	44.2452
HMGN5	A_Reject	B_NOReject	-0.187654	6.5712	-4.13217	3.841e-05	0.000126515	1.03407
CHI3L1	A_Reject	B_NOReject	-0.187631	6.53353	-2.65109	0.00812801	0.0146686	-3.92609
AXL	A_Reject	B_NOReject	0.187616	6.87139	6.96053	5.54511e-12	7.2878e-11	16.2657
LRMP	A_Reject	B_NOReject	0.187584	7.65703	6.12931	1.19254e-09	1.12023e-08	11.027
AP1M2	A_Reject	B_NOReject	-0.187365	8.79332	-3.79822	0.000152981	0.000427894	-0.269503
CXorf38	A_Reject	B_NOReject	0.187176	7.1824	6.54234	8.92021e-11	1.00488e-09	13.5526
ACADVL	A_Reject	B_NOReject	-0.187143	10.1235	-5.82704	7.22729e-09	5.83258e-08	9.27677
CSGALNACT2	A_Reject	B_NOReject	0.187108	8.32882	6.12776	1.20388e-09	1.12908e-08	11.0178
HELB	A_Reject	B_NOReject	0.187086	6.11886	8.30785	2.58715e-16	5.11756e-15	26.0472
FCGR3B	A_Reject	B_NOReject	0.187024	5.76956	3.17264	0.0015486	0.00334712	-2.42215
LILRA2	A_Reject	B_NOReject	0.186797	5.45209	12.0795	8.45689e-32	3.64496e-30	61.2603
CST3	A_Reject	B_NOReject	0.186784	10.3145	3.98413	7.17746e-05	0.000219315	0.443001
CIITA	A_Reject	B_NOReject	0.186738	5.56805	13.102	8.98852e-37	5.04994e-35	72.6055
PHF19	A_Reject	B_NOReject	0.18655	5.92893	9.09841	3.67277e-19	8.57712e-18	32.5024
DRAM2	A_Reject	B_NOReject	0.186389	9.20143	7.39989	2.54305e-13	3.94005e-12	19.2827
BRCA2	A_Reject	B_NOReject	0.186388	3.6871	7.87412	7.58597e-15	1.34205e-13	22.7278
PSMA4	A_Reject	B_NOReject	0.18621	10.2446	7.91207	5.6802e-15	1.01717e-13	23.0118
ARL6IP6	A_Reject	B_NOReject	0.186171	8.23337	7.76437	1.73933e-14	2.9753e-13	21.9133
GPT2	A_Reject	B_NOReject	-0.186163	8.0634	-4.46344	8.81756e-06	3.41385e-05	2.43254
IFFO2	A_Reject	B_NOReject	0.186138	6.97891	7.01972	3.69662e-12	4.98505e-11	16.6622
TAC1	A_Reject	B_NOReject	0.186132	5.9562	2.168	0.0303534	0.0474922	-5.08138
HPS5	A_Reject	B_NOReject	0.185957	7.97039	8.33256	2.12423e-16	4.22085e-15	26.241
POSTN	A_Reject	B_NOReject	0.185874	7.53119	2.46508	0.0138363	0.0235516	-4.39808
MSI2	A_Reject	B_NOReject	-0.18587	6.09823	-7.74139	2.06673e-14	3.51824e-13	21.744
NETO2	A_Reject	B_NOReject	0.185865	5.42186	6.1979	7.83458e-10	7.59907e-09	11.4357
FOXN2	A_Reject	B_NOReject	0.185808	6.78945	8.85268	2.97781e-18	6.61171e-17	30.4407
C2orf88	A_Reject	B_NOReject	-0.185761	6.82147	-6.384	2.45362e-10	2.57748e-09	12.5662
EGR3	A_Reject	B_NOReject	0.185697	5.48199	6.19705	7.87575e-10	7.63479e-09	11.4306
HADH	A_Reject	B_NOReject	-0.185661	10.6059	-5.31285	1.28377e-07	7.89062e-07	6.49232
FAM167B	A_Reject	B_NOReject	0.185648	6.90306	5.40568	7.77232e-08	5.04154e-07	6.9769
TAPBP	A_Reject	B_NOReject	0.185556	7.47327	7.64935	4.10511e-14	6.81665e-13	21.0707
PLA2G12B	A_Reject	B_NOReject	-0.185519	6.9979	-3.18418	0.00148871	0.00323117	-2.3859
PQLC3	A_Reject	B_NOReject	0.185471	8.26127	7.46087	1.63637e-13	2.58541e-12	19.7148
MIR21	A_Reject	B_NOReject	0.18523	9.90621	4.71737	2.6672e-06	1.17521e-05	3.57504
SLC3A2	A_Reject	B_NOReject	-0.185065	9.71866	-3.97751	7.37748e-05	0.000224607	0.417063
CD200R1	A_Reject	B_NOReject	0.185033	4.03976	9.70306	1.73457e-21	4.5122e-20	37.7836
NRAP	A_Reject	B_NOReject	-0.185017	5.6636	-2.59381	0.00960651	0.0169882	-4.07505
BCAT1	A_Reject	B_NOReject	0.184997	4.78054	6.42236	1.92412e-10	2.05313e-09	12.8031
CDH5	A_Reject	B_NOReject	0.184898	7.10954	6.14159	1.10649e-09	1.0433e-08	11.0999
IYD	A_Reject	B_NOReject	-0.184685	7.1775	-3.38121	0.000744716	0.00174844	-1.74656
LINC00323	A_Reject	B_NOReject	-0.18466	3.80232	-5.56722	3.18594e-08	2.25906e-07	7.83928
C1orf64	A_Reject	B_NOReject	-0.184591	6.11886	-6.44805	1.63387e-10	1.76267e-09	12.9625
CBR1	A_Reject	B_NOReject	-0.184565	8.87414	-7.10193	2.09423e-12	2.91123e-11	17.2181
EPDR1	A_Reject	B_NOReject	-0.184552	7.67778	-5.40655	7.73559e-08	5.02513e-07	6.98148
MND1	A_Reject	B_NOReject	0.184384	3.95365	5.33793	1.12188e-07	6.98592e-07	6.62243
MOB3A	A_Reject	B_NOReject	0.184376	7.92403	7.6006	5.88736e-14	9.6666e-13	20.717
PDK2	A_Reject	B_NOReject	-0.184339	7.63469	-4.06269	5.16371e-05	0.000164739	0.754054
SLC16A1	A_Reject	B_NOReject	-0.184323	6.81289	-4.3143	1.73165e-05	6.20058e-05	1.79
ANXA9	A_Reject	B_NOReject	-0.184228	7.89069	-4.33163	1.60271e-05	5.79048e-05	1.86357
RHBDF2	A_Reject	B_NOReject	0.184179	6.56292	9.18894	1.67807e-19	3.97694e-18	33.2744
POM121L9P	A_Reject	B_NOReject	-0.184065	6.63848	-5.76122	1.05842e-08	8.26111e-08	8.90677
ARL6IP5	A_Reject	B_NOReject	0.183918	10.6345	7.00608	4.05976e-12	5.45802e-11	16.5706
GSTM1	A_Reject	B_NOReject	-0.183807	8.35642	-5.1355	3.27704e-07	1.83174e-06	5.58876
GIT2	A_Reject	B_NOReject	0.183781	6.47245	9.85712	4.23248e-22	1.13631e-20	39.1757
PC	A_Reject	B_NOReject	-0.183727	7.6052	-4.64354	3.79894e-06	1.60433e-05	3.23658
TCF19	A_Reject	B_NOReject	0.183448	5.48364	6.81021	1.53186e-11	1.89053e-10	15.2725
SLC16A2	A_Reject	B_NOReject	-0.183444	7.15008	-6.67206	3.83048e-11	4.54207e-10	14.3775
TIMP2	A_Reject	B_NOReject	0.183216	9.20364	5.83786	6.78535e-09	5.50879e-08	9.33799
PHF11	A_Reject	B_NOReject	0.183042	7.14344	10.4183	2.12792e-24	6.26792e-23	44.4028
RASIP1	A_Reject	B_NOReject	0.182895	6.66613	8.5218	4.61387e-17	9.56779e-16	27.743
MDK	A_Reject	B_NOReject	0.182889	7.66209	5.74289	1.17627e-08	9.11222e-08	8.80441
PIK3C2B	A_Reject	B_NOReject	0.182867	7.70183	6.83842	1.26782e-11	1.58455e-10	15.4574
SERTAD1	A_Reject	B_NOReject	0.182742	7.68604	8.09638	1.36996e-15	2.56284e-14	24.4088
PDCD4	A_Reject	B_NOReject	0.18272	7.01719	7.4291	2.05977e-13	3.21964e-12	19.4892
PHYH	A_Reject	B_NOReject	-0.182364	10.9783	-4.33574	1.57349e-05	5.70276e-05	1.88107
HOMER2	A_Reject	B_NOReject	-0.182358	5.19187	-6.18426	8.51985e-10	8.2139e-09	11.3541
FAS	A_Reject	B_NOReject	0.182318	7.63373	4.86947	1.26704e-06	6.138e-06	4.28856
PLCXD3	A_Reject	B_NOReject	-0.182132	7.27108	-3.91446	9.56605e-05	0.000282319	0.17213
RAB12	A_Reject	B_NOReject	0.182064	8.15357	5.56415	3.24106e-08	2.29525e-07	7.82268
SOX18	A_Reject	B_NOReject	0.182011	7.60584	7.21562	9.45283e-13	1.37606e-11	17.9967
NFATC2	A_Reject	B_NOReject	0.181902	5.35746	11.1496	1.50331e-27	5.21416e-26	51.5755
EFEMP1	A_Reject	B_NOReject	0.181842	9.50992	5.9426	3.66431e-09	3.12346e-08	9.93605
WIF1	A_Reject	B_NOReject	-0.18182	4.31005	-4.3077	1.78329e-05	6.36736e-05	1.76207
YME1L1	A_Reject	B_NOReject	0.181802	6.36308	11.8166	1.43029e-30	5.86286e-29	58.4603
MYOG	A_Reject	B_NOReject	-0.181755	4.10052	-4.13647	3.77061e-05	0.000124425	1.05159
PANK1	A_Reject	B_NOReject	-0.181672	9.17732	-3.61832	0.000308755	0.000798097	-0.927293
CMAHP	A_Reject	B_NOReject	0.181628	6.34846	7.34537	3.76169e-13	5.69761e-12	18.8991
BLOC1S1-RDH5	A_Reject	B_NOReject	-0.181502	6.92696	-7.10351	2.07127e-12	2.8837e-11	17.2289
DKFZP586I1420	A_Reject	B_NOReject	0.181392	8.96592	5.98656	2.8212e-09	2.45963e-08	10.19
SLC47A2	A_Reject	B_NOReject	-0.181312	9.75558	-3.01154	0.00265323	0.00539576	-2.91505
PKIA	A_Reject	B_NOReject	-0.181232	5.11066	-4.69736	2.93703e-06	1.27873e-05	3.48278
DENND4B	A_Reject	B_NOReject	0.181077	8.16624	6.75395	2.2293e-11	2.7092e-10	14.906
RNF149	A_Reject	B_NOReject	0.181028	8.61845	8.15669	8.54922e-16	1.62002e-14	24.8722
GPD1	A_Reject	B_NOReject	-0.181019	8.03484	-3.78433	0.000161672	0.000449628	-0.321385
RASGRP1	A_Reject	B_NOReject	0.180803	7.15664	5.87601	5.42767e-09	4.46425e-08	9.55464
OLIG1	A_Reject	B_NOReject	-0.180737	4.68443	-5.18234	2.56556e-07	1.46669e-06	5.82457
PDLIM1	A_Reject	B_NOReject	0.180726	9.02474	5.63927	2.12424e-08	1.56624e-07	8.2317
FAM89A	A_Reject	B_NOReject	0.180682	6.64834	5.61791	2.39665e-08	1.74586e-07	8.11485
NUDT1	A_Reject	B_NOReject	0.180586	6.86149	7.05853	2.82893e-12	3.86833e-11	16.9239
MLLT11	A_Reject	B_NOReject	-0.180566	6.48917	-4.48276	8.06746e-06	3.15258e-05	2.51732
NRN1	A_Reject	B_NOReject	0.180498	6.5643	4.85517	1.3601e-06	6.53626e-06	4.22055
POLR3GL	A_Reject	B_NOReject	0.180417	8.63084	6.71302	2.92399e-11	3.51218e-10	14.6411
IL33	A_Reject	B_NOReject	0.18032	6.71008	3.59101	0.000342604	0.000875299	-1.02443
DYRK2	A_Reject	B_NOReject	0.180118	7.26038	5.7068	1.44678e-08	1.09946e-07	8.60378
TICAM2	A_Reject	B_NOReject	0.180003	5.94322	7.82755	1.08013e-14	1.88247e-13	22.3809
NSMAF	A_Reject	B_NOReject	0.179976	7.48448	7.65436	3.95529e-14	6.58029e-13	21.1072
TMEM182	A_Reject	B_NOReject	-0.179946	5.2694	-4.00963	6.45387e-05	0.000200196	0.543317
ZNF385B	A_Reject	B_NOReject	-0.179908	7.3417	-5.28369	1.50059e-07	9.11497e-07	6.34172
BLVRA	A_Reject	B_NOReject	0.179836	9.13675	8.43731	9.15591e-17	1.87e-15	27.0687
SEMA6D	A_Reject	B_NOReject	-0.179746	6.33915	-5.2536	1.76134e-07	1.04816e-06	6.18716
TUFT1	A_Reject	B_NOReject	-0.179731	6.94329	-7.54649	8.76408e-14	1.41262e-12	20.3269
CLDN2	A_Reject	B_NOReject	-0.17963	10.1272	-2.95338	0.00320391	0.00638494	-3.08678
CPN2	A_Reject	B_NOReject	-0.179604	6.82454	-3.25905	0.00114898	0.00256764	-2.1474
COL4A2	A_Reject	B_NOReject	0.179504	9.37606	5.41184	7.51545e-08	4.89508e-07	7.00937
IFIT5	A_Reject	B_NOReject	0.17949	8.09448	8.0556	1.88117e-15	3.49688e-14	24.0972
DNASE2	A_Reject	B_NOReject	0.179461	8.01063	7.34138	3.87072e-13	5.85771e-12	18.8711
EPB41L1	A_Reject	B_NOReject	-0.179352	6.83423	-5.78183	9.39619e-09	7.42616e-08	9.02221
GFM2	A_Reject	B_NOReject	-0.179274	7.07979	-6.70407	3.10206e-11	3.72353e-10	14.5834
FGG	A_Reject	B_NOReject	0.179211	3.83147	3.09556	0.00200954	0.00421944	-2.66114
PFN2	A_Reject	B_NOReject	-0.179093	8.58271	-4.91126	1.02893e-06	5.09827e-06	4.4884
AQP2	A_Reject	B_NOReject	-0.179039	9.1467	-3.35542	0.000817024	0.00189675	-1.83238
HSH2D	A_Reject	B_NOReject	0.178985	5.11623	7.87964	7.27374e-15	1.2894e-13	22.769
BTN2A1	A_Reject	B_NOReject	0.178824	7.52639	11.7612	2.58205e-30	1.03665e-28	57.8756
PRIM1	A_Reject	B_NOReject	0.178761	6.43243	7.69244	2.9798e-14	4.99997e-13	21.385
KIAA0125	A_Reject	B_NOReject	0.178755	5.63105	5.81931	7.5597e-09	6.06466e-08	9.23314
PRR26	A_Reject	B_NOReject	-0.178659	4.92943	-5.37305	9.27967e-08	5.90815e-07	6.80567
CCL20	A_Reject	B_NOReject	0.17861	6.10218	3.0312	0.00248765	0.00510031	-2.85626
CAPN3	A_Reject	B_NOReject	-0.178596	8.86027	-3.47447	0.000529971	0.00128919	-1.43081
TOX	A_Reject	B_NOReject	0.178562	5.32943	6.39678	2.26311e-10	2.39163e-09	12.645
ACAD11	A_Reject	B_NOReject	-0.178491	8.86724	-3.9999	6.72139e-05	0.000206925	0.504969
DCXR	A_Reject	B_NOReject	-0.178458	11.3134	-2.73523	0.00632486	0.0117225	-3.70147
SNX10	A_Reject	B_NOReject	0.178355	8.36625	4.61435	4.36327e-06	1.81891e-05	3.10416
ECH1	A_Reject	B_NOReject	-0.178255	10.445	-5.64876	2.0132e-08	1.49061e-07	8.2837
BHMT	A_Reject	B_NOReject	-0.178071	12.2004	-2.29844	0.0217066	0.0351321	-4.79205
SH2D3C	A_Reject	B_NOReject	0.178031	6.67402	9.62811	3.42241e-21	8.81158e-20	37.113
BCL11A	A_Reject	B_NOReject	0.177943	5.4689	5.5791	2.98103e-08	2.12405e-07	7.90362
TM4SF1	A_Reject	B_NOReject	0.177402	8.22576	7.86394	8.19645e-15	1.44134e-13	22.6518
SH3GL2	A_Reject	B_NOReject	-0.177225	6.94231	-5.34895	1.05714e-07	6.64159e-07	6.67982
PLCD4	A_Reject	B_NOReject	-0.177194	6.18341	-4.9935	6.79906e-07	3.50929e-06	4.88648
SERPINI1	A_Reject	B_NOReject	-0.177048	9.67148	-3.99026	6.9966e-05	0.000214571	0.467087
CTSO	A_Reject	B_NOReject	0.176922	8.72571	6.17923	8.78726e-10	8.43932e-09	11.3241
PEAR1	A_Reject	B_NOReject	0.176887	6.49508	6.14206	1.10328e-09	1.04084e-08	11.1027
CLPTM1	A_Reject	B_NOReject	-0.176802	8.34868	-2.89466	0.00386389	0.00754794	-3.25681
SUSD2	A_Reject	B_NOReject	-0.176778	8.72551	-3.13234	0.00177584	0.00378202	-2.54784
KCNJ1	A_Reject	B_NOReject	-0.176757	9.76909	-3.23778	0.00123735	0.00274075	-2.21571
IGF2	A_Reject	B_NOReject	-0.176713	7.69965	-4.4271	1.04131e-05	3.95837e-05	2.27404
C4A	A_Reject	B_NOReject	0.176512	8.60724	4.95973	8.06611e-07	4.10305e-06	4.72223
PCYOX1	A_Reject	B_NOReject	-0.176402	9.62172	-5.12892	3.39112e-07	1.88711e-06	5.55581
NELL1	A_Reject	B_NOReject	-0.176373	5.55919	-5.22008	2.10336e-07	1.2287e-06	6.01604
CNDP1	A_Reject	B_NOReject	-0.176313	6.86706	-3.43618	0.000609988	0.00146359	-1.56146
MLF2	A_Reject	B_NOReject	-0.176238	9.23412	-3.15539	0.00164236	0.00352997	-2.47614
CCDC181	A_Reject	B_NOReject	-0.176209	5.98794	-5.02433	5.81173e-07	3.04527e-06	5.03735
MBD3L2	A_Reject	B_NOReject	-0.176029	6.29662	-6.67608	3.73049e-11	4.43547e-10	14.4033
AKR1C2	A_Reject	B_NOReject	-0.176019	6.36344	-6.63341	4.93522e-11	5.77034e-10	14.1302
ARL15	A_Reject	B_NOReject	-0.175833	6.50948	-7.1049	2.05139e-12	2.86072e-11	17.2384
LIME1	A_Reject	B_NOReject	-0.175774	8.71424	-3.32288	0.000917598	0.00210542	-1.93977
HSPB7	A_Reject	B_NOReject	-0.175731	5.77502	-5.16614	2.79283e-07	1.58403e-06	5.74278
AMBP	A_Reject	B_NOReject	-0.175601	6.31243	-4.94271	8.78791e-07	4.43685e-06	4.63989
TLN2	A_Reject	B_NOReject	-0.175539	8.45901	-4.48198	8.0968e-06	3.16124e-05	2.51386
POGLUT1	A_Reject	B_NOReject	0.175342	7.4459	8.71668	9.28498e-18	1.99361e-16	29.3209
CHIC2	A_Reject	B_NOReject	0.175314	7.94366	7.90786	5.86573e-15	1.04933e-13	22.9803
AMPH	A_Reject	B_NOReject	-0.175271	5.12644	-6.20095	7.68881e-10	7.47004e-09	11.454
SEMA3G	A_Reject	B_NOReject	-0.175159	7.04845	-6.50071	1.16636e-10	1.29078e-09	13.2911
LTB4R	A_Reject	B_NOReject	0.175033	5.68392	10.4718	1.26772e-24	3.80423e-23	44.9146
CMTM7	A_Reject	B_NOReject	0.175016	8.14234	7.36179	3.34408e-13	5.10466e-12	19.0144
CEBPD	A_Reject	B_NOReject	0.17496	8.58683	5.20353	2.2952e-07	1.32723e-06	5.93189
ABCG2	A_Reject	B_NOReject	-0.174702	6.25119	-6.89711	8.53369e-12	1.09138e-10	15.8442
SLC22A5	A_Reject	B_NOReject	-0.174689	8.06367	-4.67666	3.24365e-06	1.39598e-05	3.38775
ZMYND12	A_Reject	B_NOReject	-0.174682	7.28613	-4.44501	9.59525e-06	3.68251e-05	2.35198
TLR5	A_Reject	B_NOReject	0.174612	6.76484	6.05512	1.86988e-09	1.69145e-08	10.5897
FAM111A	A_Reject	B_NOReject	0.174603	7.41499	7.71047	2.60469e-14	4.38311e-13	21.517
CHST7	A_Reject	B_NOReject	0.174532	6.51162	7.256	7.10683e-13	1.04756e-11	18.276
PXMP2	A_Reject	B_NOReject	-0.174522	9.85737	-3.96665	7.71697e-05	0.000233568	0.374618
MBNL1	A_Reject	B_NOReject	0.174497	8.03997	5.71398	1.38852e-08	1.06115e-07	8.64362
TM7SF2	A_Reject	B_NOReject	-0.174472	8.06868	-5.89059	4.98194e-09	4.12853e-08	9.63781
DSE	A_Reject	B_NOReject	0.174444	6.89273	7.18209	1.1966e-12	1.72477e-11	17.7659
DDAH1	A_Reject	B_NOReject	-0.174402	7.59403	-3.74848	0.000186308	0.000510634	-0.454467
GINS3	A_Reject	B_NOReject	0.174339	5.15826	5.77038	1.00393e-08	7.88481e-08	8.95801
KCNK10	A_Reject	B_NOReject	-0.174332	5.48766	-4.96761	7.7512e-07	3.9612e-06	4.7605
ZEB2	A_Reject	B_NOReject	0.174244	7.20563	6.25779	5.41007e-10	5.39626e-09	11.7961
ENO3	A_Reject	B_NOReject	-0.174239	6.40168	-2.04765	0.0408098	0.0618229	-5.33343
PWAR6	A_Reject	B_NOReject	-0.174037	8.08674	-5.00484	6.41834e-07	3.3353e-06	4.94188
PKLR	A_Reject	B_NOReject	-0.173982	7.05922	-4.3081	1.7801e-05	6.35724e-05	1.76377
CENPE	A_Reject	B_NOReject	0.173958	5.20418	6.6873	3.46484e-11	4.12799e-10	14.4754
FGF9	A_Reject	B_NOReject	-0.173937	7.22915	-4.80242	1.76372e-06	8.20286e-06	3.97132
NDRG1	A_Reject	B_NOReject	-0.173928	9.38264	-3.44813	0.00058389	0.00140634	-1.52085
CMTM6	A_Reject	B_NOReject	0.173783	9.61357	8.36242	1.67259e-16	3.34995e-15	26.4761
PHACTR2	A_Reject	B_NOReject	0.17377	7.74915	8.00905	2.69715e-15	4.95606e-14	23.7433
UNC13B	A_Reject	B_NOReject	-0.173754	7.68511	-7.93031	4.94094e-15	8.90582e-14	23.1487
MT1G	A_Reject	B_NOReject	-0.173747	12.222	-2.66529	0.00779474	0.0141397	-3.88868
TNMD	A_Reject	B_NOReject	-0.173738	6.25331	-2.51055	0.012184	0.0210385	-4.28584
XIRP1	A_Reject	B_NOReject	-0.173608	6.47724	-3.31404	0.000946819	0.00216372	-1.96875
TOM1L1	A_Reject	B_NOReject	-0.173597	8.45195	-5.47807	5.227e-08	3.54754e-07	7.36036
TMEM45A	A_Reject	B_NOReject	0.173569	5.93069	2.67854	0.00749463	0.0136488	-3.85357
PTGDS	A_Reject	B_NOReject	0.173543	9.98928	3.17539	0.00153417	0.00331918	-2.41355
DSEL	A_Reject	B_NOReject	-0.173521	6.54561	-5.01195	6.19023e-07	3.22438e-06	4.97667
IQGAP1	A_Reject	B_NOReject	0.173474	8.99692	6.00083	2.5905e-09	2.27883e-08	10.2729
A2M	A_Reject	B_NOReject	0.173459	11.0219	6.52642	9.8851e-11	1.10298e-09	13.4525
FLT3LG	A_Reject	B_NOReject	0.173375	5.72321	9.27724	7.76697e-20	1.87099e-18	34.0338
EHD4	A_Reject	B_NOReject	0.173208	7.02099	9.74397	1.19489e-21	3.13147e-20	38.1514
NABP1	A_Reject	B_NOReject	0.173158	6.92852	5.04618	5.19736e-07	2.74709e-06	5.14482
C2orf54	A_Reject	B_NOReject	-0.173113	6.39191	-3.72691	0.000202793	0.000549574	-0.533955
HERC6	A_Reject	B_NOReject	0.173086	7.22285	5.49386	4.7906e-08	3.2792e-07	7.44466
NMRK2	A_Reject	B_NOReject	-0.172968	5.89887	-4.22237	2.5986e-05	8.95751e-05	1.40449
CYP4A11	A_Reject	B_NOReject	-0.172946	8.31517	-2.8545	0.00438396	0.00844751	-3.37114
INPP4A	A_Reject	B_NOReject	0.172879	6.61138	11.1952	9.43826e-28	3.30621e-26	52.036
UQCRC1	A_Reject	B_NOReject	-0.172849	9.18852	-3.53293	0.000426462	0.00106449	-1.22859
HEY1	A_Reject	B_NOReject	-0.17284	5.87861	-5.16356	2.83084e-07	1.60168e-06	5.72976
BEX5	A_Reject	B_NOReject	-0.172824	8.39678	-4.43267	1.0152e-05	3.87083e-05	2.29823
CTHRC1	A_Reject	B_NOReject	0.172803	6.29073	2.49957	0.0125661	0.0216071	-4.31313
DDC	A_Reject	B_NOReject	-0.172779	9.28042	-2.72256	0.0065709	0.0121273	-3.73572
SLCO3A1	A_Reject	B_NOReject	0.172709	6.57289	6.51321	1.0763e-10	1.19714e-09	13.3695
XBP1	A_Reject	B_NOReject	0.172644	9.44704	5.30892	1.31115e-07	8.04207e-07	6.47195
EMP1	A_Reject	B_NOReject	0.172611	6.56415	4.84751	1.41262e-06	6.75946e-06	4.1842
EIF4E3	A_Reject	B_NOReject	0.172513	7.65867	8.59924	2.44912e-17	5.17021e-16	28.3662
TNFRSF14	A_Reject	B_NOReject	0.172306	7.87321	8.18685	6.74527e-16	1.2865e-14	25.1051
CRYAB	A_Reject	B_NOReject	-0.172277	9.54622	-4.44726	9.49673e-06	3.65027e-05	2.36181
THY1	A_Reject	B_NOReject	-0.172247	9.54164	-3.03783	0.00243396	0.00500422	-2.83634
FRK	A_Reject	B_NOReject	-0.172241	6.71653	-5.30302	1.35321e-07	8.28257e-07	6.44148
IRAK4	A_Reject	B_NOReject	0.172183	6.48525	7.66415	3.67794e-14	6.14796e-13	21.1785
NUDT12	A_Reject	B_NOReject	-0.172097	7.01663	-6.10588	1.37531e-09	1.27691e-08	10.8884
SERPINA4	A_Reject	B_NOReject	-0.171836	6.47096	-5.44092	6.41084e-08	4.2504e-07	7.163
ALAD	A_Reject	B_NOReject	-0.171826	8.09031	-4.99848	6.62922e-07	3.43109e-06	4.9108
VRK1	A_Reject	B_NOReject	0.17181	6.60661	5.8472	6.42507e-09	5.22836e-08	9.39092
TNFSF8	A_Reject	B_NOReject	0.171787	4.71011	7.28962	5.59865e-13	8.33069e-12	18.5096
LDB3	A_Reject	B_NOReject	-0.171765	5.22919	-2.87536	0.00410637	0.00796937	-3.31195
SCARF1	A_Reject	B_NOReject	0.171624	5.76401	10.3224	5.34697e-24	1.5389e-22	43.4925
DMRTA1	A_Reject	B_NOReject	-0.171612	6.77085	-4.78895	1.88397e-06	8.66359e-06	3.90809
PSTPIP1	A_Reject	B_NOReject	0.171597	5.73017	8.37567	1.50402e-16	3.02266e-15	26.5806
DEXI	A_Reject	B_NOReject	-0.171487	8.28144	-8.16452	8.03922e-16	1.52832e-14	24.9326
LDLRAD4	A_Reject	B_NOReject	0.171389	6.16015	6.74839	2.31318e-11	2.80727e-10	14.87
ABCA5	A_Reject	B_NOReject	-0.171332	6.73494	-6.04554	1.981e-09	1.78371e-08	10.5336
GPR89A	A_Reject	B_NOReject	-0.171285	9.131	-4.80132	1.77324e-06	8.23409e-06	3.96615
UTRN	A_Reject	B_NOReject	0.171258	8.07798	6.13163	1.17579e-09	1.10568e-08	11.0408
FMNL3	A_Reject	B_NOReject	0.171218	5.45706	7.90184	6.14165e-15	1.09646e-13	22.9351
LDLR	A_Reject	B_NOReject	0.171102	6.40888	7.91912	5.38258e-15	9.66831e-14	23.0647
PMCH	A_Reject	B_NOReject	0.170996	4.67995	5.68341	1.65335e-08	1.24355e-07	8.47446
HOGA1	A_Reject	B_NOReject	-0.170913	9.42068	-4.16214	3.37606e-05	0.000112781	1.1563
GNA15	A_Reject	B_NOReject	0.170901	5.40666	8.13805	9.89367e-16	1.86474e-14	24.7286
ATP1B2	A_Reject	B_NOReject	-0.170882	6.05664	-5.90542	4.56514e-09	3.81549e-08	9.72263
CLYBL	A_Reject	B_NOReject	-0.170808	6.99762	-6.16837	9.39276e-10	8.99628e-09	11.2592
GPR146	A_Reject	B_NOReject	-0.170768	5.98049	-6.53713	9.2256e-11	1.03597e-09	13.5198
QPRT	A_Reject	B_NOReject	-0.170737	10.4236	-3.54401	0.000409124	0.00102441	-1.18992
SHC3	A_Reject	B_NOReject	-0.170657	5.61138	-7.21751	9.32761e-13	1.35896e-11	18.0098
A1CF	A_Reject	B_NOReject	-0.17056	8.26503	-2.8749	0.00411231	0.00797826	-3.31326
NECAB2	A_Reject	B_NOReject	-0.170356	7.17443	-4.68609	3.10025e-06	1.34017e-05	3.43102
STX4	A_Reject	B_NOReject	0.17035	8.20102	9.64338	2.98099e-21	7.6976e-20	37.2493
ACADM	A_Reject	B_NOReject	-0.170293	10.5175	-4.51947	6.80717e-06	2.70824e-05	2.67937
WDFY3-AS2	A_Reject	B_NOReject	-0.170263	6.01617	-5.5546	3.41882e-08	2.41155e-07	7.77101
SLC2A9	A_Reject	B_NOReject	-0.170154	8.58901	-3.32752	0.000902577	0.00207556	-1.92451
CLEC1A	A_Reject	B_NOReject	0.169994	5.64452	9.49309	1.15111e-20	2.88764e-19	35.9164
AADAT	A_Reject	B_NOReject	-0.169983	6.61022	-4.81837	1.63083e-06	7.65565e-06	4.04643
RHEBL1	A_Reject	B_NOReject	0.169912	5.41109	10.9995	6.88513e-27	2.32837e-25	50.0705
ALPL	A_Reject	B_NOReject	-0.169846	6.98285	-3.86701	0.000116041	0.000335236	-0.00970733
USP4	A_Reject	B_NOReject	0.169843	9.29992	8.54745	3.7427e-17	7.82585e-16	27.9489
SERPINB9P1	A_Reject	B_NOReject	0.169819	5.5507	5.36068	9.92249e-08	6.26299e-07	6.74099
RPS11	A_Reject	B_NOReject	0.169712	12.4379	6.53775	9.18882e-11	1.03249e-09	13.5237
DPP4	A_Reject	B_NOReject	-0.169698	9.6791	-3.59338	0.000339537	0.000868726	-1.01603
TMEM207	A_Reject	B_NOReject	-0.169684	6.41962	-2.36169	0.0183496	0.0302984	-4.64573
PLK2	A_Reject	B_NOReject	0.169645	6.60946	4.37889	1.29602e-05	4.81015e-05	2.06566
TRERF1	A_Reject	B_NOReject	0.169601	6.02865	7.29427	5.41674e-13	8.09289e-12	18.542
RUNX2	A_Reject	B_NOReject	0.16949	5.83775	7.02507	3.56306e-12	4.81601e-11	16.6982
DENND3	A_Reject	B_NOReject	0.169474	6.75062	11.37	1.56264e-28	5.73676e-27	53.8151
APOA1BP	A_Reject	B_NOReject	-0.169465	9.77087	-6.7629	2.10053e-11	2.56157e-10	14.9641
ASAH2B	A_Reject	B_NOReject	-0.169444	5.59706	-5.95342	3.43652e-09	2.94212e-08	9.99838
TMEM44	A_Reject	B_NOReject	0.169375	5.75957	10.7204	1.11437e-25	3.54363e-24	47.3178
C15orf59	A_Reject	B_NOReject	-0.169345	6.98657	-7.8898	6.73248e-15	1.1995e-13	22.845
IL2RA	A_Reject	B_NOReject	0.169195	5.08233	7.80375	1.29294e-14	2.23563e-13	22.2043
LSMEM1	A_Reject	B_NOReject	-0.169106	6.36772	-5.60795	2.53502e-08	1.83736e-07	8.06051
CKB	A_Reject	B_NOReject	-0.169098	9.32612	-4.78521	1.91863e-06	8.81114e-06	3.89061
FLNC	A_Reject	B_NOReject	-0.169082	7.25843	-2.87492	0.0041121	0.00797826	-3.31321
INSIG1	A_Reject	B_NOReject	0.169035	7.98518	6.1461	1.0764e-09	1.01821e-08	11.1267
HOMER1	A_Reject	B_NOReject	-0.168859	6.38979	-4.9042	1.06587e-06	5.27091e-06	4.45453
SMPD3	A_Reject	B_NOReject	0.168793	4.57025	9.34029	4.46395e-20	1.08898e-18	34.5799
CD4	A_Reject	B_NOReject	0.168732	5.74758	5.01528	6.08615e-07	3.17582e-06	4.99298
DPYD	A_Reject	B_NOReject	0.168721	5.87795	11.39	1.27071e-28	4.68459e-27	54.0197
NCOA3	A_Reject	B_NOReject	0.168718	7.08455	9.31336	5.6576e-20	1.37756e-18	34.3462
C9orf24	A_Reject	B_NOReject	-0.168717	6.27857	-5.53255	3.86576e-08	2.69119e-07	7.65213
ST8SIA1	A_Reject	B_NOReject	0.168656	3.94314	5.48846	4.93575e-08	3.36938e-07	7.41579
RALGDS	A_Reject	B_NOReject	0.16863	7.06403	8.11746	1.16218e-15	2.18111e-14	24.5704
FAH	A_Reject	B_NOReject	-0.168526	7.77916	-5.29927	1.38065e-07	8.42748e-07	6.42211
ACTC1	A_Reject	B_NOReject	-0.168514	5.82793	-2.22856	0.0260263	0.0413808	-4.94913
PTPN2	A_Reject	B_NOReject	0.16842	6.73595	7.4316	2.02287e-13	3.16479e-12	19.507
SDC3	A_Reject	B_NOReject	0.168395	6.24734	8.20849	5.6882e-16	1.09799e-14	25.2726
C19orf66	A_Reject	B_NOReject	0.168332	7.55182	7.82382	1.111e-14	1.93435e-13	22.3532
EFHD1	A_Reject	B_NOReject	-0.168312	9.43479	-3.661	0.000262078	0.000689915	-0.774077
DBF4	A_Reject	B_NOReject	0.168101	5.37393	6.01354	2.40079e-09	2.12792e-08	10.3468
HEG1	A_Reject	B_NOReject	0.16804	8.24932	7.33146	4.15495e-13	6.26628e-12	18.8017
SDCBP	A_Reject	B_NOReject	0.168024	10.4266	6.30572	4.01342e-10	4.09136e-09	12.0869
DAO	A_Reject	B_NOReject	-0.16799	9.07731	-1.98657	0.0471949	0.0703742	-5.45589
C9orf72	A_Reject	B_NOReject	0.167905	5.79746	8.39122	1.32741e-16	2.67996e-15	26.7034
FHL2	A_Reject	B_NOReject	0.167869	8.27338	3.9341	8.82573e-05	0.000262829	0.248031
CENPF	A_Reject	B_NOReject	0.167868	4.84383	5.72154	1.32963e-08	1.01982e-07	8.68562
LUM	A_Reject	B_NOReject	0.167859	11.019	3.80407	0.000149449	0.000419752	-0.247566
LGALS3BP	A_Reject	B_NOReject	0.16777	9.29835	4.29904	1.85329e-05	6.59524e-05	1.72547
GALNT6	A_Reject	B_NOReject	0.167764	5.35314	8.05296	1.92011e-15	3.56171e-14	24.0771
GCDH	A_Reject	B_NOReject	-0.167727	7.9452	-4.66696	3.39761e-06	1.45334e-05	3.34338
CCNB2	A_Reject	B_NOReject	0.167713	5.86529	5.62812	2.26243e-08	1.6577e-07	8.17066
C9orf66	A_Reject	B_NOReject	-0.167709	7.68935	-2.46538	0.0138248	0.0235342	-4.39734
IL17D	A_Reject	B_NOReject	-0.16754	4.89035	-3.03225	0.00247909	0.00508572	-2.85311
PPT1	A_Reject	B_NOReject	0.167519	9.51678	5.79826	8.54329e-09	6.7795e-08	9.1145
XRN1	A_Reject	B_NOReject	0.167387	6.81168	8.71559	9.36912e-18	2.00922e-16	29.312
TRIM34	A_Reject	B_NOReject	0.16732	5.88772	8.00335	2.81843e-15	5.1735e-14	23.7001
AQP3	A_Reject	B_NOReject	-0.167281	8.85125	-4.1219	4.01371e-05	0.00013146	0.992426
DNAJA1	A_Reject	B_NOReject	0.167252	10.4111	7.2896	5.59959e-13	8.33069e-12	18.5094
IGDCC4	A_Reject	B_NOReject	-0.1672	5.86058	-2.26154	0.0239029	0.038369	-4.8756
RPL3L	A_Reject	B_NOReject	-0.167198	6.05797	-2.99507	0.00279969	0.00566086	-2.96403
CTSZ	A_Reject	B_NOReject	0.167147	9.02173	3.85534	0.000121649	0.000349885	-0.0541079
CMKLR1	A_Reject	B_NOReject	0.167138	6.12186	9.02954	6.63554e-19	1.53131e-17	31.9196
MALRD1	A_Reject	B_NOReject	-0.167085	5.01099	-6.75182	2.26113e-11	2.74599e-10	14.8922
CYB5R4	A_Reject	B_NOReject	0.167019	7.83372	6.05334	1.89004e-09	1.70706e-08	10.5793
ENG	A_Reject	B_NOReject	0.167001	8.62188	5.63148	2.21999e-08	1.63068e-07	8.189
MR1	A_Reject	B_NOReject	0.166949	6.41499	9.48929	1.19083e-20	2.98302e-19	35.883
PDK1	A_Reject	B_NOReject	0.166891	5.60105	5.06662	4.6797e-07	2.51198e-06	5.24576
SHISA2	A_Reject	B_NOReject	-0.166793	6.14199	-5.20898	2.23023e-07	1.29392e-06	5.95957
DIP2C	A_Reject	B_NOReject	-0.166661	8.04007	-6.21197	7.18386e-10	6.99879e-09	11.5201
FAM110A	A_Reject	B_NOReject	0.16657	6.24675	8.80928	4.28756e-18	9.38938e-17	30.0817
BTG1	A_Reject	B_NOReject	0.166566	8.16584	7.74347	2.03471e-14	3.4671e-13	21.7593
ABCC6P1	A_Reject	B_NOReject	-0.16652	6.85607	-3.0012	0.00274428	0.00556226	-2.94581
PTGS2	A_Reject	B_NOReject	0.166481	4.89937	4.76191	2.14954e-06	9.72712e-06	3.78171
DOK1	A_Reject	B_NOReject	0.166452	6.31193	10.038	7.88947e-23	2.18827e-21	40.8341
UPB1	A_Reject	B_NOReject	-0.166413	8.15552	-2.41681	0.0158044	0.0265293	-4.51501
CDKN2D	A_Reject	B_NOReject	0.166272	6.62331	6.78393	1.82593e-11	2.24068e-10	15.101
ELF1	A_Reject	B_NOReject	0.166243	8.02561	6.15934	9.92696e-10	9.47181e-09	11.2054
MAMDC2	A_Reject	B_NOReject	-0.166202	5.7932	-3.69657	0.000228312	0.000610998	-0.644991
NKIRAS1	A_Reject	B_NOReject	-0.166196	7.33597	-5.72972	1.2687e-08	9.77657e-08	8.73108
KCNE1	A_Reject	B_NOReject	-0.166173	5.69453	-5.7639	1.04222e-08	8.15638e-08	8.92172
NDNF	A_Reject	B_NOReject	-0.166152	7.44181	-3.20473	0.00138723	0.00303715	-2.32097
TACC2	A_Reject	B_NOReject	-0.166122	7.35087	-7.26142	6.83911e-13	1.00894e-11	18.3136
ATAD2B	A_Reject	B_NOReject	0.166104	6.49332	5.39226	8.36115e-08	5.38574e-07	6.90635
SSR4	A_Reject	B_NOReject	0.166098	11.2029	6.30176	4.11412e-10	4.18674e-09	12.0627
YWHAH	A_Reject	B_NOReject	0.166086	9.09263	6.41069	2.07206e-10	2.20698e-09	12.7309
HS3ST1	A_Reject	B_NOReject	0.166044	6.71477	5.09971	3.94566e-07	2.15711e-06	5.40998
NPDC1	A_Reject	B_NOReject	0.165981	7.61374	5.55138	3.48076e-08	2.45131e-07	7.75364
GPR82	A_Reject	B_NOReject	0.165923	4.67983	7.23178	8.43411e-13	1.23287e-11	18.1084
ASAP1-IT2	A_Reject	B_NOReject	0.165754	6.09894	7.28985	5.58947e-13	8.32973e-12	18.5112
ARHGAP17	A_Reject	B_NOReject	0.165724	7.13338	8.83961	3.32376e-18	7.33353e-17	30.3324
CYR61	A_Reject	B_NOReject	0.165494	8.44598	3.42887	0.000626511	0.00150078	-1.58627
SERPINA6	A_Reject	B_NOReject	-0.165488	8.81695	-2.53604	0.0113363	0.0196868	-4.22202
ODAM	A_Reject	B_NOReject	-0.165427	4.39017	-6.21699	6.96485e-10	6.80428e-09	11.5502
HNF4A	A_Reject	B_NOReject	-0.165404	6.68807	-4.31303	1.74148e-05	6.23324e-05	1.78462
LGALSL	A_Reject	B_NOReject	-0.1653	7.11259	-6.9047	8.10581e-12	1.04122e-10	15.8945
ZDHHC13	A_Reject	B_NOReject	0.165297	7.09236	4.99826	6.63666e-07	3.43353e-06	4.90972
KIR2DL2	A_Reject	B_NOReject	0.165232	3.50779	11.0351	4.80406e-27	1.6372e-25	50.4264
CACHD1	A_Reject	B_NOReject	-0.165125	7.38604	-7.06355	2.73241e-12	3.74801e-11	16.9579
PRLR	A_Reject	B_NOReject	-0.165083	6.68896	-3.8526	0.000123003	0.000353261	-0.0645218
PLP2	A_Reject	B_NOReject	0.165068	8.95017	4.41226	1.11411e-05	4.1934e-05	2.20966
SMYD1	A_Reject	B_NOReject	-0.16502	5.323	-3.99827	6.76717e-05	0.000208262	0.498561
ABCG1	A_Reject	B_NOReject	0.165005	7.25894	5.60413	2.59015e-08	1.86748e-07	8.03968
CCNB1	A_Reject	B_NOReject	0.164959	6.32812	4.27066	2.10168e-05	7.38576e-05	1.60598
ANO5	A_Reject	B_NOReject	-0.164929	5.47949	-5.34363	1.08792e-07	6.81303e-07	6.65211
C21orf91	A_Reject	B_NOReject	0.164915	6.8716	7.17421	1.26461e-12	1.81833e-11	17.7118
PPP1R27	A_Reject	B_NOReject	-0.164909	5.52088	-2.83311	0.00468625	0.00896907	-3.43141
PKP2	A_Reject	B_NOReject	-0.164815	6.01473	-5.97031	3.10811e-09	2.68053e-08	10.0959
PTGS1	A_Reject	B_NOReject	0.164702	5.70755	5.23749	1.91834e-07	1.13202e-06	6.10482
MDH2	A_Reject	B_NOReject	-0.164558	9.51845	-7.26291	6.76763e-13	9.99234e-12	18.3239
PRPF38B	A_Reject	B_NOReject	0.164405	7.96257	5.26234	1.68134e-07	1.00669e-06	6.232
CYP4F11	A_Reject	B_NOReject	-0.164322	5.32132	-3.27805	0.00107498	0.00242135	-2.08599
GFI1	A_Reject	B_NOReject	0.164245	5.48082	9.42647	2.08315e-20	5.18136e-19	35.3314
EHD3	A_Reject	B_NOReject	-0.164118	6.6719	-6.25253	5.58951e-10	5.56263e-09	11.7644
C11orf1	A_Reject	B_NOReject	-0.164113	8.70201	-6.10034	1.42236e-09	1.31436e-08	10.8556
VMO1	A_Reject	B_NOReject	0.164041	5.36022	7.07393	2.5431e-12	3.49925e-11	17.0281
ZDHHC9	A_Reject	B_NOReject	-0.164039	7.93201	-5.72203	1.32594e-08	1.01775e-07	8.68831
IDH2	A_Reject	B_NOReject	-0.164016	9.33186	-5.59351	2.74953e-08	1.97027e-07	7.98187
PGPEP1	A_Reject	B_NOReject	-0.163914	7.06261	-5.51257	4.31923e-08	2.98325e-07	7.54484
SALL3	A_Reject	B_NOReject	-0.163884	5.09142	-6.84689	1.19759e-11	1.50426e-10	15.5131
AGR3	A_Reject	B_NOReject	0.163797	5.01494	2.78425	0.00544873	0.0102664	-3.56737
FZD2	A_Reject	B_NOReject	0.163793	6.58687	5.39013	8.45843e-08	5.44442e-07	6.89518
FHOD3	A_Reject	B_NOReject	-0.16375	8.5311	-6.03854	2.06616e-09	1.85375e-08	10.4927
POLD3	A_Reject	B_NOReject	-0.163749	7.015	-5.85878	6.00446e-09	4.9088e-08	9.45662
MIA-RAB4B	A_Reject	B_NOReject	0.163743	7.94666	7.09024	2.27125e-12	3.14735e-11	17.1387
RNASEH2B	A_Reject	B_NOReject	0.163737	7.27081	7.36666	3.22925e-13	4.94225e-12	19.0486
DYSF	A_Reject	B_NOReject	0.163731	7.77919	7.27935	6.02268e-13	8.95256e-12	18.4381
ADH6	A_Reject	B_NOReject	-0.163626	8.30864	-2.36577	0.0181494	0.0300186	-4.63615
PACRG	A_Reject	B_NOReject	-0.163603	6.93265	-5.38457	8.71779e-08	5.58886e-07	6.866
KLF6	A_Reject	B_NOReject	0.163467	7.72076	4.7277	2.53737e-06	1.12477e-05	3.62282
CYB5R1	A_Reject	B_NOReject	-0.163461	8.55825	-6.27606	4.82923e-10	4.8682e-09	11.9067
HSDL2	A_Reject	B_NOReject	-0.163438	8.77653	-6.51821	1.04221e-10	1.16069e-09	13.4009
GCSH	A_Reject	B_NOReject	-0.163357	10.6838	-5.23578	1.93584e-07	1.14119e-06	6.09606
SLC37A1	A_Reject	B_NOReject	0.163351	6.56121	8.15654	8.55911e-16	1.62015e-14	24.871
FAM195A	A_Reject	B_NOReject	-0.16326	8.02747	-5.66073	1.88107e-08	1.39867e-07	8.34945
BPI	A_Reject	B_NOReject	-0.163242	6.08677	-2.80476	0.00511596	0.00970174	-3.51058
CMYA5	A_Reject	B_NOReject	-0.163226	7.66895	-2.25122	0.0245508	0.0392714	-4.89873
HECW1	A_Reject	B_NOReject	-0.163162	5.90193	-4.45129	9.32324e-06	3.59144e-05	2.37939
PCSK7	A_Reject	B_NOReject	0.163159	7.37544	8.58141	2.83469e-17	5.95556e-16	28.2223
SIX4	A_Reject	B_NOReject	-0.163061	5.47219	-3.82363	0.000138205	0.000391802	-0.174077
MST1	A_Reject	B_NOReject	-0.162988	7.06854	-4.97852	7.33537e-07	3.7673e-06	4.8135
KIAA0895	A_Reject	B_NOReject	-0.162976	5.27971	-6.5706	7.42942e-11	8.46704e-10	13.731
PPP3CC	A_Reject	B_NOReject	0.162941	7.28233	7.96135	3.89449e-15	7.08951e-14	23.3825
RNF138	A_Reject	B_NOReject	0.162941	6.71779	7.37745	2.98858e-13	4.5939e-12	19.1245
POLDIP2	A_Reject	B_NOReject	-0.162895	8.72994	-7.34845	3.67957e-13	5.57803e-12	18.9207
SDC2	A_Reject	B_NOReject	-0.162857	9.30124	-6.81665	1.46714e-11	1.81945e-10	15.3147
IQUB	A_Reject	B_NOReject	-0.162828	5.39119	-4.96815	7.73027e-07	3.95165e-06	4.7631
MRPL34	A_Reject	B_NOReject	-0.162823	10.7888	-5.44863	6.14549e-08	4.09505e-07	7.20386
WDR72	A_Reject	B_NOReject	-0.162822	7.22484	-3.93728	8.71134e-05	0.000259642	0.260328
KARS	A_Reject	B_NOReject	0.162804	10.4889	6.86924	1.03024e-11	1.30524e-10	15.6602
ARHGAP4	A_Reject	B_NOReject	0.162777	7.94967	10.1249	3.49031e-23	9.7424e-22	41.6395
DSN1	A_Reject	B_NOReject	0.162644	7.50251	6.9047	8.10597e-12	1.04122e-10	15.8945
TOX2	A_Reject	B_NOReject	0.162553	5.58901	6.51081	1.09308e-10	1.21503e-09	13.3544
ASB13	A_Reject	B_NOReject	-0.162515	7.93109	-4.8846	1.17527e-06	5.74887e-06	4.36072
TRIM16	A_Reject	B_NOReject	-0.162509	6.98698	-5.8556	6.11733e-09	4.99411e-08	9.43855
HAUS1	A_Reject	B_NOReject	0.162429	7.79104	5.80333	8.29584e-09	6.59802e-08	9.14301
IMPA2	A_Reject	B_NOReject	-0.162407	10.721	-4.3451	1.50886e-05	5.50028e-05	1.92096
DUSP26	A_Reject	B_NOReject	-0.162306	6.15546	-3.51124	0.000462445	0.0011422	-1.30402
ALDH1B1	A_Reject	B_NOReject	-0.16224	8.2557	-3.57405	0.000365345	0.000926133	-1.08439
CD93	A_Reject	B_NOReject	0.162195	7.68852	7.16341	1.36395e-12	1.94683e-11	17.6378
MTHFD1L	A_Reject	B_NOReject	0.162187	6.26202	5.40032	8.00241e-08	5.17362e-07	6.94872
RBMXL1	A_Reject	B_NOReject	0.162152	7.61122	7.59454	6.15619e-14	1.0061e-12	20.6733
CYP4B1	A_Reject	B_NOReject	-0.16213	5.76101	-5.69452	1.55185e-08	1.17474e-07	8.53585
PLLP	A_Reject	B_NOReject	-0.162075	8.65189	-4.44131	9.75888e-06	3.73492e-05	2.33586
PPP1R1A	A_Reject	B_NOReject	-0.162038	8.65275	-3.04178	0.0024025	0.00494706	-2.82446
LINC00597	A_Reject	B_NOReject	0.162011	6.00263	4.26172	2.18623e-05	7.64311e-05	1.56852
HHATL	A_Reject	B_NOReject	-0.161974	5.95237	-3.13808	0.00174167	0.00371735	-2.53002
FGD3	A_Reject	B_NOReject	0.161956	7.1202	9.01682	7.39788e-19	1.70277e-17	31.8124
SH3RF3	A_Reject	B_NOReject	0.16186	6.82642	7.06112	2.77874e-12	3.80266e-11	16.9414
CXCL8	A_Reject	B_NOReject	0.161791	5.04992	3.54159	0.000412845	0.00103344	-1.19835
DEFB1	A_Reject	B_NOReject	-0.161767	12.2878	-3.07888	0.00212462	0.00443301	-2.7121
GOT2	A_Reject	B_NOReject	-0.161661	9.4985	-7.12989	1.72382e-12	2.42895e-11	17.4086
PKD2	A_Reject	B_NOReject	-0.161586	8.69369	-5.12638	3.43619e-07	1.90978e-06	5.54309
GSTT1	A_Reject	B_NOReject	-0.161482	8.57044	-1.9663	0.0494919	0.0733886	-5.49571
PNPLA3	A_Reject	B_NOReject	-0.161378	7.72436	-2.44163	0.0147638	0.0249493	-4.45518
IL12A	A_Reject	B_NOReject	0.161348	4.0103	10.7368	9.484e-26	3.04892e-24	47.4772
PROZ	A_Reject	B_NOReject	-0.161123	6.7011	-4.77449	2.02172e-06	9.22623e-06	3.84045
CGNL1	A_Reject	B_NOReject	-0.16111	8.44209	-4.74226	2.36477e-06	1.05678e-05	3.69029
COBL	A_Reject	B_NOReject	-0.161103	6.39079	-8.92951	1.55587e-18	3.51219e-17	31.08
ABHD10	A_Reject	B_NOReject	-0.161092	8.94479	-5.91072	4.42469e-09	3.71577e-08	9.75296
RASSF10	A_Reject	B_NOReject	-0.160945	6.44509	-5.04309	5.28024e-07	2.78838e-06	5.1296
ECI1	A_Reject	B_NOReject	-0.160926	10.2286	-5.32226	1.22056e-07	7.53371e-07	6.54105
GLYAT	A_Reject	B_NOReject	-0.160865	9.9582	-2.3032	0.0214368	0.0347499	-4.78119
BORA	A_Reject	B_NOReject	0.160849	5.10694	7.59198	6.2734e-14	1.02241e-12	20.6548
H2AFY	A_Reject	B_NOReject	0.160812	9.98077	7.08942	2.2842e-12	3.16281e-11	17.1332
YEATS2	A_Reject	B_NOReject	0.160767	7.66085	7.11974	1.85021e-12	2.59458e-11	17.3394
KCNK5	A_Reject	B_NOReject	-0.160746	7.73529	-3.46218	0.000554517	0.00134165	-1.4729
LRRC32	A_Reject	B_NOReject	0.16065	8.41666	6.47908	1.33995e-10	1.46902e-09	13.1558
KIF2A	A_Reject	B_NOReject	0.160556	6.35087	6.60488	5.94538e-11	6.85122e-10	13.9484
DLAT	A_Reject	B_NOReject	-0.160542	8.11899	-7.39289	2.6745e-13	4.13642e-12	19.2333
CHCHD10	A_Reject	B_NOReject	-0.160491	10.8306	-3.90801	9.82203e-05	0.000289072	0.147254
SLC39A5	A_Reject	B_NOReject	-0.160409	9.14831	-2.64863	0.00818705	0.0147585	-3.93255
CAT	A_Reject	B_NOReject	-0.160365	10.2782	-5.2103	2.21477e-07	1.28664e-06	5.96628
SYT17	A_Reject	B_NOReject	-0.160297	6.27769	-6.02872	2.19178e-09	1.95746e-08	10.4353
TRPT1	A_Reject	B_NOReject	0.160205	7.03254	5.34039	1.1071e-07	6.91591e-07	6.63524
C1orf186	A_Reject	B_NOReject	0.160179	7.12263	3.42772	0.000629138	0.00150666	-1.59015
SPCS3	A_Reject	B_NOReject	0.160119	8.68543	6.56274	7.81724e-11	8.86879e-10	13.6814
METTL21B	A_Reject	B_NOReject	-0.160096	6.90504	-5.39516	8.23039e-08	5.3093e-07	6.92158
PLEKHA5	A_Reject	B_NOReject	-0.159965	8.0502	-3.92305	9.23538e-05	0.000273961	0.205274
GPX1	A_Reject	B_NOReject	0.159934	11.5207	6.43995	1.72045e-10	1.84589e-09	12.9122
AKAP1	A_Reject	B_NOReject	-0.159799	8.3438	-7.16978	1.30446e-12	1.87104e-11	17.6814
HERC5	A_Reject	B_NOReject	0.159797	7.53752	5.38213	8.83389e-08	5.6561e-07	6.85322
SKIDA1	A_Reject	B_NOReject	-0.159757	5.26878	-6.82724	1.36666e-11	1.69962e-10	15.384
TBX15	A_Reject	B_NOReject	-0.159742	5.40112	-5.31733	1.25325e-07	7.71655e-07	6.51554
MECR	A_Reject	B_NOReject	-0.159725	6.72836	-8.25946	3.80091e-16	7.44309e-15	25.6689
CDHR2	A_Reject	B_NOReject	-0.159673	7.04191	-3.31308	0.000950037	0.00217034	-1.97188
EXPH5	A_Reject	B_NOReject	-0.159657	6.18883	-5.73463	1.23343e-08	9.52564e-08	8.75841
PCYOX1L	A_Reject	B_NOReject	0.159645	7.35786	7.30361	5.06843e-13	7.61131e-12	18.6071
POLB	A_Reject	B_NOReject	0.159634	7.34338	5.53866	3.73637e-08	2.61353e-07	7.68507
MGST1	A_Reject	B_NOReject	-0.159609	11.1001	-3.72298	0.000205942	0.000557249	-0.548393
KIAA1462	A_Reject	B_NOReject	0.159597	5.71157	6.37556	2.588e-10	2.71539e-09	12.5143
UGT1A1	A_Reject	B_NOReject	-0.159574	10.5814	-2.49657	0.0126724	0.0217643	-4.32057
ETFB	A_Reject	B_NOReject	-0.159572	10.0171	-4.79879	1.79537e-06	8.32803e-06	3.95426
CPS1	A_Reject	B_NOReject	-0.159487	5.75111	-5.54182	3.67127e-08	2.57413e-07	7.70208
PDZD2	A_Reject	B_NOReject	-0.159425	6.80999	-5.34458	1.08235e-07	6.78545e-07	6.65706
SNTA1	A_Reject	B_NOReject	-0.159405	7.15053	-4.74624	2.31953e-06	1.03895e-05	3.70879
DSG2	A_Reject	B_NOReject	-0.15934	8.45596	-4.88783	1.15652e-06	5.66975e-06	4.37617
S100A10	A_Reject	B_NOReject	0.159318	10.2161	5.06351	4.75522e-07	2.5436e-06	5.23036
BRD2	A_Reject	B_NOReject	0.159304	8.59131	6.82661	1.37236e-11	1.70551e-10	15.38
RERGL	A_Reject	B_NOReject	-0.159251	7.2617	-3.48265	0.000514202	0.0012543	-1.40273
IPO13	A_Reject	B_NOReject	-0.159226	7.43708	-3.56287	0.000381097	0.000961905	-1.12376
PROX1	A_Reject	B_NOReject	-0.15913	5.52076	-2.86328	0.00426513	0.00823839	-3.34628
B3GALT4	A_Reject	B_NOReject	0.159059	6.14937	8.56373	3.2764e-17	6.85898e-16	28.0798
DNAJC22	A_Reject	B_NOReject	-0.158852	7.61108	-3.80339	0.000149857	0.000420762	-0.250123
CCDC112	A_Reject	B_NOReject	0.158837	5.94457	4.36076	1.40638e-05	5.16523e-05	1.98788
VRK2	A_Reject	B_NOReject	0.158825	6.12636	7.73234	2.21168e-14	3.74686e-13	21.6775
MLIP	A_Reject	B_NOReject	-0.15874	5.43978	-3.55291	0.00039566	0.000994523	-1.15873
LOC102724788	A_Reject	B_NOReject	-0.158726	7.28159	-4.09868	4.4323e-05	0.000143545	0.898528
PELI1	A_Reject	B_NOReject	0.158653	7.08565	6.69519	3.28937e-11	3.93226e-10	14.5262
CNNM2	A_Reject	B_NOReject	-0.158622	5.9069	-6.33779	3.28274e-10	3.3957e-09	12.2826
TRHDE	A_Reject	B_NOReject	-0.158607	7.2237	-3.84653	0.000126052	0.000360661	-0.0875468
FUT6	A_Reject	B_NOReject	-0.15857	7.76986	-3.72263	0.000206226	0.000557921	-0.549686
SDC1	A_Reject	B_NOReject	-0.158529	9.64854	-3.63504	0.000289612	0.000753219	-0.867486
CDK1	A_Reject	B_NOReject	0.158418	5.17591	5.08438	4.27077e-07	2.31938e-06	5.33376
SAT2	A_Reject	B_NOReject	-0.158357	11.4644	-4.0406	5.66788e-05	0.00017846	0.665995
HERPUD2	A_Reject	B_NOReject	0.158354	8.65846	6.77529	1.93418e-11	2.36692e-10	15.0447
ARPC3	A_Reject	B_NOReject	0.158304	10.8808	6.0174	2.34582e-09	2.0876e-08	10.3693
TRAF3	A_Reject	B_NOReject	0.15821	7.17635	8.81366	4.13306e-18	9.06234e-17	30.1178
LRRN1	A_Reject	B_NOReject	-0.158195	5.21813	-3.68863	0.000235478	0.000628262	-0.673925
HRASLS2	A_Reject	B_NOReject	-0.158136	6.15319	-2.42433	0.0154824	0.026036	-4.49694
TMEM132E	A_Reject	B_NOReject	-0.158128	6.92625	-5.42294	7.07358e-08	4.63965e-07	7.06792
TINF2	A_Reject	B_NOReject	0.158096	8.57147	9.39154	2.83912e-20	7.00224e-19	35.0261
RAB39B	A_Reject	B_NOReject	0.15809	4.47218	8.37697	1.48846e-16	2.9948e-15	26.5908
ACOX2	A_Reject	B_NOReject	-0.158017	9.39876	-2.89341	0.00387912	0.0075744	-3.26038
TSPO	A_Reject	B_NOReject	0.157917	9.89651	5.704	1.47011e-08	1.11623e-07	8.58828
STEAP2	A_Reject	B_NOReject	-0.157881	7.92272	-5.24551	1.83861e-07	1.08935e-06	6.14576
SLC25A39	A_Reject	B_NOReject	-0.157778	9.79887	-4.93721	9.0341e-07	4.55591e-06	4.61335
PNPLA4	A_Reject	B_NOReject	-0.157764	7.59547	-4.76212	2.14735e-06	9.71988e-06	3.78268
S100A1	A_Reject	B_NOReject	-0.157692	7.39944	-3.05415	0.00230635	0.00476807	-2.78715
BSG	A_Reject	B_NOReject	-0.157669	8.63571	-3.10227	0.00196493	0.00413366	-2.64058
SELM	A_Reject	B_NOReject	0.157663	9.37178	3.91371	9.59561e-05	0.000283071	0.169223
CEPT1	A_Reject	B_NOReject	0.157549	8.22461	7.08314	2.3859e-12	3.29376e-11	17.0906
LRR1	A_Reject	B_NOReject	0.1575	6.81153	6.34569	3.12391e-10	3.23712e-09	12.3309
SLC13A3	A_Reject	B_NOReject	-0.157439	9.17151	-2.05159	0.0404248	0.061282	-5.32542
PEBP4	A_Reject	B_NOReject	-0.157342	5.79661	-2.89841	0.00381826	0.00746543	-3.24604
KCNN4	A_Reject	B_NOReject	0.157326	6.1045	6.90206	8.25242e-12	1.05849e-10	15.877
ACACB	A_Reject	B_NOReject	-0.157299	6.67306	-7.22778	8.67578e-13	1.26714e-11	18.0807
OLR1	A_Reject	B_NOReject	-0.157231	6.01365	-3.92009	9.34832e-05	0.000276938	0.193821
COMTD1	A_Reject	B_NOReject	-0.157102	7.76821	-7.15881	1.40863e-12	2.00573e-11	17.6062
THRB	A_Reject	B_NOReject	-0.15699	6.34816	-7.88322	7.07843e-15	1.25746e-13	22.7958
PSMB3	A_Reject	B_NOReject	0.156968	10.6361	6.05336	1.88977e-09	1.70706e-08	10.5794
STAT2	A_Reject	B_NOReject	0.156901	6.81058	11.447	7.03176e-29	2.60872e-27	54.6052
GNA14	A_Reject	B_NOReject	0.156814	7.09047	5.42426	7.02302e-08	4.60992e-07	7.07486
CISD1	A_Reject	B_NOReject	-0.156814	9.09024	-5.99187	2.73317e-09	2.38881e-08	10.2208
FNBP1L	A_Reject	B_NOReject	-0.156803	8.60172	-5.98985	2.76632e-09	2.41538e-08	10.2091
CLNK	A_Reject	B_NOReject	-0.156796	5.55947	-5.52964	3.92875e-08	2.73179e-07	7.6365
C5AR1	A_Reject	B_NOReject	0.156565	6.03591	4.27503	2.06145e-05	7.25891e-05	1.62433
ITGB7	A_Reject	B_NOReject	0.156535	6.37489	8.01356	2.60483e-15	4.79644e-14	23.7775
NDUFB9	A_Reject	B_NOReject	-0.156511	10.1712	-7.29215	5.4989e-13	8.20867e-12	18.5272
IFFO1	A_Reject	B_NOReject	0.156461	7.18333	7.90257	6.10748e-15	1.09146e-13	22.9406
MAP7D1	A_Reject	B_NOReject	0.156431	7.98852	5.74857	1.13846e-08	8.84267e-08	8.83609
COBLL1	A_Reject	B_NOReject	-0.15641	7.94614	-4.33513	1.57779e-05	5.71362e-05	1.87848
C10orf71	A_Reject	B_NOReject	-0.156378	4.69669	-4.55941	5.65049e-06	2.29372e-05	2.85716
FXYD1	A_Reject	B_NOReject	-0.156368	6.67887	-3.30708	0.000970432	0.00221066	-1.99151
FCHSD2	A_Reject	B_NOReject	0.156222	6.29775	6.96085	5.53317e-12	7.27754e-11	16.2678
SNHG1	A_Reject	B_NOReject	0.156218	7.19828	5.12065	3.5399e-07	1.96184e-06	5.51446
ATP5G1	A_Reject	B_NOReject	-0.156214	10.3351	-5.4585	5.82123e-08	3.91308e-07	7.25626
CCND1	A_Reject	B_NOReject	0.15609	8.0299	5.23137	1.98156e-07	1.16424e-06	6.07355
SCML4	A_Reject	B_NOReject	0.156071	4.14833	8.8805	2.35536e-18	5.25623e-17	30.6716
GCA	A_Reject	B_NOReject	0.156017	7.64403	6.12336	1.2366e-09	1.15606e-08	10.9917
GPR174	A_Reject	B_NOReject	0.155994	3.55605	8.79783	4.71914e-18	1.03088e-16	29.9872
SLCO2B1	A_Reject	B_NOReject	0.155969	7.24821	6.61266	5.65147e-11	6.54254e-10	13.9979
ADCK3	A_Reject	B_NOReject	-0.155839	6.55055	-5.29424	1.41835e-07	8.64527e-07	6.39611
RNF113A	A_Reject	B_NOReject	0.155721	8.1697	6.57293	7.31781e-11	8.34525e-10	13.7458
SLC47A1	A_Reject	B_NOReject	-0.155692	9.1876	-2.90581	0.00372973	0.00730777	-3.22477
FUT4	A_Reject	B_NOReject	0.155579	6.52831	6.70107	3.16426e-11	3.79301e-10	14.564
SLC6A8	A_Reject	B_NOReject	-0.155562	8.81729	-4.42929	1.03096e-05	3.92496e-05	2.28355
RUNDC3B	A_Reject	B_NOReject	-0.155549	7.11588	-3.65673	0.000266426	0.00070021	-0.78947
ANXA5	A_Reject	B_NOReject	0.155493	10.0276	5.18299	2.55686e-07	1.46267e-06	5.82784
MRPL15	A_Reject	B_NOReject	-0.155409	8.55693	-6.79735	1.66945e-11	2.05727e-10	15.1885
DHRS4	A_Reject	B_NOReject	-0.155344	9.01821	-3.68505	0.000238774	0.000635899	-0.686939
SLC38A11	A_Reject	B_NOReject	-0.155305	6.62875	-3.87342	0.000113065	0.000327554	0.014737
CAP2	A_Reject	B_NOReject	-0.155304	7.06626	-3.46549	0.000547802	0.0013276	-1.46157
TFPT	A_Reject	B_NOReject	0.1553	6.59463	6.73916	2.45928e-11	2.98045e-10	14.8101
SLC4A7	A_Reject	B_NOReject	0.155149	7.11716	3.73276	0.000198192	0.000539256	-0.512444
PCOLCE2	A_Reject	B_NOReject	-0.155113	8.06717	-2.24238	0.0251176	0.0400665	-4.91845
LXN	A_Reject	B_NOReject	0.155101	8.22057	4.15528	3.47742e-05	0.00011581	1.12827
MCL1	A_Reject	B_NOReject	0.155023	8.18099	7.2428	7.80295e-13	1.14513e-11	18.1845
AHCY	A_Reject	B_NOReject	-0.154939	9.9566	-4.41729	1.0889e-05	4.11437e-05	2.23146
MFSD4	A_Reject	B_NOReject	-0.154907	7.8362	-2.7152	0.00671797	0.0123676	-3.75558
FKBP15	A_Reject	B_NOReject	0.154889	6.74157	9.56545	6.0196e-21	1.52748e-19	36.5559
EBF2	A_Reject	B_NOReject	-0.15482	4.45026	-5.42559	6.97208e-08	4.58162e-07	7.08189
C12orf56	A_Reject	B_NOReject	-0.154782	5.80906	-5.20024	2.33534e-07	1.34734e-06	5.91518
CDC25B	A_Reject	B_NOReject	0.154747	7.23425	5.07348	4.5175e-07	2.43308e-06	5.27971
CDC7	A_Reject	B_NOReject	0.154738	5.18907	4.27039	2.10415e-05	7.39291e-05	1.60486
CAMK2B	A_Reject	B_NOReject	-0.154655	5.37111	-5.81672	7.6748e-09	6.15139e-08	9.21849
ARSE	A_Reject	B_NOReject	-0.154577	8.5103	-3.3041	0.000980721	0.00223018	-2.00126
DUSP13	A_Reject	B_NOReject	-0.154511	4.81298	-2.8108	0.00502156	0.00954021	-3.49379
SLC25A23	A_Reject	B_NOReject	-0.154476	6.63757	-5.9016	4.66908e-09	3.89127e-08	9.70077
SORD	A_Reject	B_NOReject	-0.154468	8.85713	-3.2363	0.00124372	0.00275348	-2.22044
LAMTOR5	A_Reject	B_NOReject	-0.154442	11.0639	-2.89757	0.00382846	0.00748455	-3.24846
KMO	A_Reject	B_NOReject	-0.154404	8.63236	-2.38422	0.0172686	0.0287076	-4.59265
IGSF21	A_Reject	B_NOReject	0.154379	5.87977	7.73528	2.16358e-14	3.67244e-13	21.6991
LOC100131541	A_Reject	B_NOReject	0.154282	8.62735	4.37013	1.34822e-05	4.97241e-05	2.02807
SLC51A	A_Reject	B_NOReject	-0.154252	5.97967	-4.22791	2.53635e-05	8.76606e-05	1.4275
LRPPRC	A_Reject	B_NOReject	-0.154242	8.49234	-7.86613	8.06097e-15	1.41894e-13	22.6681
DEFA1	A_Reject	B_NOReject	-0.154198	5.3256	-2.75688	0.00592341	0.0110565	-3.64254
TSKU	A_Reject	B_NOReject	-0.154192	8.66301	-3.97504	7.4535e-05	0.000226529	0.40739
HLX	A_Reject	B_NOReject	0.154127	6.25136	6.11885	1.27098e-09	1.18694e-08	10.9651
CARD9	A_Reject	B_NOReject	0.154123	5.96738	9.35561	3.9e-20	9.56506e-19	34.713
HRH1	A_Reject	B_NOReject	0.154098	6.00581	5.1941	2.41197e-07	1.3861e-06	5.88406
USP13	A_Reject	B_NOReject	-0.154077	7.36669	-4.12201	4.01181e-05	0.000131423	0.992874
HSPA12A	A_Reject	B_NOReject	-0.154061	6.96092	-8.10457	1.2852e-15	2.40685e-14	24.4716
HAO1	A_Reject	B_NOReject	-0.153968	4.6681	-4.4746	8.3768e-06	3.25826e-05	2.48144
NCAPD2	A_Reject	B_NOReject	0.153944	6.66101	7.49177	1.30715e-13	2.0802e-12	19.935
EIF3D	A_Reject	B_NOReject	0.153901	10.6586	6.02002	2.30932e-09	2.05721e-08	10.3846
MRPL37	A_Reject	B_NOReject	-0.153761	9.21358	-5.88124	5.26322e-09	4.34321e-08	9.5845
NAAA	A_Reject	B_NOReject	0.153645	6.01021	8.92787	1.57775e-18	3.55703e-17	31.0663
FANCI	A_Reject	B_NOReject	0.153616	5.13422	7.37296	3.08652e-13	4.73617e-12	19.0929
TST	A_Reject	B_NOReject	-0.153588	10.8432	-3.61307	0.000315006	0.000811869	-0.946015
EED	A_Reject	B_NOReject	0.153579	6.95318	6.50813	1.11205e-10	1.23456e-09	13.3376
BIN1	A_Reject	B_NOReject	-0.153556	9.3577	-4.71262	2.72905e-06	1.19946e-05	3.55309
ZNF385D	A_Reject	B_NOReject	-0.153521	5.07513	-4.79327	1.84456e-06	8.50016e-06	3.92835
ABHD6	A_Reject	B_NOReject	-0.153493	7.21693	-4.70145	2.87976e-06	1.25659e-05	3.50163
RNF128	A_Reject	B_NOReject	-0.153484	10.1254	-3.73318	0.000197868	0.000538457	-0.51091
SLC25A11	A_Reject	B_NOReject	-0.153471	8.93935	-5.82567	7.28527e-09	5.87667e-08	9.26902
TOX3	A_Reject	B_NOReject	-0.153417	7.97481	-4.21692	2.66125e-05	9.14383e-05	1.38189
FH	A_Reject	B_NOReject	-0.153364	9.57289	-6.93893	6.4245e-12	8.38092e-11	16.1218
HLF	A_Reject	B_NOReject	-0.153327	7.56891	-5.26934	1.61987e-07	9.73859e-07	6.26793
DTWD2	A_Reject	B_NOReject	-0.153327	5.90563	-7.38516	2.82744e-13	4.35762e-12	19.1788
ZRSR2	A_Reject	B_NOReject	0.153272	6.87798	5.59625	2.70738e-08	1.94721e-07	7.99683
MAP3K5	A_Reject	B_NOReject	0.153199	8.46996	5.63811	2.13822e-08	1.5739e-07	8.22535
FABP3	A_Reject	B_NOReject	-0.153099	10.1051	-3.27964	0.001069	0.00240882	-2.08084
STPG2	A_Reject	B_NOReject	-0.153043	5.71227	-7.35594	3.48751e-13	5.30518e-12	18.9733
RNF183	A_Reject	B_NOReject	-0.153005	7.97062	-2.55433	0.0107609	0.0187896	-4.17585
IMPDH1	A_Reject	B_NOReject	0.152971	7.30749	7.64708	4.17483e-14	6.92588e-13	21.0542
TBC1D2B	A_Reject	B_NOReject	0.152912	6.44758	6.56079	7.91701e-11	8.97041e-10	13.669
HDHD3	A_Reject	B_NOReject	-0.152845	8.59216	-3.80646	0.00014803	0.000416165	-0.238603
CPT2	A_Reject	B_NOReject	-0.152702	8.20252	-5.155	2.96026e-07	1.67007e-06	5.68669
HSPB6	A_Reject	B_NOReject	-0.152688	5.136	-3.45645	0.000566332	0.00136818	-1.49249
ALDH9A1	A_Reject	B_NOReject	-0.15255	10.4854	-5.82004	7.52765e-09	6.0417e-08	9.23727
PFN1	A_Reject	B_NOReject	0.152512	10.4412	2.4742	0.01349	0.0230335	-4.37574
FAM184A	A_Reject	B_NOReject	-0.152487	6.65729	-3.97242	7.53478e-05	0.000228723	0.397158
SIM1	A_Reject	B_NOReject	-0.152461	4.98632	-6.06485	1.76329e-09	1.60163e-08	10.6467
PBLD	A_Reject	B_NOReject	-0.152453	11.0066	-2.62107	0.00887546	0.0158367	-4.00458
LOC102724880	A_Reject	B_NOReject	-0.152373	6.03807	-6.04323	2.00872e-09	1.80682e-08	10.5201
NXPE3	A_Reject	B_NOReject	0.152367	5.07664	6.27985	4.71668e-10	4.76135e-09	11.9297
ATF5	A_Reject	B_NOReject	0.152283	6.78409	7.04975	3.00584e-12	4.09749e-11	16.8646
IGFBP3	A_Reject	B_NOReject	-0.152272	8.90454	-3.95323	8.15722e-05	0.000244895	0.322291
PITX3	A_Reject	B_NOReject	-0.152253	6.06315	-6.81579	1.47564e-11	1.82869e-10	15.3091
SETX	A_Reject	B_NOReject	0.152147	7.95496	8.188	6.68441e-16	1.27628e-14	25.114
SOAT1	A_Reject	B_NOReject	0.15206	7.8965	5.40583	7.76594e-08	5.03926e-07	6.9777
TMEM119	A_Reject	B_NOReject	-0.152029	6.5286	-5.16778	2.76897e-07	1.57224e-06	5.75105
RAB8A	A_Reject	B_NOReject	0.152008	9.62566	8.14137	9.63947e-16	1.81878e-14	24.7542
C1orf105	A_Reject	B_NOReject	-0.151971	4.92927	-6.66514	4.00853e-11	4.73723e-10	14.3331
HIST1H4J	A_Reject	B_NOReject	0.151914	6.6566	4.14264	3.67208e-05	0.000121539	1.07667
KLHL23	A_Reject	B_NOReject	-0.15188	6.1825	-6.77817	1.89746e-11	2.32522e-10	15.0634
S1PR3	A_Reject	B_NOReject	0.151874	7.3829	4.24932	2.30892e-05	8.04487e-05	1.51667
NPR3	A_Reject	B_NOReject	-0.151857	9.65359	-2.5352	0.0113636	0.0197244	-4.22415
SLC35F2	A_Reject	B_NOReject	-0.151778	6.86035	-5.97924	2.94706e-09	2.55795e-08	10.1476
MTURN	A_Reject	B_NOReject	-0.151678	7.50854	-4.44799	9.46512e-06	3.64131e-05	2.36499
DHCR24	A_Reject	B_NOReject	-0.151644	7.08588	-5.59179	2.77608e-08	1.98849e-07	7.97257
[truncated: 15,587 more rows]
