# Supplementary material for: Identification of ubiquitination-related signature genes for predicting kidney transplant rejection
Source: Sci Rep. 2026 Feb 10;16:8102. doi: 10.1038/s41598-026-38022-8 (PMC12961045; doi:10.1038/s41598-026-38022-8)
Supplement: Supplementary file 5 — Supplementary Material 5 [file 41598_2026_38022_MOESM5_ESM.xlsx]

## Sheet: Table S3
Table S3 GO Enrichment analysis results of 16 differentially expressed ubiquitination-related genes.
ONTOLOGY	ID	Description	GeneRatio	BgRatio	pvalue	p.adjust	qvalue	geneID	Count
BP	GO:0000209	protein polyubiquitination	45519	226/18870	2.23918e-12	1.4174e-09	6.22255e-10	UBE2L6/TNFAIP3/NOD2/TRIM22/TRIM21/RNF125/DTX3L/RNF213	8
BP	GO:1903320	regulation of protein modification by small protein conjugation or removal	45458	243/18870	1.94739e-08	6.1635e-06	2.70585e-06	TNFAIP3/NOD2/TRIM21/DTX3L/BIRC3/ISG15	6
BP	GO:1901873	regulation of post-translational protein modification	45458	284/18870	4.92376e-08	1.03891e-05	4.56096e-06	TNFAIP3/NOD2/TRIM21/DTX3L/BIRC3/ISG15	6
BP	GO:0051607	defense response to virus	45458	334/18870	1.28634e-07	1.65752e-05	7.27673e-06	TNFAIP3/TRIM22/TRIM21/RNF125/DTX3L/ISG15	6
BP	GO:0140546	defense response to symbiont	45458	335/18870	1.30926e-07	1.65752e-05	7.27673e-06	TNFAIP3/TRIM22/TRIM21/RNF125/DTX3L/ISG15	6
BP	GO:0031396	regulation of protein ubiquitination	45427	200/18870	3.50477e-07	3.69753e-05	1.62326e-05	TNFAIP3/NOD2/DTX3L/BIRC3/ISG15	5
BP	GO:0045088	regulation of innate immune response	45458	425/18870	5.30926e-07	4.46206e-05	1.9589e-05	TNFAIP3/NOD2/TRIM21/RNF125/BIRC3/ISG15	6
BP	GO:0009615	response to virus	45458	436/18870	6.16629e-07	4.46206e-05	1.9589e-05	TNFAIP3/TRIM22/TRIM21/RNF125/DTX3L/ISG15	6
BP	GO:1903321	negative regulation of protein modification by small protein conjugation or removal	45397	90/18870	6.34415e-07	4.46206e-05	1.9589e-05	TNFAIP3/TRIM21/DTX3L/ISG15	4
BP	GO:0050688	regulation of defense response to virus	45397	97/18870	8.57457e-07	4.93427e-05	2.16621e-05	TNFAIP3/TRIM22/RNF125/DTX3L	4
BP	GO:1901874	negative regulation of post-translational protein modification	45397	97/18870	8.57457e-07	4.93427e-05	2.16621e-05	TNFAIP3/TRIM21/DTX3L/ISG15	4
BP	GO:0070423	nucleotide-binding oligomerization domain containing signaling pathway	45366	28/18870	1.31546e-06	6.63089e-05	2.91104e-05	TNFAIP3/NOD2/BIRC3	3
BP	GO:0043122	regulation of canonical NF-kappaB signal transduction	45427	265/18870	1.4079e-06	6.63089e-05	2.91104e-05	TNFAIP3/NOD2/TRIM22/TRIM21/BIRC3	5
BP	GO:0035872	nucleotide-binding domain, leucine rich repeat containing receptor signaling pathway	45366	29/18870	1.46655e-06	6.63089e-05	2.91104e-05	TNFAIP3/NOD2/BIRC3	3
BP	GO:0007249	canonical NF-kappaB signal transduction	45427	300/18870	2.58883e-06	0.000109249	4.79615e-05	TNFAIP3/NOD2/TRIM22/TRIM21/BIRC3	5
BP	GO:0031348	negative regulation of defense response	45427	321/18870	3.60503e-06	0.000142624	6.26137e-05	TNFAIP3/NOD2/TRIM21/RNF125/ISG15	5
BP	GO:0062207	regulation of pattern recognition receptor signaling pathway	45397	145/18870	4.27483e-06	0.000154494	6.78247e-05	TNFAIP3/NOD2/RNF125/BIRC3	4
BP	GO:0002753	cytosolic pattern recognition receptor signaling pathway	45397	146/18870	4.39319e-06	0.000154494	6.78247e-05	TNFAIP3/NOD2/RNF125/BIRC3	4
BP	GO:0002832	negative regulation of response to biotic stimulus	45397	150/18870	4.89107e-06	0.00016295	7.1537e-05	TNFAIP3/TRIM21/RNF125/ISG15	4
BP	GO:0050691	regulation of defense response to virus by host	45366	44/18870	5.27761e-06	0.000167036	7.3331e-05	TNFAIP3/TRIM22/DTX3L	3
BP	GO:0070534	protein K63-linked ubiquitination	45366	58/18870	1.22139e-05	0.000368163	0.000161628	NOD2/TRIM21/RNF213	3
BP	GO:0043123	positive regulation of canonical NF-kappaB signal transduction	45397	196/18870	1.40876e-05	0.00040534	0.000177949	NOD2/TRIM22/TRIM21/BIRC3	4
BP	GO:0050777	negative regulation of immune response	45397	205/18870	1.68108e-05	0.000462661	0.000203114	TNFAIP3/NOD2/TRIM21/ISG15	4
BP	GO:0051865	protein autoubiquitination	45366	68/18870	1.97433e-05	0.000520728	0.000228606	TRIM21/DTX3L/RNF213	3
BP	GO:0002757	immune response-activating signaling pathway	45427	473/18870	2.36336e-05	0.000598403	0.000262706	TNFAIP3/LCK/NOD2/RNF125/BIRC3	5
BP	GO:0032102	negative regulation of response to external stimulus	45427	481/18870	2.5618e-05	0.000623699	0.000273812	TNFAIP3/NOD2/TRIM21/RNF125/ISG15	5
BP	GO:0002221	pattern recognition receptor signaling pathway	45397	236/18870	2.92141e-05	0.000673467	0.00029566	TNFAIP3/NOD2/RNF125/BIRC3	4
BP	GO:0031397	negative regulation of protein ubiquitination	45366	78/18870	2.98275e-05	0.000673467	0.00029566	TNFAIP3/DTX3L/ISG15	3
BP	GO:0002764	immune response-regulating signaling pathway	45427	500/18870	3.0854e-05	0.000673467	0.00029566	TNFAIP3/LCK/NOD2/RNF125/BIRC3	5
BP	GO:0034135	regulation of toll-like receptor 2 signaling pathway	45337	12/18870	3.87478e-05	0.000807432	0.000354472	TNFAIP3/NOD2	2
BP	GO:0002758	innate immune response-activating signaling pathway	45397	255/18870	3.95425e-05	0.000807432	0.000354472	TNFAIP3/NOD2/RNF125/BIRC3	4
BP	GO:0045824	negative regulation of innate immune response	45366	91/18870	4.73364e-05	0.000936373	0.000411079	TNFAIP3/TRIM21/ISG15	3
BP	GO:0039531	regulation of viral-induced cytoplasmic pattern recognition receptor signaling pathway	45366	93/18870	5.05148e-05	0.000968966	0.000425388	TNFAIP3/RNF125/BIRC3	3
BP	GO:0098792	xenophagy	45337	14/18870	5.3376e-05	0.000973593	0.000427419	NOD2/RNF213	2
BP	GO:0002218	activation of innate immune response	45397	276/18870	5.38321e-05	0.000973593	0.000427419	TNFAIP3/NOD2/RNF125/BIRC3	4
BP	GO:0070424	regulation of nucleotide-binding oligomerization domain containing signaling pathway	45337	15/18870	6.15594e-05	0.00108242	0.000475195	TNFAIP3/BIRC3	2
BP	GO:0034134	toll-like receptor 2 signaling pathway	45337	17/18870	7.96608e-05	0.00136285	0.000598306	TNFAIP3/NOD2	2
BP	GO:0016579	protein deubiquitination	45366	114/18870	9.26727e-05	0.00154373	0.000677717	TNFAIP3/TRIM21/STAMBPL1	3
BP	GO:0070431	nucleotide-binding oligomerization domain containing 2 signaling pathway	45337	19/18870	0.00010007	0.00162421	0.000713048	TNFAIP3/NOD2	2
BP	GO:0039535	regulation of RIG-I signaling pathway	45337	20/18870	0.000111138	0.0017502	0.00076836	RNF125/BIRC3	2
BP	GO:0032479	regulation of type I interferon production	45366	123/18870	0.000116127	0.0017502	0.00076836	TRIM21/RNF125/ISG15	3
BP	GO:0032606	type I interferon production	45366	123/18870	0.000116127	0.0017502	0.00076836	TRIM21/RNF125/ISG15	3
BP	GO:0032495	response to muramyl dipeptide	45337	21/18870	0.00012278	0.00179769	0.000789208	TNFAIP3/NOD2	2
BP	GO:0045089	positive regulation of innate immune response	45397	343/18870	0.000124958	0.00179769	0.000789208	TNFAIP3/NOD2/RNF125/BIRC3	4
BP	GO:0030522	intracellular receptor signaling pathway	45397	353/18870	0.000139592	0.00196359	0.00086204	TNFAIP3/NOD2/RNF125/BIRC3	4
BP	GO:0070646	protein modification by small protein removal	45366	133/18870	0.000146388	0.00201443	0.000884357	TNFAIP3/TRIM21/STAMBPL1	3
BP	GO:0002833	positive regulation of response to biotic stimulus	45397	369/18870	0.000165546	0.00222959	0.000978815	TNFAIP3/NOD2/RNF125/BIRC3	4
BP	GO:1903900	regulation of viral life cycle	45366	143/18870	0.000181375	0.00239188	0.00105006	TRIM22/TRIM21/ISG15	3
BP	GO:0039529	RIG-I signaling pathway	45337	27/18870	0.000204653	0.00259211	0.00113797	RNF125/BIRC3	2
BP	GO:0010508	positive regulation of autophagy	45366	150/18870	0.000208843	0.00259211	0.00113797	NOD2/TRIM22/TRIM21	3
BP	GO:0051092	positive regulation of NF-kappaB transcription factor activity	45366	150/18870	0.000208843	0.00259211	0.00113797	NOD2/TRIM22/TRIM21	3
BP	GO:0031331	positive regulation of cellular catabolic process	45397	396/18870	0.000217049	0.00263106	0.00115507	NOD2/TRIM22/TRIM21/DTX3L	4
BP	GO:0032703	negative regulation of interleukin-2 production	45337	28/18870	0.000220295	0.00263106	0.00115507	TNFAIP3/NOD2	2
BP	GO:0051090	regulation of DNA-binding transcription factor activity	45397	406/18870	0.00023878	0.00279903	0.00122881	TNFAIP3/NOD2/TRIM22/TRIM21	4
BP	GO:0070536	protein K63-linked deubiquitination	45337	31/18870	0.000270624	0.00311464	0.00136736	TNFAIP3/STAMBPL1	2
BP	GO:0002230	positive regulation of defense response to virus by host	45337	32/18870	0.000288533	0.00323749	0.0014213	TRIM22/DTX3L	2
BP	GO:0050792	regulation of viral process	45366	168/18870	0.000291527	0.00323749	0.0014213	TRIM22/TRIM21/ISG15	3
BP	GO:0031400	negative regulation of protein modification process	45397	437/18870	0.000316179	0.00345071	0.0015149	TNFAIP3/TRIM21/DTX3L/ISG15	4
BP	GO:0039532	negative regulation of viral-induced cytoplasmic pattern recognition receptor signaling pathway	45337	37/18870	0.000386537	0.00414709	0.00182062	TNFAIP3/RNF125	2
BP	GO:0031349	positive regulation of defense response	45397	480/18870	0.000451544	0.00476379	0.00209136	TNFAIP3/NOD2/RNF125/BIRC3	4
BP	GO:0032733	positive regulation of interleukin-10 production	45337	42/18870	0.000498567	0.00517365	0.0022713	NOD2/ISG15	2
BP	GO:0046596	regulation of viral entry into host cell	45337	49/18870	0.000678784	0.00693017	0.00304243	TRIM22/TRIM21	2
BP	GO:0050687	negative regulation of defense response to virus	45337	52/18870	0.000764311	0.0076795	0.00337139	TNFAIP3/RNF125	2
BP	GO:0051091	positive regulation of DNA-binding transcription factor activity	45366	244/18870	0.000866117	0.00856643	0.00376077	NOD2/TRIM22/TRIM21	3
BP	GO:0052372	modulation by symbiont of entry into host	45337	56/18870	0.000886033	0.00862859	0.00378806	TRIM22/TRIM21	2
BP	GO:0032092	positive regulation of protein binding	45337	61/18870	0.00105047	0.010075	0.00442303	TRIM21/DTX3L	2
BP	GO:0032623	interleukin-2 production	45337	63/18870	0.00112005	0.0102752	0.00451094	TNFAIP3/NOD2	2
BP	GO:0032663	regulation of interleukin-2 production	45337	63/18870	0.00112005	0.0102752	0.00451094	TNFAIP3/NOD2	2
BP	GO:0140895	cell surface toll-like receptor signaling pathway	45337	63/18870	0.00112005	0.0102752	0.00451094	TNFAIP3/NOD2	2
BP	GO:0032613	interleukin-10 production	45337	65/18870	0.00119179	0.0103343	0.00453687	NOD2/ISG15	2
BP	GO:0032653	regulation of interleukin-10 production	45337	65/18870	0.00119179	0.0103343	0.00453687	NOD2/ISG15	2
BP	GO:0043903	regulation of biological process involved in symbiotic interaction	45337	65/18870	0.00119179	0.0103343	0.00453687	TRIM22/TRIM21	2
BP	GO:0070936	protein K48-linked ubiquitination	45337	65/18870	0.00119179	0.0103343	0.00453687	TNFAIP3/DTX3L	2
BP	GO:0002752	cell surface pattern recognition receptor signaling pathway	45337	70/18870	0.00138056	0.0118094	0.00518447	TNFAIP3/NOD2	2
BP	GO:0032720	negative regulation of tumor necrosis factor production	45337	78/18870	0.00171041	0.0144358	0.00633751	TNFAIP3/NOD2	2
BP	GO:1903556	negative regulation of tumor necrosis factor superfamily cytokine production	45337	80/18870	0.00179818	0.0149769	0.00657506	TNFAIP3/NOD2	2
BP	GO:0048872	homeostasis of number of cells	45366	316/18870	0.00182277	0.0149846	0.00657843	TNFAIP3/NOD2/ISG15	3
BP	GO:0002429	immune response-activating cell surface receptor signaling pathway	45366	318/18870	0.00185594	0.0150616	0.00661224	TNFAIP3/LCK/NOD2	3
BP	GO:0019058	viral life cycle	45366	321/18870	0.00190639	0.0152189	0.00668128	TRIM22/TRIM21/ISG15	3
BP	GO:0044403	biological process involved in symbiotic interaction	45366	322/18870	0.0019234	0.0152189	0.00668128	NOD2/TRIM22/TRIM21	3
BP	GO:0042742	defense response to bacterium	45366	330/18870	0.0020629	0.0161212	0.00707741	NOD2/RNF213/ISG15	3
BP	GO:0032088	negative regulation of NF-kappaB transcription factor activity	45337	87/18870	0.00212197	0.0163806	0.00719127	TNFAIP3/TRIM21	2
BP	GO:0002220	innate immune response activating cell surface receptor signaling pathway	45337	91/18870	0.00231851	0.0176821	0.00776266	TNFAIP3/NOD2	2
BP	GO:0002768	immune response-regulating cell surface receptor signaling pathway	45366	346/18870	0.0023606	0.0177888	0.00780951	TNFAIP3/LCK/NOD2	3
BP	GO:0048525	negative regulation of viral process	45337	93/18870	0.0024199	0.0180211	0.00791149	TRIM21/ISG15	2
BP	GO:0010506	regulation of autophagy	45366	355/18870	0.00253925	0.01869	0.00820515	NOD2/TRIM22/TRIM21	3
BP	GO:0061912	selective autophagy	45337	96/18870	0.00257587	0.0187416	0.00822781	NOD2/RNF213	2
BP	GO:0001818	negative regulation of cytokine production	45366	381/18870	0.00310199	0.0223132	0.00979575	TNFAIP3/NOD2/RNF125	3
BP	GO:0031398	positive regulation of protein ubiquitination	45337	110/18870	0.0033648	0.0235653	0.0103454	NOD2/BIRC3	2
BP	GO:0032611	interleukin-1 beta production	45337	111/18870	0.00342497	0.0235653	0.0103454	TNFAIP3/NOD2	2
BP	GO:0032651	regulation of interleukin-1 beta production	45337	111/18870	0.00342497	0.0235653	0.0103454	TNFAIP3/NOD2	2
BP	GO:0033209	tumor necrosis factor-mediated signaling pathway	45337	111/18870	0.00342497	0.0235653	0.0103454	TNFAIP3/BIRC3	2
BP	GO:0032609	type II interferon production	45337	119/18870	0.00392443	0.0264273	0.0116019	NOD2/ISG15	2
BP	GO:0032649	regulation of type II interferon production	45337	119/18870	0.00392443	0.0264273	0.0116019	NOD2/ISG15	2
BP	GO:0050727	regulation of inflammatory response	45366	425/18870	0.00421926	0.0281136	0.0123422	TNFAIP3/NOD2/BIRC3	3
BP	GO:0000077	DNA damage checkpoint signaling	45337	126/18870	0.00438768	0.0287811	0.0126353	DTX3L/FBXO6	2
BP	GO:0016032	viral process	45366	432/18870	0.00441687	0.0287811	0.0126353	TRIM22/TRIM21/ISG15	3
BP	GO:0051099	positive regulation of binding	45337	127/18870	0.00445584	0.0287811	0.0126353	TRIM21/DTX3L	2
BP	GO:0032612	interleukin-1 production	45337	130/18870	0.00466328	0.0292263	0.0128307	TNFAIP3/NOD2	2
BP	GO:0032652	regulation of interleukin-1 production	45337	130/18870	0.00466328	0.0292263	0.0128307	TNFAIP3/NOD2	2
BP	GO:0050864	regulation of B cell activation	45337	130/18870	0.00466328	0.0292263	0.0128307	TNFAIP3/NOD2	2
BP	GO:1903322	positive regulation of protein modification by small protein conjugation or removal	45337	132/18870	0.00480403	0.0298132	0.0130884	NOD2/BIRC3	2
BP	GO:0007041	lysosomal transport	45337	134/18870	0.00494673	0.0304008	0.0133463	DTX3L/ASB15	2
BP	GO:0031570	DNA integrity checkpoint signaling	45337	135/18870	0.00501882	0.0305472	0.0134106	DTX3L/FBXO6	2
BP	GO:0043393	regulation of protein binding	45337	142/18870	0.00553703	0.0333804	0.0146544	TRIM21/DTX3L	2
BP	GO:0038061	non-canonical NF-kappaB signal transduction	45337	148/18870	0.00600005	0.0358305	0.01573	NOD2/BIRC3	2
BP	GO:0046718	viral entry into host cell	45337	156/18870	0.00664416	0.0393061	0.0172559	TRIM22/TRIM21	2
BP	GO:1901875	positive regulation of post-translational protein modification	45337	159/18870	0.00689352	0.0404037	0.0177377	NOD2/BIRC3	2
BP	GO:0044409	entry into host	45337	163/18870	0.00723259	0.0420021	0.0184394	TRIM22/TRIM21	2
BP	GO:0043433	negative regulation of DNA-binding transcription factor activity	45337	167/18870	0.00757914	0.0429203	0.0188425	TNFAIP3/TRIM21	2
BP	GO:0007034	vacuolar transport	45337	169/18870	0.00775521	0.0429203	0.0188425	DTX3L/ASB15	2
BP	GO:0002676	regulation of chronic inflammatory response	45306	10/18870	0.00792263	0.0429203	0.0188425	TNFAIP3	1
BP	GO:0035871	protein K11-linked deubiquitination	45306	10/18870	0.00792263	0.0429203	0.0188425	TNFAIP3	1
BP	GO:0070432	regulation of nucleotide-binding oligomerization domain containing 2 signaling pathway	45306	10/18870	0.00792263	0.0429203	0.0188425	TNFAIP3	1
BP	GO:0090085	regulation of protein deubiquitination	45306	10/18870	0.00792263	0.0429203	0.0188425	TRIM21	1
BP	GO:2000347	positive regulation of hepatocyte proliferation	45306	10/18870	0.00792263	0.0429203	0.0188425	TNFAIP3	1
BP	GO:0001959	regulation of cytokine-mediated signaling pathway	45337	171/18870	0.00793314	0.0429203	0.0188425	TNFAIP3/ISG15	2
BP	GO:0032635	interleukin-6 production	45337	177/18870	0.00847798	0.0433518	0.019032	TNFAIP3/NOD2	2
BP	GO:0032675	regulation of interleukin-6 production	45337	177/18870	0.00847798	0.0433518	0.019032	TNFAIP3/NOD2	2
BP	GO:0002158	osteoclast proliferation	45306	11/18870	0.00871167	0.0433518	0.019032	TNFAIP3	1
BP	GO:0002604	regulation of dendritic cell antigen processing and presentation	45306	11/18870	0.00871167	0.0433518	0.019032	NOD2	1
BP	GO:0002775	antimicrobial peptide production	45306	11/18870	0.00871167	0.0433518	0.019032	NOD2	1
BP	GO:0034139	regulation of toll-like receptor 3 signaling pathway	45306	11/18870	0.00871167	0.0433518	0.019032	TNFAIP3	1
BP	GO:0035561	regulation of chromatin binding	45306	11/18870	0.00871167	0.0433518	0.019032	DTX3L	1
BP	GO:0046643	regulation of gamma-delta T cell activation	45306	11/18870	0.00871167	0.0433518	0.019032	NOD2	1
BP	GO:2000109	regulation of macrophage apoptotic process	45306	11/18870	0.00871167	0.0433518	0.019032	NOD2	1
BP	GO:2000644	regulation of receptor catabolic process	45306	11/18870	0.00871167	0.0433518	0.019032	DTX3L	1
BP	GO:0007219	Notch signaling pathway	45337	181/18870	0.00885039	0.0433518	0.019032	NOD2/DTX3L	2
BP	GO:0060759	regulation of response to cytokine stimulus	45337	183/18870	0.00903932	0.0433518	0.019032	TNFAIP3/ISG15	2
BP	GO:0032640	tumor necrosis factor production	45337	186/18870	0.00932613	0.0433518	0.019032	TNFAIP3/NOD2	2
BP	GO:0032680	regulation of tumor necrosis factor production	45337	186/18870	0.00932613	0.0433518	0.019032	TNFAIP3/NOD2	2
BP	GO:0002732	positive regulation of dendritic cell cytokine production	45306	12/18870	0.00950011	0.0433518	0.019032	NOD2	1
BP	GO:0002759	regulation of antimicrobial humoral response	45306	12/18870	0.00950011	0.0433518	0.019032	NOD2	1
BP	GO:0010936	negative regulation of macrophage cytokine production	45306	12/18870	0.00950011	0.0433518	0.019032	NOD2	1
BP	GO:0071233	cellular response to leucine	45306	12/18870	0.00950011	0.0433518	0.019032	STAMBPL1	1
BP	GO:0090160	Golgi to lysosome transport	45306	12/18870	0.00950011	0.0433518	0.019032	ASB15	1
BP	GO:1902946	protein localization to early endosome	45306	12/18870	0.00950011	0.0433518	0.019032	DTX3L	1
BP	GO:1905668	positive regulation of protein localization to endosome	45306	12/18870	0.00950011	0.0433518	0.019032	DTX3L	1
BP	GO:0044000	movement in host	45337	188/18870	0.0095196	0.0433518	0.019032	TRIM22/TRIM21	2
BP	GO:0042770	signal transduction in response to DNA damage	45337	189/18870	0.00961701	0.0434826	0.0190894	DTX3L/FBXO6	2
BP	GO:0071706	tumor necrosis factor superfamily cytokine production	45337	191/18870	0.00981318	0.0435443	0.0191165	TNFAIP3/NOD2	2
BP	GO:1903555	regulation of tumor necrosis factor superfamily cytokine production	45337	191/18870	0.00981318	0.0435443	0.0191165	TNFAIP3/NOD2	2
BP	GO:0000075	cell cycle checkpoint signaling	45337	192/18870	0.00991194	0.0435443	0.0191165	DTX3L/FBXO6	2
BP	GO:0002822	regulation of adaptive immune response based on somatic recombination of immune receptors built from immunoglobulin superfamily domains	45337	193/18870	0.0100111	0.0435443	0.0191165	TNFAIP3/NOD2	2
BP	GO:2000116	regulation of cysteine-type endopeptidase activity	45337	195/18870	0.0102109	0.0435443	0.0191165	LCK/BIRC3	2
BP	GO:0032490	detection of molecule of bacterial origin	45306	13/18870	0.010288	0.0435443	0.0191165	NOD2	1
BP	GO:0032494	response to peptidoglycan	45306	13/18870	0.010288	0.0435443	0.0191165	NOD2	1
BP	GO:1905666	regulation of protein localization to endosome	45306	13/18870	0.010288	0.0435443	0.0191165	DTX3L	1
BP	GO:0050728	negative regulation of inflammatory response	45337	202/18870	0.010924	0.0435443	0.0191165	TNFAIP3/NOD2	2
BP	GO:0002467	germinal center formation	45306	14/18870	0.0110753	0.0435443	0.0191165	TNFAIP3	1
BP	GO:0031665	negative regulation of lipopolysaccharide-mediated signaling pathway	45306	14/18870	0.0110753	0.0435443	0.0191165	TNFAIP3	1
BP	GO:0032621	interleukin-18 production	45306	14/18870	0.0110753	0.0435443	0.0191165	NOD2	1
BP	GO:0032661	regulation of interleukin-18 production	45306	14/18870	0.0110753	0.0435443	0.0191165	NOD2	1
BP	GO:0034116	positive regulation of heterotypic cell-cell adhesion	45306	14/18870	0.0110753	0.0435443	0.0191165	LCK	1
BP	GO:0046598	positive regulation of viral entry into host cell	45306	14/18870	0.0110753	0.0435443	0.0191165	TRIM21	1
BP	GO:0061043	regulation of vascular wound healing	45306	14/18870	0.0110753	0.0435443	0.0191165	TNFAIP3	1
BP	GO:0071888	macrophage apoptotic process	45306	14/18870	0.0110753	0.0435443	0.0191165	NOD2	1
BP	GO:0075294	positive regulation by symbiont of entry into host	45306	14/18870	0.0110753	0.0435443	0.0191165	TRIM21	1
BP	GO:0140042	lipid droplet formation	45306	14/18870	0.0110753	0.0435443	0.0191165	RNF213	1
BP	GO:1900044	regulation of protein K63-linked ubiquitination	45306	14/18870	0.0110753	0.0435443	0.0191165	NOD2	1
BP	GO:1900426	positive regulation of defense response to bacterium	45306	14/18870	0.0110753	0.0435443	0.0191165	NOD2	1
BP	GO:0002819	regulation of adaptive immune response	45337	208/18870	0.0115525	0.0442083	0.019408	TNFAIP3/NOD2	2
BP	GO:0002468	dendritic cell antigen processing and presentation	45306	15/18870	0.0118619	0.0442083	0.019408	NOD2	1
BP	GO:0032897	negative regulation of viral transcription	45306	15/18870	0.0118619	0.0442083	0.019408	TRIM21	1
BP	GO:0034144	negative regulation of toll-like receptor 4 signaling pathway	45306	15/18870	0.0118619	0.0442083	0.019408	TNFAIP3	1
BP	GO:0043201	response to leucine	45306	15/18870	0.0118619	0.0442083	0.019408	STAMBPL1	1
BP	GO:0051444	negative regulation of ubiquitin-protein transferase activity	45306	15/18870	0.0118619	0.0442083	0.019408	DTX3L	1
BP	GO:0071639	positive regulation of monocyte chemotactic protein-1 production	45306	15/18870	0.0118619	0.0442083	0.019408	NOD2	1
BP	GO:1903599	positive regulation of autophagy of mitochondrion	45306	15/18870	0.0118619	0.0442083	0.019408	NOD2	1
BP	GO:0051701	biological process involved in interaction with host	45337	211/18870	0.0118727	0.0442083	0.019408	TRIM22/TRIM21	2
BP	GO:0050679	positive regulation of epithelial cell proliferation	45337	218/18870	0.0126349	0.0449788	0.0197462	TNFAIP3/NOD2	2
BP	GO:0016045	detection of bacterium	45306	16/18870	0.0126481	0.0449788	0.0197462	NOD2	1
BP	GO:0023035	CD40 signaling pathway	45306	16/18870	0.0126481	0.0449788	0.0197462	TNFAIP3	1
BP	GO:0044790	suppression of viral release by host	45306	16/18870	0.0126481	0.0449788	0.0197462	TRIM21	1
BP	GO:0045779	negative regulation of bone resorption	45306	16/18870	0.0126481	0.0449788	0.0197462	TNFAIP3	1
BP	GO:0051770	positive regulation of nitric-oxide synthase biosynthetic process	45306	16/18870	0.0126481	0.0449788	0.0197462	NOD2	1
BP	GO:1901524	regulation of mitophagy	45306	16/18870	0.0126481	0.0449788	0.0197462	NOD2	1
BP	GO:2000345	regulation of hepatocyte proliferation	45306	16/18870	0.0126481	0.0449788	0.0197462	TNFAIP3	1
BP	GO:0002730	regulation of dendritic cell cytokine production	45306	17/18870	0.0134336	0.0469804	0.020625	NOD2	1
BP	GO:0050862	positive regulation of T cell receptor signaling pathway	45306	17/18870	0.0134336	0.0469804	0.020625	LCK	1
BP	GO:1902916	positive regulation of protein polyubiquitination	45306	17/18870	0.0134336	0.0469804	0.020625	NOD2	1
BP	GO:0071222	cellular response to lipopolysaccharide	45337	226/18870	0.0135319	0.0470641	0.0206617	TNFAIP3/NOD2	2
BP	GO:0002371	dendritic cell cytokine production	45306	18/18870	0.0142185	0.0481301	0.0211297	NOD2	1
BP	GO:0002830	positive regulation of type 2 immune response	45306	18/18870	0.0142185	0.0481301	0.0211297	NOD2	1
BP	GO:0002923	regulation of humoral immune response mediated by circulating immunoglobulin	45306	18/18870	0.0142185	0.0481301	0.0211297	NOD2	1
BP	GO:0038083	peptidyl-tyrosine autophosphorylation	45306	18/18870	0.0142185	0.0481301	0.0211297	LCK	1
BP	GO:0046851	negative regulation of bone remodeling	45306	18/18870	0.0142185	0.0481301	0.0211297	TNFAIP3	1
BP	GO:0006909	phagocytosis	45337	237/18870	0.0148095	0.0490977	0.0215545	NOD2/NCF4	2
BP	GO:0071356	cellular response to tumor necrosis factor	45337	238/18870	0.0149282	0.0490977	0.0215545	TNFAIP3/BIRC3	2
BP	GO:0002544	chronic inflammatory response	45306	19/18870	0.0150029	0.0490977	0.0215545	TNFAIP3	1
BP	GO:0032695	negative regulation of interleukin-12 production	45306	19/18870	0.0150029	0.0490977	0.0215545	NOD2	1
BP	GO:0046782	regulation of viral transcription	45306	19/18870	0.0150029	0.0490977	0.0215545	TRIM21	1
BP	GO:0098543	detection of other organism	45306	19/18870	0.0150029	0.0490977	0.0215545	NOD2	1
BP	GO:0071219	cellular response to molecule of bacterial origin	45337	239/18870	0.0150473	0.0490977	0.0215545	TNFAIP3/NOD2	2
BP	GO:0002577	regulation of antigen processing and presentation	45306	20/18870	0.0157867	0.0494701	0.021718	NOD2	1
BP	GO:0006896	Golgi to vacuole transport	45306	20/18870	0.0157867	0.0494701	0.021718	ASB15	1
BP	GO:0032098	regulation of appetite	45306	20/18870	0.0157867	0.0494701	0.021718	NOD2	1
BP	GO:0033033	negative regulation of myeloid cell apoptotic process	45306	20/18870	0.0157867	0.0494701	0.021718	NOD2	1
BP	GO:0051767	nitric-oxide synthase biosynthetic process	45306	20/18870	0.0157867	0.0494701	0.021718	NOD2	1
BP	GO:0051769	regulation of nitric-oxide synthase biosynthetic process	45306	20/18870	0.0157867	0.0494701	0.021718	NOD2	1
BP	GO:0140861	DNA repair-dependent chromatin remodeling	45306	20/18870	0.0157867	0.0494701	0.021718	DTX3L	1
BP	GO:1900424	regulation of defense response to bacterium	45306	20/18870	0.0157867	0.0494701	0.021718	NOD2	1
MF	GO:0004842	ubiquitin-protein transferase activity	45550	448/18496	1.1659e-11	7.44725e-10	3.62564e-10	UBE2L6/TNFAIP3/TRIM22/TRIM21/RNF125/DTX3L/BIRC3/FBXO6/RNF213	9
MF	GO:0019787	ubiquitin-like protein transferase activity	45550	477/18496	2.04275e-11	7.44725e-10	3.62564e-10	UBE2L6/TNFAIP3/TRIM22/TRIM21/RNF125/DTX3L/BIRC3/FBXO6/RNF213	9
MF	GO:0016755	aminoacyltransferase activity	45550	494/18496	2.79272e-11	7.44725e-10	3.62564e-10	UBE2L6/TNFAIP3/TRIM22/TRIM21/RNF125/DTX3L/BIRC3/FBXO6/RNF213	9
MF	GO:0061630	ubiquitin protein ligase activity	45488	349/18496	4.5324e-09	9.0648e-08	4.41313e-08	TRIM22/TRIM21/RNF125/DTX3L/BIRC3/FBXO6/RNF213	7
MF	GO:0061659	ubiquitin-like protein ligase activity	45488	367/18496	6.41957e-09	1.02713e-07	5.00051e-08	TRIM22/TRIM21/RNF125/DTX3L/BIRC3/FBXO6/RNF213	7
MF	GO:0061578	K63-linked deubiquitinase activity	45337	15/18496	6.40664e-05	0.000738189	0.000359382	TNFAIP3/STAMBPL1	2
MF	GO:0043130	ubiquitin binding	45366	99/18496	6.45916e-05	0.000738189	0.000359382	UBE2L6/TNFAIP3/NOD2	3
MF	GO:0032182	ubiquitin-like protein binding	45366	119/18496	0.000111667	0.00111667	0.000543642	UBE2L6/TNFAIP3/NOD2	3
MF	GO:0044389	ubiquitin-like protein ligase binding	45366	327/18496	0.0021276	0.018912	0.00920714	UBE2L6/DTX3L/ISG15	3
MF	GO:0101005	deubiquitinase activity	45337	114/18496	0.00375201	0.0300161	0.0146131	TNFAIP3/STAMBPL1	2
MF	GO:0019783	ubiquitin-like protein peptidase activity	45337	125/18496	0.00449137	0.0326645	0.0159024	TNFAIP3/STAMBPL1	2
MF	GO:0016176	superoxide-generating NADPH oxidase activator activity	45306	10/18496	0.00808229	0.0493885	0.0240444	NCF4	1
MF	GO:0042608	T cell receptor binding	45306	11/18496	0.00888716	0.0493885	0.0240444	LCK	1
MF	GO:0140852	histone ubiquitin ligase activity	45306	11/18496	0.00888716	0.0493885	0.0240444	DTX3L	1
MF	GO:0097677	STAT family protein binding	45306	12/18496	0.00969141	0.0493885	0.0240444	DTX3L	1
MF	GO:0031386	protein tag activity	45306	13/18496	0.0104951	0.0493885	0.0240444	ISG15	1
MF	GO:0141047	molecular tag activity	45306	13/18496	0.0104951	0.0493885	0.0240444	ISG15	1
