# Supplementary material for: Identification of ubiquitination-related signature genes for predicting kidney transplant rejection
Source: Sci Rep. 2026 Feb 10;16:8102. doi: 10.1038/s41598-026-38022-8 (PMC12961045; doi:10.1038/s41598-026-38022-8)
Supplement: Supplementary file 6 — Supplementary Material 6 [file 41598_2026_38022_MOESM6_ESM.xlsx]

## Sheet: Table S4
Table S4 KEGG pathway enrichment analysis results of 16 differentially expressed ubiquitination-related genes.
category	subcategory	ID	Description	GeneRatio	BgRatio	pvalue	p.adjust	qvalue	geneID	Count
Environmental Information Processing	Signal transduction	hsa04064	NF-kappa B signaling pathway	45362	105/8673	0.000265124	0.00726624	0.00586991	TNFAIP3/LCK/BIRC3	3
Environmental Information Processing	Signal transduction	hsa04668	TNF signaling pathway	45362	114/8673	0.000337964	0.00726624	0.00586991	TNFAIP3/NOD2/BIRC3	3
Organismal Systems	Immune system	hsa04621	NOD-like receptor signaling pathway	45362	186/8673	0.00141053	0.0202176	0.0163324	TNFAIP3/NOD2/BIRC3	3
Organismal Systems	Immune system	hsa04622	RIG-I-like receptor signaling pathway	45333	72/8673	0.00356141	0.0382852	0.030928	RNF125/ISG15	2
