# Supplementary material for: Identification of ubiquitination-related signature genes for predicting kidney transplant rejection
Source: Sci Rep. 2026 Feb 10;16:8102. doi: 10.1038/s41598-026-38022-8 (PMC12961045; doi:10.1038/s41598-026-38022-8)
Supplement: Supplementary file 7 — Supplementary Material 7 [file 41598_2026_38022_MOESM7_ESM.xlsx]

## Sheet: Table S5
Table S5 GSEA results of immune-related pathways in both high- and low-URGScore groups.
ID	Description	setSize	enrichmentScore	NES	pvalue	p.adjust	qvalues	rank	leading_edge	core_enrichment
KEGG_CHEMOKINE_SIGNALING_PATHWAY	KEGG_CHEMOKINE_SIGNALING_PATHWAY	181	0.859067	1.59417	1e-10	6.1e-09	3.64912e-09	1521	tags=33%, list=9%, signal=31%	CCL5/RAC2/CXCL13/CXCR6/STAT1/VAV1/ITK/CXCL10/CXCL11/PRKCB/CCL18/CCL4/CCR5/LYN/CXCL9/CXCR4/DOCK2/CCR7/CCL8/HCK/CCR2/ADCY7/PIK3CG/PREX1/PIK3R5/CCL19/XCL1/CCL3/JAK2/CCL2/GNB4/CCR1/RASGRP2/NCF1/CSK/CCR6/CXCL16/GNGT2/NFKB1/STAT2/TIAM1/NFKBIA/GNG2/MAPK1/CXCL1/CCL13/CCL21/ARRB2/PAK1/FGR/IKBKB/GNAI3/RAP1B/JAK3/GNB1/RHOA/CXCR3/CXCL2/ADCY3/RAP1A
KEGG_CYTOKINE_CYTOKINE_RECEPTOR_INTERACTION	KEGG_CYTOKINE_CYTOKINE_RECEPTOR_INTERACTION	254	0.83248	1.54291	1e-10	6.1e-09	3.64912e-09	1210	tags=24%, list=7%, signal=22%	TNFSF13B/CCL5/CXCL13/CXCR6/IL2RB/CXCL10/CXCL11/CCL18/CD27/CSF2RB/CCL4/CCR5/CSF2RA/CXCL9/IFNG/CXCR4/CCR7/IL10RA/CCL8/CCR2/CD40/IL23A/PLEKHO2/IFNAR2/CCL19/TNFRSF1B/XCL1/CCL3/FASLG/IL15/CCL2/TNFRSF17/LTB/TNFRSF9/IL7R/CCR1/IL10RB/TNF/IL15RA/IL17RA/IFNGR1/IL2RG/IFNGR2/CCR6/CXCL16/TNFSF14/IL21R/IL18/IL2RA/IL3RA/CSF1R/TNFSF8/IL18R1/TNFRSF25/IL7/CXCL1/CCL13/CCL21/IL4R/IL1B
KEGG_NATURAL_KILLER_CELL_MEDIATED_CYTOTOXICITY	KEGG_NATURAL_KILLER_CELL_MEDIATED_CYTOTOXICITY	128	0.884586	1.64281	1e-10	6.1e-09	3.64912e-09	767	tags=30%, list=4%, signal=29%	LCP2/CD48/RAC2/FCGR3A/TYROBP/ITGB2/LCK/VAV1/HCST/FCER1G/PRKCB/SH2D1A/ITGAL/KLRC1/IFNG/GZMB/CD247/KLRD1/PIK3CG/IFNAR2/HLA-E/PIK3R5/FASLG/PTPN6/LAT/HLA-B/SYK/TNF/CASP3/IFNGR1/BID/KLRC3/IFNGR2/HLA-A/ZAP70/PRF1/ICAM1/HLA-G
KEGG_ANTIGEN_PROCESSING_AND_PRESENTATION	KEGG_ANTIGEN_PROCESSING_AND_PRESENTATION	77	0.910838	1.65546	2.27104e-09	1.039e-07	6.21549e-08	1276	tags=44%, list=7%, signal=41%	CTSS/CD8A/HLA-DMB/TAP1/HLA-DMA/KLRC1/HLA-DPB1/HLA-DPA1/HLA-DRB1/HLA-DRA/HLA-F/IFI30/KLRD1/HLA-DQA1/HLA-DOA/HLA-E/PSME1/HLA-DOB/TAP2/HSPA6/RFX5/HLA-B/CD74/CD8B/KLRC4/KLRC3/HLA-A/HLA-G/HLA-DQB1/B2M/TAPBP/HLA-DRB4/HLA-C/CIITA
KEGG_CELL_ADHESION_MOLECULES_CAMS	KEGG_CELL_ADHESION_MOLECULES_CAMS	126	0.87244	1.61952	5.93439e-09	2.17199e-07	1.29932e-07	1213	tags=33%, list=7%, signal=31%	PTPRC/SELL/CD8A/HLA-DMB/ITGB2/HLA-DMA/CD86/ITGA4/ITGAL/HLA-DPB1/HLA-DPA1/HLA-DRB1/CD2/HLA-DRA/HLA-F/HLA-DQA1/ICOS/CD40/HLA-DOA/ITGAM/SIGLEC1/HLA-E/HLA-DOB/VCAN/HLA-B/SELPLG/CD8B/CTLA4/PDCD1LG2/HLA-A/CD6/ICAM1/HLA-G/VCAM1/PECAM1/CLDN1/HLA-DQB1/CD28/SDC3/HLA-DRB4/HLA-C
KEGG_TOLL_LIKE_RECEPTOR_SIGNALING_PATHWAY	KEGG_TOLL_LIKE_RECEPTOR_SIGNALING_PATHWAY	99	0.87849	1.619	2.33381e-08	7.11811e-07	4.25817e-07	1084	tags=29%, list=6%, signal=28%	LY96/CCL5/TLR8/STAT1/CXCL10/CXCL11/CD86/TLR7/CCL4/CXCL9/TLR1/TLR2/CD14/PIK3CG/CD40/IFNAR2/MAP3K8/PIK3R5/IRF7/CCL3/TLR4/TNF/TICAM2/TRAF3/IRAK4/NFKB1/NFKBIA/MAPK1/CASP8
KEGG_LEISHMANIA_INFECTION	KEGG_LEISHMANIA_INFECTION	68	0.911244	1.65387	3.10126e-08	8.10757e-07	4.85009e-07	1226	tags=57%, list=7%, signal=54%	FCGR3A/HLA-DMB/ITGB2/STAT1/HLA-DMA/PRKCB/NCF2/ITGA4/NCF4/HLA-DPB1/HLA-DPA1/IFNG/HLA-DRB1/HLA-DRA/TLR2/HLA-DQA1/HLA-DOA/FCGR1A/ITGAM/C3/HLA-DOB/TLR4/JAK2/PTPN6/FCGR2A/TNF/IFNGR1/NCF1/IFNGR2/IRAK4/NFKB1/NFKBIA/JAK1/HLA-DQB1/MAPK1/HLA-DRB4/IL1B/CYBA/CR1
KEGG_GLYCINE_SERINE_AND_THREONINE_METABOLISM	KEGG_GLYCINE_SERINE_AND_THREONINE_METABOLISM	31	-0.889773	-1.98971	8.82851e-08	2.01952e-06	1.20811e-06	931	tags=61%, list=5%, signal=58%	PSAT1/PHGDH/GATM/MAOA/BHMT/SARDH/MAOB/AGXT/SHMT1/CHDH/GCAT/AGXT2/PIPOX/AMT/GAMT/CTH/DAO/GLYCTK/DMGDH
KEGG_BUTANOATE_METABOLISM	KEGG_BUTANOATE_METABOLISM	33	-0.882382	-2.01784	1.56685e-07	3.18593e-06	1.90588e-06	1166	tags=64%, list=7%, signal=60%	ACSM2A/BDH1/ALDH1B1/AKR1B10/ACSM3/ECHS1/ACSM5/BDH2/ALDH9A1/L2HGDH/ALDH2/ALDH7A1/ACAT1/ALDH5A1/ACADS/ABAT/EHHADH/ALDH3A2/HADH/HMGCL/HMGCS2
KEGG_FC_GAMMA_R_MEDIATED_PHAGOCYTOSIS	KEGG_FC_GAMMA_R_MEDIATED_PHAGOCYTOSIS	90	0.870193	1.59427	3.36796e-07	5.48401e-06	3.28063e-06	1163	tags=30%, list=7%, signal=28%	RAC2/PTPRC/FCGR3A/VAV1/PRKCB/LYN/DOCK2/HCK/PIK3CG/FCGR1A/ARPC1B/PIK3R5/MARCKS/ARPC5/FCGR2A/LAT/SYK/NCF1/ASAP1/FCGR2B/ARPC2/INPP5D/ARF6/VASP/MAPK1/ARPC3/PAK1
KEGG_T_CELL_RECEPTOR_SIGNALING_PATHWAY	KEGG_T_CELL_RECEPTOR_SIGNALING_PATHWAY	107	0.862049	1.59137	3.5521e-07	5.48401e-06	3.28063e-06	1661	tags=37%, list=9%, signal=34%	LCP2/CD3D/PTPRC/CD8A/LCK/VAV1/ITK/IFNG/CD247/PIK3CG/ICOS/MAP3K8/PIK3R5/PTPN6/LAT/CD3G/CD8B/NFKBIE/CTLA4/TNF/ZAP70/NCK1/NFKB1/CBL/NFKBIA/PAK2/PPP3CC/CD28/MAPK1/PAK1/IKBKB/NFATC1/RASGRP1/CBLB/CD3E/RHOA/NFATC2/CARD11/PIK3CD/MALT1
KEGG_PROPANOATE_METABOLISM	KEGG_PROPANOATE_METABOLISM	31	-0.8756	-1.95802	3.88038e-07	5.48401e-06	3.28063e-06	1831	tags=74%, list=10%, signal=67%	SUCLA2/ACSS2/MLYCD/SUCLG2/ALDH1B1/SUCLG1/PCCA/ACACB/LDHB/PCCB/MCEE/ECHS1/HIBCH/ACSS3/ALDH9A1/ACADM/ALDH2/ALDH7A1/ACAT1/ABAT/EHHADH/ALDH3A2/ALDH6A1
KEGG_VIRAL_MYOCARDITIS	KEGG_VIRAL_MYOCARDITIS	66	0.905462	1.64222	3.89575e-07	5.48401e-06	3.28063e-06	1213	tags=44%, list=7%, signal=41%	RAC2/HLA-DMB/ITGB2/HLA-DMA/CD86/ITGAL/HLA-DPB1/HLA-DPA1/HLA-DRB1/HLA-DRA/HLA-F/HLA-DQA1/CD40/HLA-DOA/HLA-E/HLA-DOB/HLA-B/CASP3/BID/HLA-A/PRF1/ICAM1/HLA-G/CD55/HLA-DQB1/CD28/CASP8/HLA-DRB4/HLA-C
KEGG_JAK_STAT_SIGNALING_PATHWAY	KEGG_JAK_STAT_SIGNALING_PATHWAY	152	0.825841	1.53415	5.03623e-07	6.58307e-06	3.93811e-06	1004	tags=21%, list=6%, signal=20%	IL2RB/STAT1/STAT4/CSF2RB/CSF2RA/IFNG/IL10RA/PIK3CG/IL23A/IFNAR2/PIK3R5/JAK2/IL15/PTPN6/IL7R/IL10RB/IL15RA/IFNGR1/PIM1/IL2RG/IFNGR2/MYC/IL21R/IRF9/IL2RA/STAT2/CBL/IL3RA/CCND2/JAK1/IL7/STAT5A
KEGG_DRUG_METABOLISM_CYTOCHROME_P450	KEGG_DRUG_METABOLISM_CYTOCHROME_P450	57	-0.775113	-1.96621	7.10748e-07	8.67113e-06	5.18722e-06	2220	tags=46%, list=13%, signal=40%	ADH7/GSTM4/UGT2A1/GSTZ1/CYP1A2/FMO4/ALDH3B1/GSTT1/GSTO2/AOX1/GSTM1/UGT1A1/MGST1/GSTM3/FMO1/CYP2B6/MAOA/ADH1C/GSTA3/MAOB/FMO5/CYP3A4/ADH6/CYP3A7/GSTA1/ADH5
KEGG_HEMATOPOIETIC_CELL_LINEAGE	KEGG_HEMATOPOIETIC_CELL_LINEAGE	85	0.87019	1.59286	1.00277e-06	1.14692e-05	6.86107e-06	1226	tags=35%, list=7%, signal=33%	CD3D/CD38/CD8A/ITGA4/CSF2RA/HLA-DRB1/CD44/CD2/HLA-DRA/CD14/CD1D/FCGR1A/ITGAM/MS4A1/IL7R/CD3G/CD8B/TNF/CD37/CD5/IL2RA/IL3RA/CSF1R/CD55/CD33/IL7/IL4R/HLA-DRB4/IL1B/CR1
KEGG_LEUKOCYTE_TRANSENDOTHELIAL_MIGRATION	KEGG_LEUKOCYTE_TRANSENDOTHELIAL_MIGRATION	114	0.847845	1.56741	1.57728e-06	1.69789e-05	1.01571e-05	1034	tags=22%, list=6%, signal=21%	RAC2/CYBB/ITGB2/VAV1/ITK/PRKCB/NCF2/ITGA4/NCF4/ITGAL/CXCR4/PIK3CG/MMP9/RHOH/ITGAM/PIK3R5/NCF1/TXK/ICAM1/SIPA1/VCAM1/PECAM1/VASP/RASSF5/CLDN1
KEGG_SYSTEMIC_LUPUS_ERYTHEMATOSUS	KEGG_SYSTEMIC_LUPUS_ERYTHEMATOSUS	52	0.91586	1.62007	3.07254e-06	3.12375e-05	1.86868e-05	1076	tags=52%, list=6%, signal=49%	C1QB/FCGR3A/HLA-DMB/HLA-DMA/CD86/C1QA/HLA-DPB1/HLA-DPA1/C1QC/IFNG/HLA-DRB1/HLA-DRA/HLA-DQA1/CD40/HLA-DOA/FCGR1A/C3/HLA-DOB/FCGR2A/TRIM21/TNF/C1R/C2/FCGR2B/C1S/HLA-DQB1/CD28
KEGG_INTESTINAL_IMMUNE_NETWORK_FOR_IGA_PRODUCTION	KEGG_INTESTINAL_IMMUNE_NETWORK_FOR_IGA_PRODUCTION	44	0.92384	1.60814	3.3708e-06	3.24661e-05	1.94218e-05	604	tags=41%, list=3%, signal=40%	TNFSF13B/HLA-DMB/HLA-DMA/CD86/ITGA4/HLA-DPB1/HLA-DPA1/HLA-DRB1/CXCR4/HLA-DRA/HLA-DQA1/ICOS/CD40/HLA-DOA/HLA-DOB/IL15/TNFRSF17/IL15RA
KEGG_VALINE_LEUCINE_AND_ISOLEUCINE_DEGRADATION	KEGG_VALINE_LEUCINE_AND_ISOLEUCINE_DEGRADATION	43	-0.810883	-1.97094	3.56612e-06	3.263e-05	1.95198e-05	1473	tags=77%, list=8%, signal=70%	MCCC2/ACAD8/BCKDHA/ALDH1B1/PCCA/DBT/AOX1/MCCC1/PCCB/MCEE/AUH/ECHS1/HIBCH/HSD17B10/ACAA2/ALDH9A1/ACADM/ALDH2/ALDH7A1/ACAT1/IVD/BCKDHB/ACADS/HIBADH/ABAT/EHHADH/ACAA1/ALDH3A2/HADH/HMGCL/ACADSB/ALDH6A1/HMGCS2
KEGG_HISTIDINE_METABOLISM	KEGG_HISTIDINE_METABOLISM	28	-0.866944	-1.88876	5.40404e-06	4.70923e-05	2.81714e-05	1313	tags=54%, list=7%, signal=50%	ALDH3B1/ALDH1B1/AOC1/FTCD/ACY3/DDC/MAOA/ALDH9A1/MAOB/ALDH2/ALDH7A1/ALDH3A2/AMDHD1/ASPA/CNDP1
KEGG_B_CELL_RECEPTOR_SIGNALING_PATHWAY	KEGG_B_CELL_RECEPTOR_SIGNALING_PATHWAY	75	0.864175	1.57241	1.32638e-05	0.000106986	6.40009e-05	1661	tags=40%, list=9%, signal=36%	RAC2/CD72/VAV1/PRKCB/BTK/DAPP1/LYN/PIK3CG/IFITM1/PIK3R5/PTPN6/NFKBIE/SYK/PIK3AP1/FCGR2B/NFKB1/INPP5D/NFKBIA/CD79A/PPP3CC/MAPK1/IKBKB/NFATC1/BLNK/CD19/NFATC2/CARD11/PIK3CD/CD22/MALT1
KEGG_AUTOIMMUNE_THYROID_DISEASE	KEGG_AUTOIMMUNE_THYROID_DISEASE	47	0.905979	1.58021	1.39078e-05	0.000106986	6.40009e-05	1316	tags=53%, list=7%, signal=49%	HLA-DMB/HLA-DMA/CD86/HLA-DPB1/HLA-DPA1/HLA-DRB1/HLA-DRA/GZMB/HLA-F/HLA-DQA1/CD40/HLA-DOA/HLA-E/HLA-DOB/FASLG/HLA-B/CTLA4/HLA-A/PRF1/HLA-G/HLA-DQB1/CD28/HLA-DRB4/HLA-C/FAS
KEGG_METABOLISM_OF_XENOBIOTICS_BY_CYTOCHROME_P450	KEGG_METABOLISM_OF_XENOBIOTICS_BY_CYTOCHROME_P450	56	-0.75663	-1.90921	1.4031e-05	0.000106986	6.40009e-05	2247	tags=43%, list=13%, signal=38%	EPHX1/ADH7/GSTM4/UGT2A1/AKR1C4/GSTZ1/CYP1A2/ALDH3B1/GSTT1/GSTO2/GSTM1/UGT1A1/MGST1/GSTM3/CYP2B6/AKR1C3/ADH1C/GSTA3/CYP3A4/ADH6/CYP3A7/GSTA1/ADH5/DHDH
KEGG_PYRUVATE_METABOLISM	KEGG_PYRUVATE_METABOLISM	40	-0.798045	-1.90885	1.87924e-05	0.00013756	8.22908e-05	1131	tags=42%, list=6%, signal=40%	ALDH1B1/ACACB/LDHB/ACOT12/PCK1/ALDH9A1/MDH2/ALDH2/ALDH7A1/ACAT1/GRHPR/ALDH3A2/HAGH/PKLR/PCK2/PC/LDHD
KEGG_GRAFT_VERSUS_HOST_DISEASE	KEGG_GRAFT_VERSUS_HOST_DISEASE	37	0.920854	1.58068	2.02943e-05	0.000142841	8.54498e-05	1213	tags=73%, list=7%, signal=68%	HLA-DMB/HLA-DMA/CD86/KLRC1/HLA-DPB1/HLA-DPA1/IFNG/HLA-DRB1/HLA-DRA/GZMB/HLA-F/KLRD1/HLA-DQA1/HLA-DOA/HLA-E/HLA-DOB/FASLG/HLA-B/TNF/HLA-A/PRF1/HLA-G/HLA-DQB1/CD28/HLA-DRB4/IL1B/HLA-C
KEGG_NOD_LIKE_RECEPTOR_SIGNALING_PATHWAY	KEGG_NOD_LIKE_RECEPTOR_SIGNALING_PATHWAY	61	0.876447	1.5782	3.87576e-05	0.00026269	0.000157146	1249	tags=43%, list=7%, signal=40%	CCL5/CASP1/BIRC3/TNFAIP3/PYCARD/NOD2/CCL8/NLRP1/CARD8/CCL2/TNF/NLRC4/NAIP/IL18/NFKB1/NLRP3/RIPK2/NFKBIA/CASP5/MAPK1/CASP8/CXCL1/CCL13/NOD1/IL1B/IKBKB
KEGG_TYPE_I_DIABETES_MELLITUS	KEGG_TYPE_I_DIABETES_MELLITUS	40	0.90548	1.56339	4.50157e-05	0.00029421	0.000176001	1316	tags=65%, list=7%, signal=60%	HLA-DMB/HLA-DMA/CD86/HLA-DPB1/HLA-DPA1/IFNG/HLA-DRB1/HLA-DRA/GZMB/HLA-F/HLA-DQA1/HLA-DOA/HLA-E/HLA-DOB/FASLG/HLA-B/TNF/HLA-A/PRF1/HLA-G/HLA-DQB1/CD28/HLA-DRB4/IL1B/HLA-C/FAS
KEGG_FC_EPSILON_RI_SIGNALING_PATHWAY	KEGG_FC_EPSILON_RI_SIGNALING_PATHWAY	74	0.852897	1.55232	5.90902e-05	0.000363898	0.00021769	587	tags=16%, list=3%, signal=16%	LCP2/RAC2/VAV1/FCER1G/PRKCB/BTK/LYN/PIK3CG/PIK3R5/LAT/SYK/TNF
KEGG_FATTY_ACID_METABOLISM	KEGG_FATTY_ACID_METABOLISM	40	-0.778335	-1.86171	5.96554e-05	0.000363898	0.00021769	596	tags=62%, list=3%, signal=61%	ALDH1B1/ACSL1/GCDH/ECHS1/ACAA2/ECI1/ACOX1/ALDH9A1/ADH1C/ACADM/CPT2/ACADL/ALDH2/ALDH7A1/ACAT1/CYP4A11/ACADS/ADH6/EHHADH/ECI2/ACAA1/ADH5/ALDH3A2/HADH/ACADSB
KEGG_CYTOSOLIC_DNA_SENSING_PATHWAY	KEGG_CYTOSOLIC_DNA_SENSING_PATHWAY	50	0.879098	1.54509	8.61827e-05	0.000504761	0.000301956	1598	tags=34%, list=9%, signal=31%	AIM2/CCL5/CASP1/CXCL10/CCL4/PYCARD/IRF7/DDX58/ZBP1/IL18/NFKB1/NFKBIA/IL1B/IKBKB/RIPK3/IL33/POLR3GL
KEGG_ALLOGRAFT_REJECTION	KEGG_ALLOGRAFT_REJECTION	34	0.915271	1.55643	8.82642e-05	0.000504761	0.000301956	1316	tags=76%, list=7%, signal=71%	HLA-DMB/HLA-DMA/CD86/HLA-DPB1/HLA-DPA1/IFNG/HLA-DRB1/HLA-DRA/GZMB/HLA-F/HLA-DQA1/CD40/HLA-DOA/HLA-E/HLA-DOB/FASLG/HLA-B/TNF/HLA-A/PRF1/HLA-G/HLA-DQB1/CD28/HLA-DRB4/HLA-C/FAS
KEGG_LYSINE_DEGRADATION	KEGG_LYSINE_DEGRADATION	39	-0.780063	-1.86473	0.000100222	0.000555777	0.000332475	1646	tags=38%, list=9%, signal=35%	TMLHE/AASS/AADAT/ALDH1B1/GCDH/OGDHL/ECHS1/ALDH9A1/ALDH2/ALDH7A1/ACAT1/EHHADH/PIPOX/ALDH3A2/HADH
KEGG_PEROXISOME	KEGG_PEROXISOME	77	-0.667712	-1.78158	0.000136835	0.000736495	0.000440583	2021	tags=51%, list=11%, signal=45%	PEX12/PRDX5/ACOT8/IDH2/PMVK/HACL1/ABCD4/MLYCD/PEX11G/HAO1/MVK/ACSL1/NUDT12/SCP2/SOD1/PEX10/PEX7/PECR/PEX11A/CAT/CRAT/ACOX1/DECR2/ECH1/PHYH/AGXT/PEX5/SLC27A2/EHHADH/PIPOX/ECI2/ACAA1/DHRS4/HMGCL/EPHX2/ACOX2/DAO/HAO2/PXMP2
KEGG_PRIMARY_IMMUNODEFICIENCY	KEGG_PRIMARY_IMMUNODEFICIENCY	35	0.910757	1.55817	0.000161074	0.000835449	0.00049978	659	tags=46%, list=4%, signal=44%	CD3D/PTPRC/CD8A/LCK/TAP1/BTK/ADA/ICOS/CD40/TAP2/IL7R/RFX5/CD8B/DCLRE1C/IL2RG/ZAP70
KEGG_CITRATE_CYCLE_TCA_CYCLE	KEGG_CITRATE_CYCLE_TCA_CYCLE	30	-0.808274	-1.8047	0.000164351	0.000835449	0.00049978	3175	tags=80%, list=18%, signal=66%	IDH1/SDHA/DLST/OGDH/DLAT/DLD/PDHA1/IDH2/IDH3G/SUCLA2/SDHD/SUCLG2/SDHB/SUCLG1/IDH3B/OGDHL/SDHC/PCK1/FH/ACO1/MDH2/ACO2/PCK2/PC
KEGG_ASTHMA	KEGG_ASTHMA	27	0.927413	1.53931	0.000195965	0.000969231	0.00057981	587	tags=44%, list=3%, signal=43%	HLA-DMB/HLA-DMA/FCER1G/HLA-DPB1/HLA-DPA1/HLA-DRB1/HLA-DRA/HLA-DQA1/CD40/HLA-DOA/HLA-DOB/TNF
KEGG_SELENOAMINO_ACID_METABOLISM	KEGG_SELENOAMINO_ACID_METABOLISM	24	-0.835559	-1.75357	0.000203277	0.000978939	0.000585618	1469	tags=33%, list=8%, signal=31%	SEPHS1/GGT7/SCLY/GGT1/SEPHS2/CTH/AHCY/GGT6
KEGG_PROTEASOME	KEGG_PROTEASOME	40	0.881569	1.5221	0.000382486	0.00179474	0.00107364	322	tags=12%, list=2%, signal=12%	PSMB9/PSMB10/PSMB8/IFNG/PSME1
KEGG_PENTOSE_AND_GLUCURONATE_INTERCONVERSIONS	KEGG_PENTOSE_AND_GLUCURONATE_INTERCONVERSIONS	15	-0.870646	-1.61393	0.000831121	0.00380238	0.00227465	849	tags=33%, list=5%, signal=32%	UGT1A1/XYLB/CRYL1/DCXR/DHDH
KEGG_PATHWAYS_IN_CANCER	KEGG_PATHWAYS_IN_CANCER	319	0.706594	1.31408	0.000948979	0.00423568	0.00253386	2224	tags=21%, list=13%, signal=19%	RAC2/STAT1/PRKCB/BIRC3/CSF2RA/PIK3CG/MMP9/PIK3R5/STK4/FASLG/ETS1/TRAF5/CCNE2/CASP3/BID/MYC/TRAF1/TRAF3/BRCA2/LEF1/NFKB1/TCF7/FZD2/FN1/CBL/CSF1R/NFKBIA/CEBPA/JAK1/RASSF1/STAT5A/RASSF5/MAPK1/CASP8/COL4A1/CDKN1A/IKBKB/FAS/RALGDS/FLT3/CBLB/CCNE1/RHOA/ITGB1/IGF1/PIK3CD/VEGFC/RB1/FLT3LG/RAD51/BIRC5/COL4A2/PML/LAMC2/TGFBR2/NRAS/CDKN1B/CDK6/GRB2/TGFBR1/TGFB1/HIF1A/WNT10A/E2F3/RALA/TPM3/STAT3
KEGG_ARGININE_AND_PROLINE_METABOLISM	KEGG_ARGININE_AND_PROLINE_METABOLISM	49	-0.692949	-1.71806	0.00101937	0.00444153	0.002657	1593	tags=53%, list=9%, signal=48%	GLS2/CKB/OAT/GOT2/ALDH1B1/ACY1/NOS1/ARG2/GATM/ALDH4A1/AOC1/MAOA/ALDH9A1/ASL/MAOB/ALDH2/ALDH7A1/GOT1/AGMAT/ASS1/PRODH2/ALDH3A2/GAMT/NAGS/SAT2/DAO
KEGG_REGULATION_OF_ACTIN_CYTOSKELETON	KEGG_REGULATION_OF_ACTIN_CYTOSKELETON	209	0.733243	1.35984	0.00106379	0.0045273	0.00270831	1644	tags=16%, list=9%, signal=14%	RAC2/ITGB2/VAV1/ITGA4/ITGAL/CD14/PIK3CG/ITGAM/ARPC1B/PIK3R5/ARPC5/TMSB4X/NCKAP1L/ARHGEF6/CSK/IQGAP1/ARPC2/FN1/TIAM1/PAK2/PIP4K2A/MAPK1/ARPC3/ITGB6/PAK1/ITGAX/GNA13/RHOA/CYFIP1/FGD3/ITGB1/PIK3CD/MYL12A
KEGG_PROXIMAL_TUBULE_BICARBONATE_RECLAMATION	KEGG_PROXIMAL_TUBULE_BICARBONATE_RECLAMATION	23	-0.810221	-1.68396	0.00131868	0.00548453	0.00328094	2325	tags=65%, list=13%, signal=57%	SLC9A3/ATP1A4/GLUD2/FXYD2/GLS2/SLC38A3/CA2/ATP1B1/SLC4A4/ATP1B2/PCK1/AQP1/SLC25A10/PCK2/CA4
KEGG_CELL_CYCLE	KEGG_CELL_CYCLE	123	0.76942	1.42623	0.00142105	0.00577894	0.00345706	2166	tags=36%, list=12%, signal=32%	PTTG1/BUB1/CCNA2/BUB1B/TTK/CDC7/CCNE2/CDC6/MYC/ATM/DBF4/MAD2L1/CDK1/CCNB1/CCNB2/YWHAH/CCND2/CHEK2/PCNA/MCM6/MCM7/CDKN1A/ORC6/YWHAZ/CUL1/CCNE1/ANAPC4/MCM4/MCM2/CDC25B/BUB3/RB1/MAD2L2/CDC45/CDC20/CDKN1B/CDK6/MAD1L1/CDC27/SFN/CDKN2D/CCND3/TGFB1/E2F3
KEGG_OXIDATIVE_PHOSPHORYLATION	KEGG_OXIDATIVE_PHOSPHORYLATION	99	-0.57762	-1.57685	0.00156958	0.0062442	0.00373539	3019	tags=59%, list=17%, signal=49%	ATP6V1H/UQCRH/NDUFB1/COX5A/ATP6V1B2/NDUFV2/ATP6V1E1/UQCRC2/SDHA/UQCRC1/ATP6V1D/NDUFS4/NDUFB2/UQCRB/NDUFA7/COX7B/COX5B/NDUFA11/NDUFA5/COX6B2/NDUFA2/ATP4B/COX7C/ATP12A/COX6A2/PPA2/NDUFB7/SDHD/ATP6V1G2/SDHB/ATP4A/COX6A1/NDUFB8/NDUFB10/NDUFV3/COX11/NDUFA10/NDUFA3/NDUFA4/UQCRFS1/ATP6V1B1/COX8A/NDUFS7/UQCR11/UQCRQ/NDUFS1/ATP6V0D2/NDUFB9/NDUFAB1/NDUFC1/ATP6V0A4/NDUFV1/SDHC/LHPP/ATP6V1C2/CYC1/ATP6V1G3/AT…
KEGG_APOPTOSIS	KEGG_APOPTOSIS	87	0.793489	1.4518	0.00198061	0.00771173	0.00461329	1757	tags=29%, list=10%, signal=26%	BIRC3/CSF2RB/PIK3CG/PIK3R5/FASLG/IRAK3/TNF/CASP3/BID/ATM/IRAK4/NFKB1/IL3RA/NFKBIA/PPP3CC/CASP8/IL1B/IKBKB/FAS/CASP7/TNFRSF10A/TNFSF10/PIK3CD/TNFRSF10B/PRKX
KEGG_TERPENOID_BACKBONE_BIOSYNTHESIS	KEGG_TERPENOID_BACKBONE_BIOSYNTHESIS	15	-0.848386	-1.57267	0.00252509	0.00962689	0.00575897	1970	tags=33%, list=11%, signal=30%	PMVK/PDSS2/MVK/ACAT1/HMGCS2
KEGG_PPAR_SIGNALING_PATHWAY	KEGG_PPAR_SIGNALING_PATHWAY	67	-0.633573	-1.60078	0.00266849	0.00996598	0.00596182	1527	tags=34%, list=9%, signal=31%	SLC27A5/GK/RXRA/ACSL1/SCP2/APOC3/CYP8B1/PCK1/ACOX1/ACADM/CPT2/ACADL/CYP4A11/SLC27A2/EHHADH/CYP27A1/ACAA1/PPARA/AQP7/ACOX2/FABP1/PCK2/HMGCS2
KEGG_PRION_DISEASES	KEGG_PRION_DISEASES	35	0.875717	1.49822	0.00277055	0.0101402	0.00606605	163	tags=11%, list=1%, signal=11%	C1QB/CCL5/C1QA/C1QC
KEGG_BETA_ALANINE_METABOLISM	KEGG_BETA_ALANINE_METABOLISM	22	-0.813616	-1.65634	0.00334731	0.0120109	0.00718515	1131	tags=64%, list=6%, signal=60%	MLYCD/ALDH1B1/DPYS/ECHS1/HIBCH/ALDH9A1/ACADM/ALDH2/ALDH7A1/ABAT/EHHADH/ALDH3A2/UPB1/CNDP1
KEGG_ASCORBATE_AND_ALDARATE_METABOLISM	KEGG_ASCORBATE_AND_ALDARATE_METABOLISM	13	-0.868298	-1.55482	0.00352054	0.0123896	0.00741165	1131	tags=62%, list=6%, signal=58%	UGT2A1/ALDH1B1/UGT1A1/ALDH9A1/ALDH2/ALDH7A1/ALDH3A2/MIOX
KEGG_ACUTE_MYELOID_LEUKEMIA	KEGG_ACUTE_MYELOID_LEUKEMIA	56	0.820999	1.46348	0.00378572	0.0130714	0.00781956	1846	tags=29%, list=10%, signal=26%	PIK3CG/PIK3R5/PIM2/PIM1/MYC/LEF1/NFKB1/TCF7/CEBPA/STAT5A/MAPK1/IKBKB/FLT3/PIK3CD/PML/NRAS
KEGG_FOCAL_ADHESION	KEGG_FOCAL_ADHESION	194	0.719037	1.33595	0.00414367	0.013821	0.00826796	1823	tags=18%, list=10%, signal=16%	RAC2/VAV1/PRKCB/ITGA4/BIRC3/PIK3CG/PIK3R5/TNC/COL3A1/THBS2/COL6A3/COL1A2/FN1/CCND2/VASP/PAK2/PARVG/COL1A1/MAPK1/COL4A1/ITGB6/PAK1/COL5A1/RAP1B/RHOA/COL5A2/RAP1A/ITGB1/IGF1/PIK3CD/MYL12A/VEGFC/COL4A2/ITGB7/LAMC2
KEGG_HUNTINGTONS_DISEASE	KEGG_HUNTINGTONS_DISEASE	155	-0.470545	-1.37923	0.00415385	0.013821	0.00826796	3661	tags=39%, list=21%, signal=31%	CYCS/UQCRH/NDUFB1/COX5A/NDUFV2/GRIN1/DNAL1/UQCRC2/VDAC2/SDHA/UQCRC1/DNAH3/NDUFS4/NDUFB2/CASP9/UQCRB/NDUFA7/CREB3L4/COX7B/COX5B/DNALI1/NDUFA5/POLR2F/SLC25A5/COX6B2/NDUFA2/COX7C/COX6A2/DNAI1/POLR2E/POLR2I/NDUFB7/DNAL4/SDHD/PPARGC1A/SDHB/COX6A1/HAP1/NDUFB8/NDUFB10/NDUFV3/POLR2C/NDUFA10/NDUFA3/NDUFA4/UQCRFS1/COX8A/CREB3L3/NDUFS7/UQCR11/UQCRQ/NDUFS1/SOD1/NDUFB9/NDUFAB1/SLC25A4/NDUFC1/NDUFV1/SDHC/CYC1
KEGG_PATHOGENIC_ESCHERICHIA_COLI_INFECTION	KEGG_PATHOGENIC_ESCHERICHIA_COLI_INFECTION	49	0.819002	1.43615	0.00433199	0.0141563	0.00846854	1607	tags=37%, list=9%, signal=33%	LY96/CD14/HCLS1/ARPC1B/TLR4/ARPC5/TUBA1A/NCK1/ARPC2/TUBB6/CLDN1/ARPC3/YWHAZ/TUBB3/RHOA/ITGB1/TUBB/TLR5
KEGG_RETINOL_METABOLISM	KEGG_RETINOL_METABOLISM	44	-0.688545	-1.67567	0.00465638	0.0149494	0.00894301	3085	tags=55%, list=18%, signal=45%	CYP2A6/CYP2C8/CYP2A13/CYP1A1/RDH11/ALDH1A1/ADH7/UGT2A1/RDH8/RDH10/DHRS3/CYP1A2/UGT1A1/CYP2B6/ADH1C/CYP4A11/CYP3A4/RDH12/ADH6/CYP3A7/ADH5/DHRS4/PNPLA4/RETSAT
KEGG_GLYCOLYSIS_GLUCONEOGENESIS	KEGG_GLYCOLYSIS_GLUCONEOGENESIS	60	-0.642079	-1.63155	0.00495075	0.0156205	0.00934442	2697	tags=47%, list=15%, signal=40%	DLAT/DLD/PGAM2/PDHA1/TPI1/ADH7/PFKL/GAPDH/ACSS2/AKR1A1/PGM1/ALDH3B1/ALDH1B1/ALDOB/LDHB/PFKM/PCK1/ALDH9A1/ADH1C/GALM/ALDH2/ALDH7A1/ADH6/ADH5/ALDH3A2/FBP1/PKLR/PCK2
KEGG_ENDOCYTOSIS	KEGG_ENDOCYTOSIS	177	0.709216	1.3157	0.00512967	0.0159107	0.00951802	1213	tags=14%, list=7%, signal=13%	IL2RB/CCR5/CXCR4/HLA-F/ACAP1/RAB31/HLA-E/HSPA6/ARAP2/HLA-B/ADRB2/GIT2/IL2RG/ASAP1/HLA-A/SH3KBP1/SMAP2/HLA-G/IL2RA/CBL/CSF1R/ARF6/ACAP2/ARRB2/HLA-C
KEGG_SMALL_CELL_LUNG_CANCER	KEGG_SMALL_CELL_LUNG_CANCER	84	0.780652	1.42557	0.0063768	0.0194492	0.0116349	1927	tags=25%, list=11%, signal=22%	BIRC3/PIK3CG/PIK3R5/TRAF5/CCNE2/MYC/TRAF1/TRAF3/NFKB1/FN1/NFKBIA/COL4A1/IKBKB/CCNE1/ITGB1/PIK3CD/RB1/COL4A2/LAMC2/CDKN1B/CDK6
KEGG_GLYCEROLIPID_METABOLISM	KEGG_GLYCEROLIPID_METABOLISM	42	-0.665319	-1.60605	0.00667006	0.0200102	0.0119704	1503	tags=31%, list=9%, signal=28%	AKR1A1/GK/LCLAT1/DGKB/ALDH1B1/AGPAT3/CEL/ALDH9A1/ALDH2/ALDH7A1/ALDH3A2/GLYCTK/PNPLA3
KEGG_ECM_RECEPTOR_INTERACTION	KEGG_ECM_RECEPTOR_INTERACTION	82	0.782287	1.42839	0.00754855	0.0222804	0.0133285	1914	tags=26%, list=11%, signal=23%	ITGA4/CD44/CD47/TNC/COL3A1/THBS2/COL6A3/COL1A2/FN1/COL1A1/COL4A1/SDC3/ITGB6/COL5A1/COL5A2/ITGB1/HMMR/COL4A2/ITGB7/LAMC2/GP1BA
KEGG_RIG_I_LIKE_RECEPTOR_SIGNALING_PATHWAY	KEGG_RIG_I_LIKE_RECEPTOR_SIGNALING_PATHWAY	67	0.783552	1.42272	0.0092054	0.0267395	0.015996	1249	tags=21%, list=7%, signal=19%	CXCL10/IRF7/ISG15/RNF125/DDX58/CYLD/TNF/IFIH1/TRAF3/NFKB1/NFKBIA/CASP8/MAP3K1/IKBKB
KEGG_TYROSINE_METABOLISM	KEGG_TYROSINE_METABOLISM	40	-0.669671	-1.60179	0.0108098	0.0309094	0.0184905	1753	tags=35%, list=10%, signal=32%	GSTZ1/GOT2/ALDH3B1/HGD/AOX1/DDC/MAOA/ADH1C/MAOB/ADH6/GOT1/ADH5/FAH/HPD
