# Supplementary material for: Identification of ubiquitination-related signature genes for predicting kidney transplant rejection
Source: Sci Rep. 2026 Feb 10;16:8102. doi: 10.1038/s41598-026-38022-8 (PMC12961045; doi:10.1038/s41598-026-38022-8)
Supplement: Supplementary file 8 — Supplementary Material 8 [file 41598_2026_38022_MOESM8_ESM.xlsx]

## Sheet: Table S6
Table S6 GSVA results of KEGG pathways in both high- and low-URGScore groups.
	SampleA	SampleB	logFC	AveExpr	t	P.Value	adj.P.Val	B
KEGG_TOLL_LIKE_RECEPTOR_SIGNALING_PATHWAY	HURGScore	LURGScore	0.31853	-0.135462	20.5983	4.21944e-65	1.84906e-63	137.447
KEGG_CHEMOKINE_SIGNALING_PATHWAY	HURGScore	LURGScore	0.298601	-0.111722	20.5672	5.7783e-65	1.84906e-63	137.133
KEGG_NOD_LIKE_RECEPTOR_SIGNALING_PATHWAY	HURGScore	LURGScore	0.330106	-0.161417	20.2856	9.95577e-64	2.1239e-62	134.293
KEGG_T_CELL_RECEPTOR_SIGNALING_PATHWAY	HURGScore	LURGScore	0.33464	-0.130673	20.094	6.91013e-63	9.6455e-62	132.359
KEGG_B_CELL_RECEPTOR_SIGNALING_PATHWAY	HURGScore	LURGScore	0.362763	-0.107209	20.0854	7.53555e-63	9.6455e-62	132.273
KEGG_CYTOSOLIC_DNA_SENSING_PATHWAY	HURGScore	LURGScore	0.254427	-0.117244	17.6718	2.81292e-52	3.00045e-51	107.987
KEGG_PRIMARY_IMMUNODEFICIENCY	HURGScore	LURGScore	0.294496	-0.299156	17.6054	5.47472e-52	5.00546e-51	107.323
KEGG_RIG_I_LIKE_RECEPTOR_SIGNALING_PATHWAY	HURGScore	LURGScore	0.201969	-0.126606	15.9383	8.72136e-45	6.97709e-44	90.7866
KEGG_APOPTOSIS	HURGScore	LURGScore	0.231908	-0.119639	15.7241	7.17236e-44	5.10035e-43	88.6863
KEGG_CELL_CYCLE	HURGScore	LURGScore	0.311691	-0.0505126	15.7045	8.69286e-44	5.56343e-43	88.4947
KEGG_HEMATOPOIETIC_CELL_LINEAGE	HURGScore	LURGScore	0.242181	-0.208004	15.5998	2.42695e-43	1.41205e-42	87.4713
KEGG_FC_GAMMA_R_MEDIATED_PHAGOCYTOSIS	HURGScore	LURGScore	0.282197	-0.0669215	14.9444	1.44522e-40	7.70783e-40	81.104
KEGG_METABOLISM_OF_XENOBIOTICS_BY_CYTOCHROME_P450	HURGScore	LURGScore	-0.283253	-0.0472371	-14.1071	4.51134e-37	2.22097e-36	73.0888
KEGG_CYTOKINE_CYTOKINE_RECEPTOR_INTERACTION	HURGScore	LURGScore	0.19396	-0.124557	13.6618	3.05879e-35	1.3983e-34	68.89
KEGG_TYROSINE_METABOLISM	HURGScore	LURGScore	-0.254389	-0.0341371	-13.2974	9.30213e-34	3.96891e-33	65.4905
KEGG_LEISHMANIA_INFECTION	HURGScore	LURGScore	0.119545	-0.521926	13.2554	1.37563e-33	5.50253e-33	65.1011
KEGG_SMALL_CELL_LUNG_CANCER	HURGScore	LURGScore	0.222093	-0.101143	13.2252	1.82194e-33	6.85905e-33	64.8214
KEGG_PATHOGENIC_ESCHERICHIA_COLI_INFECTION	HURGScore	LURGScore	0.232	-0.21462	12.8266	7.2624e-32	2.58219e-31	61.1538
KEGG_LEUKOCYTE_TRANSENDOTHELIAL_MIGRATION	HURGScore	LURGScore	0.228846	-0.0539438	12.472	1.8539e-30	6.24473e-30	57.9308
KEGG_JAK_STAT_SIGNALING_PATHWAY	HURGScore	LURGScore	0.206815	-0.0420753	12.3089	8.11341e-30	2.56948e-29	56.4625
KEGG_FC_EPSILON_RI_SIGNALING_PATHWAY	HURGScore	LURGScore	0.173975	-0.124781	12.3047	8.43111e-30	2.56948e-29	56.4243
KEGG_BUTANOATE_METABOLISM	HURGScore	LURGScore	-0.387775	0.00541282	-11.8508	4.89842e-28	1.42499e-27	52.3853
KEGG_PROXIMAL_TUBULE_BICARBONATE_RECLAMATION	HURGScore	LURGScore	-0.313616	-0.088571	-11.7946	8.06013e-28	2.24282e-27	51.8903
KEGG_RETINOL_METABOLISM	HURGScore	LURGScore	-0.255771	-0.0999911	-11.7241	1.50303e-27	4.00808e-27	51.2709
KEGG_DRUG_METABOLISM_CYTOCHROME_P450	HURGScore	LURGScore	-0.243336	-0.11566	-11.6026	4.38315e-27	1.12209e-26	50.2072
KEGG_GLYCINE_SERINE_AND_THREONINE_METABOLISM	HURGScore	LURGScore	-0.368576	0.000607651	-11.2805	7.27443e-26	1.79063e-25	47.416
KEGG_PEROXISOME	HURGScore	LURGScore	-0.278032	-0.0695649	-11.223	1.1961e-25	2.8352e-25	46.922
KEGG_VALINE_LEUCINE_AND_ISOLEUCINE_DEGRADATION	HURGScore	LURGScore	-0.386508	-0.00677451	-10.9008	1.89241e-24	4.3255e-24	44.1797
KEGG_PROPANOATE_METABOLISM	HURGScore	LURGScore	-0.362276	-0.0347304	-10.847	2.98896e-24	6.59632e-24	43.7259
KEGG_PPAR_SIGNALING_PATHWAY	HURGScore	LURGScore	-0.209261	-0.0794674	-10.6546	1.51742e-23	3.23715e-23	42.1131
KEGG_ACUTE_MYELOID_LEUKEMIA	HURGScore	LURGScore	0.261131	-0.0574252	10.6141	2.13167e-23	4.40088e-23	41.7758
KEGG_FATTY_ACID_METABOLISM	HURGScore	LURGScore	-0.337233	0.0353937	-10.2598	4.04709e-22	8.09418e-22	38.8551
KEGG_BETA_ALANINE_METABOLISM	HURGScore	LURGScore	-0.338298	0.035724	-9.72625	3.05078e-20	5.91666e-20	34.5697
KEGG_CITRATE_CYCLE_TCA_CYCLE	HURGScore	LURGScore	-0.343474	0.0049469	-9.64374	5.88017e-20	1.10686e-19	33.9195
KEGG_HISTIDINE_METABOLISM	HURGScore	LURGScore	-0.267698	-0.0154572	-9.60237	8.16068e-20	1.49224e-19	33.5948
KEGG_ARGININE_AND_PROLINE_METABOLISM	HURGScore	LURGScore	-0.264428	0.00198278	-9.54106	1.32418e-19	2.3541e-19	33.1153
KEGG_PYRUVATE_METABOLISM	HURGScore	LURGScore	-0.2346	-0.072887	-9.53509	1.388e-19	2.40087e-19	33.0687
KEGG_PATHWAYS_IN_CANCER	HURGScore	LURGScore	0.14651	-0.0551404	9.45151	2.67643e-19	4.50767e-19	32.4183
KEGG_GLYCEROLIPID_METABOLISM	HURGScore	LURGScore	-0.13567	-0.188942	-9.06775	5.20789e-18	8.54627e-18	29.48
KEGG_LYSINE_DEGRADATION	HURGScore	LURGScore	-0.188642	-0.120639	-9.04194	6.34096e-18	1.01455e-17	29.2852
KEGG_OXIDATIVE_PHOSPHORYLATION	HURGScore	LURGScore	-0.212592	-0.187393	-8.87984	2.16476e-17	3.37914e-17	28.0706
KEGG_SYSTEMIC_LUPUS_ERYTHEMATOSUS	HURGScore	LURGScore	0.0591017	-0.61502	8.76767	5.02024e-17	7.64989e-17	27.2388
KEGG_ASCORBATE_AND_ALDARATE_METABOLISM	HURGScore	LURGScore	-0.295927	-0.0984403	-8.7404	6.15306e-17	9.15804e-17	27.0377
KEGG_HUNTINGTONS_DISEASE	HURGScore	LURGScore	-0.14721	-0.107081	-8.42836	6.12364e-16	8.90711e-16	24.7671
KEGG_GLYCOLYSIS_GLUCONEOGENESIS	HURGScore	LURGScore	-0.163409	-0.0663515	-8.19268	3.34505e-15	4.7574e-15	23.0906
KEGG_SELENOAMINO_ACID_METABOLISM	HURGScore	LURGScore	-0.216743	0.0143308	-8.13354	5.0952e-15	7.08897e-15	22.6753
KEGG_ALLOGRAFT_REJECTION	HURGScore	LURGScore	0.0298524	-0.766039	7.97196	1.59173e-14	2.16746e-14	21.5516
KEGG_CELL_ADHESION_MOLECULES_CAMS	HURGScore	LURGScore	0.0644534	-0.467449	7.74396	7.72665e-14	1.03022e-13	19.9942
KEGG_PENTOSE_AND_GLUCURONATE_INTERCONVERSIONS	HURGScore	LURGScore	-0.189859	-0.0923538	-7.13491	4.46753e-12	5.83514e-12	16.0013
KEGG_INTESTINAL_IMMUNE_NETWORK_FOR_IGA_PRODUCTION	HURGScore	LURGScore	0.0577903	-0.593413	6.96555	1.32165e-11	1.69171e-11	14.9359
KEGG_PRION_DISEASES	HURGScore	LURGScore	0.116572	-0.172365	6.86819	2.44362e-11	3.06651e-11	14.3326
KEGG_ECM_RECEPTOR_INTERACTION	HURGScore	LURGScore	0.13699	-0.154855	6.43132	3.55264e-10	4.37247e-10	11.7091
KEGG_FOCAL_ADHESION	HURGScore	LURGScore	0.140185	-0.0702219	6.372	5.05646e-10	6.10591e-10	11.3637
KEGG_NATURAL_KILLER_CELL_MEDIATED_CYTOTOXICITY	HURGScore	LURGScore	0.0300735	-0.683141	6.09923	2.48076e-09	2.94016e-09	9.80917
KEGG_PROTEASOME	HURGScore	LURGScore	0.13755	-0.307975	5.91159	7.17659e-09	8.35094e-09	8.77276
KEGG_REGULATION_OF_ACTIN_CYTOSKELETON	HURGScore	LURGScore	0.109238	-0.0501653	5.87723	8.69288e-09	9.93471e-09	8.58592
KEGG_TYPE_I_DIABETES_MELLITUS	HURGScore	LURGScore	0.0225495	-0.746961	5.86271	9.42377e-09	1.05811e-08	8.50724
KEGG_TERPENOID_BACKBONE_BIOSYNTHESIS	HURGScore	LURGScore	-0.202111	0.0148838	-5.73026	1.95374e-08	2.15585e-08	7.79714
KEGG_GRAFT_VERSUS_HOST_DISEASE	HURGScore	LURGScore	0.0150466	-0.867336	5.57622	4.4861e-08	4.86628e-08	6.98865
KEGG_ENDOCYTOSIS	HURGScore	LURGScore	0.0468779	-0.262208	4.6215	5.12171e-06	5.46316e-06	2.40918
KEGG_AUTOIMMUNE_THYROID_DISEASE	HURGScore	LURGScore	0.0247869	-0.688193	4.34683	1.74713e-05	1.83305e-05	1.23399
KEGG_ASTHMA	HURGScore	LURGScore	0.0236038	-0.723278	4.12056	4.58099e-05	4.72877e-05	0.315275
KEGG_VIRAL_MYOCARDITIS	HURGScore	LURGScore	0.0304896	-0.605241	4.00791	7.28573e-05	7.40138e-05	-0.125305
KEGG_ANTIGEN_PROCESSING_AND_PRESENTATION	HURGScore	LURGScore	0.00898868	-0.844884	3.79074	0.000172924	0.000172924	-0.942693
